# Supplementary material for: Somatic mutation profiles in aged military nuclear test veterans: A comparative whole-genome sequence study
Source: PLoS One. 2026 Jun 30;21(6):e0351624. doi: 10.1371/journal.pone.0351624 (PMC13318011; doi:10.1371/journal.pone.0351624)
Supplement: S1 File — Table S2. Summary of the software tools and packages used in variant calling pipeline. Table S3. Variant calling thresholds. Table S4. Summary of radiation marker genes. The cohort column indicates the enrichment in the NT, control or both cohorts. Table S5. All variants identified in the F1, F1 and F3 filtered datasets. Table S6. Annotated SNVs in the F1, F1 and F3 filtered datasets. Table S7. Annotated INDELs in the F1, F1 and F3 filtered datasets. Table S8. Control SBS bootstrap p-value Table S9. Control SBS bootstrap errors. Table S10. NTV SBS bootstrap p-value. Table S11. NTV SBS bootstrap errors. Table A12. Gene ontology terms for Control cohort. Table 13. Gene ontology terms for nuclear test cohort. Table 14. Function impact: Control cohort. Table 15. Functional impact: nuclear test cohort. Figure S1. Bootstrap signature instability for control samples. Figure S2. Bootstrap signature instability for NT samples. Raw data Figure 1. Raw data Figure 2. Raw data Figure 3. Raw data Figure 4. Raw data Figure S1. Raw data Figure S2. (ZIP) [file pone.0351624.s001.zip › RawData.FigureS1.SBS_bootstrap_reconstruction_errors.csv]

method	sample	errors	type
QP	SRR17255265_raw_variants_final.ann.filtered1KG.vcf.filteredvetcom.vcf.SNPs	4234.944	optimal
QP	SRR17255302_raw_variants_final.ann.filtered1KG.vcf.filteredvetcom.vcf.SNPs	3767.057	optimal
QP	SRR17255305_raw_variants_final.ann.filtered1KG.vcf.filteredvetcom.vcf.SNPs	4797.027	optimal
QP	SRR17255308_raw_variants_final.ann.filtered1KG.vcf.filteredvetcom.vcf.SNPs	4147.677	optimal
QP	SRR17255346_raw_variants_final.ann.filtered1KG.vcf.filteredvetcom.vcf.SNPs	4536.77	optimal
QP	SRR17255349_raw_variants_final.ann.filtered1KG.vcf.filteredvetcom.vcf.SNPs	4607.885	optimal
QP	SRR17255352_raw_variants_final.ann.filtered1KG.vcf.filteredvetcom.vcf.SNPs	815.767	optimal
QP	SRR17255356_raw_variants_final.ann.filtered1KG.vcf.filteredvetcom.vcf.SNPs	4034.978	optimal
QP	SRR17255359_raw_variants_final.ann.filtered1KG.vcf.filteredvetcom.vcf.SNPs	3822.594	optimal
QP	SRR17255362_raw_variants_final.ann.filtered1KG.vcf.filteredvetcom.vcf.SNPs	4194.667	optimal
QP	SRR17255366_raw_variants_final.ann.filtered1KG.vcf.filteredvetcom.vcf.SNPs	4328.861	optimal
QP	SRR17255369_raw_variants_final.ann.filtered1KG.vcf.filteredvetcom.vcf.SNPs	4439.263	optimal
QP	SRR17255372_raw_variants_final.ann.filtered1KG.vcf.filteredvetcom.vcf.SNPs	4449.645	optimal
QP	SRR17255375_raw_variants_final.ann.filtered1KG.vcf.filteredvetcom.vcf.SNPs	4619.628	optimal
QP	SRR17255392_raw_variants_final.ann.filtered1KG.vcf.filteredvetcom.vcf.SNPs	3847.131	optimal
QP	SRR17255395_raw_variants_final.ann.filtered1KG.vcf.filteredvetcom.vcf.SNPs	4361.53	optimal
QP	SRR17255399_raw_variants_final.ann.filtered1KG.vcf.filteredvetcom.vcf.SNPs	4312.547	optimal
QP	SRR17255402_raw_variants_final.ann.filtered1KG.vcf.filteredvetcom.vcf.SNPs	4402.303	optimal
QP	SRR17255405_raw_variants_final.ann.filtered1KG.vcf.filteredvetcom.vcf.SNPs	4083.26	optimal
QP	SRR17255408_raw_variants_final.ann.filtered1KG.vcf.filteredvetcom.vcf.SNPs	3957.926	optimal
QP	SRR17255412_raw_variants_final.ann.filtered1KG.vcf.filteredvetcom.vcf.SNPs	4491.39	optimal
QP	SRR17255415_raw_variants_final.ann.filtered1KG.vcf.filteredvetcom.vcf.SNPs	3769.32	optimal
QP	SRR17255418_raw_variants_final.ann.filtered1KG.vcf.filteredvetcom.vcf.SNPs	3983.632	optimal
QP	SRR17255422_raw_variants_final.ann.filtered1KG.vcf.filteredvetcom.vcf.SNPs	3944.556	optimal
QP	SRR17255425_raw_variants_final.ann.filtered1KG.vcf.filteredvetcom.vcf.SNPs	4483.022	optimal
QP	SRR17255428_raw_variants_final.ann.filtered1KG.vcf.filteredvetcom.vcf.SNPs	4239.686	optimal
QP	SRR17255432_raw_variants_final.ann.filtered1KG.vcf.filteredvetcom.vcf.SNPs	4372.265	optimal
QP	SRR17255435_raw_variants_final.ann.filtered1KG.vcf.filteredvetcom.vcf.SNPs	4633.518	optimal
QP	SRR17255438_raw_variants_final.ann.filtered1KG.vcf.filteredvetcom.vcf.SNPs	4080.653	optimal
QP	SRR17255441_raw_variants_final.ann.filtered1KG.vcf.filteredvetcom.vcf.SNPs	4086.891	optimal
QP	SRR17255265_raw_variants_final.ann.filtered1KG.vcf.filteredvetcom.vcf.SNPs	4261.992	Rep_1
QP	SRR17255265_raw_variants_final.ann.filtered1KG.vcf.filteredvetcom.vcf.SNPs	4252.194	Rep_2
QP	SRR17255265_raw_variants_final.ann.filtered1KG.vcf.filteredvetcom.vcf.SNPs	4259.575	Rep_3
QP	SRR17255265_raw_variants_final.ann.filtered1KG.vcf.filteredvetcom.vcf.SNPs	4263.122	Rep_4
QP	SRR17255265_raw_variants_final.ann.filtered1KG.vcf.filteredvetcom.vcf.SNPs	4275.001	Rep_5
QP	SRR17255265_raw_variants_final.ann.filtered1KG.vcf.filteredvetcom.vcf.SNPs	4263.176	Rep_6
QP	SRR17255265_raw_variants_final.ann.filtered1KG.vcf.filteredvetcom.vcf.SNPs	4273.723	Rep_7
QP	SRR17255265_raw_variants_final.ann.filtered1KG.vcf.filteredvetcom.vcf.SNPs	4274.393	Rep_8
QP	SRR17255265_raw_variants_final.ann.filtered1KG.vcf.filteredvetcom.vcf.SNPs	4262.262	Rep_9
QP	SRR17255265_raw_variants_final.ann.filtered1KG.vcf.filteredvetcom.vcf.SNPs	4254.298	Rep_10
QP	SRR17255265_raw_variants_final.ann.filtered1KG.vcf.filteredvetcom.vcf.SNPs	4264.037	Rep_11
QP	SRR17255265_raw_variants_final.ann.filtered1KG.vcf.filteredvetcom.vcf.SNPs	4265.855	Rep_12
QP	SRR17255265_raw_variants_final.ann.filtered1KG.vcf.filteredvetcom.vcf.SNPs	4264.17	Rep_13
QP	SRR17255265_raw_variants_final.ann.filtered1KG.vcf.filteredvetcom.vcf.SNPs	4263.702	Rep_14
QP	SRR17255265_raw_variants_final.ann.filtered1KG.vcf.filteredvetcom.vcf.SNPs	4257.668	Rep_15
QP	SRR17255265_raw_variants_final.ann.filtered1KG.vcf.filteredvetcom.vcf.SNPs	4258.154	Rep_16
QP	SRR17255265_raw_variants_final.ann.filtered1KG.vcf.filteredvetcom.vcf.SNPs	4264.034	Rep_17
QP	SRR17255265_raw_variants_final.ann.filtered1KG.vcf.filteredvetcom.vcf.SNPs	4274.088	Rep_18
QP	SRR17255265_raw_variants_final.ann.filtered1KG.vcf.filteredvetcom.vcf.SNPs	4253.199	Rep_19
QP	SRR17255265_raw_variants_final.ann.filtered1KG.vcf.filteredvetcom.vcf.SNPs	4258.499	Rep_20
QP	SRR17255265_raw_variants_final.ann.filtered1KG.vcf.filteredvetcom.vcf.SNPs	4261.167	Rep_21
QP	SRR17255265_raw_variants_final.ann.filtered1KG.vcf.filteredvetcom.vcf.SNPs	4268.033	Rep_22
QP	SRR17255265_raw_variants_final.ann.filtered1KG.vcf.filteredvetcom.vcf.SNPs	4261.577	Rep_23
QP	SRR17255265_raw_variants_final.ann.filtered1KG.vcf.filteredvetcom.vcf.SNPs	4256.882	Rep_24
QP	SRR17255265_raw_variants_final.ann.filtered1KG.vcf.filteredvetcom.vcf.SNPs	4254.48	Rep_25
QP	SRR17255265_raw_variants_final.ann.filtered1KG.vcf.filteredvetcom.vcf.SNPs	4267.002	Rep_26
QP	SRR17255265_raw_variants_final.ann.filtered1KG.vcf.filteredvetcom.vcf.SNPs	4260.472	Rep_27
QP	SRR17255265_raw_variants_final.ann.filtered1KG.vcf.filteredvetcom.vcf.SNPs	4251.355	Rep_28
QP	SRR17255265_raw_variants_final.ann.filtered1KG.vcf.filteredvetcom.vcf.SNPs	4263.59	Rep_29
QP	SRR17255265_raw_variants_final.ann.filtered1KG.vcf.filteredvetcom.vcf.SNPs	4267.212	Rep_30
QP	SRR17255265_raw_variants_final.ann.filtered1KG.vcf.filteredvetcom.vcf.SNPs	4260.554	Rep_31
QP	SRR17255265_raw_variants_final.ann.filtered1KG.vcf.filteredvetcom.vcf.SNPs	4271.825	Rep_32
QP	SRR17255265_raw_variants_final.ann.filtered1KG.vcf.filteredvetcom.vcf.SNPs	4259.056	Rep_33
QP	SRR17255265_raw_variants_final.ann.filtered1KG.vcf.filteredvetcom.vcf.SNPs	4259.614	Rep_34
QP	SRR17255265_raw_variants_final.ann.filtered1KG.vcf.filteredvetcom.vcf.SNPs	4253.202	Rep_35
QP	SRR17255265_raw_variants_final.ann.filtered1KG.vcf.filteredvetcom.vcf.SNPs	4253.786	Rep_36
QP	SRR17255265_raw_variants_final.ann.filtered1KG.vcf.filteredvetcom.vcf.SNPs	4262.498	Rep_37
QP	SRR17255265_raw_variants_final.ann.filtered1KG.vcf.filteredvetcom.vcf.SNPs	4258.126	Rep_38
QP	SRR17255265_raw_variants_final.ann.filtered1KG.vcf.filteredvetcom.vcf.SNPs	4249.554	Rep_39
QP	SRR17255265_raw_variants_final.ann.filtered1KG.vcf.filteredvetcom.vcf.SNPs	4266.607	Rep_40
QP	SRR17255265_raw_variants_final.ann.filtered1KG.vcf.filteredvetcom.vcf.SNPs	4273.159	Rep_41
QP	SRR17255265_raw_variants_final.ann.filtered1KG.vcf.filteredvetcom.vcf.SNPs	4255.156	Rep_42
QP	SRR17255265_raw_variants_final.ann.filtered1KG.vcf.filteredvetcom.vcf.SNPs	4273.926	Rep_43
QP	SRR17255265_raw_variants_final.ann.filtered1KG.vcf.filteredvetcom.vcf.SNPs	4257.5	Rep_44
QP	SRR17255265_raw_variants_final.ann.filtered1KG.vcf.filteredvetcom.vcf.SNPs	4255.826	Rep_45
QP	SRR17255265_raw_variants_final.ann.filtered1KG.vcf.filteredvetcom.vcf.SNPs	4260.558	Rep_46
QP	SRR17255265_raw_variants_final.ann.filtered1KG.vcf.filteredvetcom.vcf.SNPs	4259.833	Rep_47
QP	SRR17255265_raw_variants_final.ann.filtered1KG.vcf.filteredvetcom.vcf.SNPs	4259.64	Rep_48
QP	SRR17255265_raw_variants_final.ann.filtered1KG.vcf.filteredvetcom.vcf.SNPs	4259.754	Rep_49
QP	SRR17255265_raw_variants_final.ann.filtered1KG.vcf.filteredvetcom.vcf.SNPs	4263.006	Rep_50
QP	SRR17255265_raw_variants_final.ann.filtered1KG.vcf.filteredvetcom.vcf.SNPs	4262.256	Rep_51
QP	SRR17255265_raw_variants_final.ann.filtered1KG.vcf.filteredvetcom.vcf.SNPs	4265.569	Rep_52
QP	SRR17255265_raw_variants_final.ann.filtered1KG.vcf.filteredvetcom.vcf.SNPs	4262.794	Rep_53
QP	SRR17255265_raw_variants_final.ann.filtered1KG.vcf.filteredvetcom.vcf.SNPs	4255.769	Rep_54
QP	SRR17255265_raw_variants_final.ann.filtered1KG.vcf.filteredvetcom.vcf.SNPs	4263.43	Rep_55
QP	SRR17255265_raw_variants_final.ann.filtered1KG.vcf.filteredvetcom.vcf.SNPs	4271.863	Rep_56
QP	SRR17255265_raw_variants_final.ann.filtered1KG.vcf.filteredvetcom.vcf.SNPs	4258.342	Rep_57
QP	SRR17255265_raw_variants_final.ann.filtered1KG.vcf.filteredvetcom.vcf.SNPs	4263.403	Rep_58
QP	SRR17255265_raw_variants_final.ann.filtered1KG.vcf.filteredvetcom.vcf.SNPs	4253.849	Rep_59
QP	SRR17255265_raw_variants_final.ann.filtered1KG.vcf.filteredvetcom.vcf.SNPs	4255.147	Rep_60
QP	SRR17255265_raw_variants_final.ann.filtered1KG.vcf.filteredvetcom.vcf.SNPs	4263.165	Rep_61
QP	SRR17255265_raw_variants_final.ann.filtered1KG.vcf.filteredvetcom.vcf.SNPs	4258.661	Rep_62
QP	SRR17255265_raw_variants_final.ann.filtered1KG.vcf.filteredvetcom.vcf.SNPs	4255.238	Rep_63
QP	SRR17255265_raw_variants_final.ann.filtered1KG.vcf.filteredvetcom.vcf.SNPs	4247.891	Rep_64
QP	SRR17255265_raw_variants_final.ann.filtered1KG.vcf.filteredvetcom.vcf.SNPs	4268.081	Rep_65
QP	SRR17255265_raw_variants_final.ann.filtered1KG.vcf.filteredvetcom.vcf.SNPs	4261.522	Rep_66
QP	SRR17255265_raw_variants_final.ann.filtered1KG.vcf.filteredvetcom.vcf.SNPs	4270.223	Rep_67
QP	SRR17255265_raw_variants_final.ann.filtered1KG.vcf.filteredvetcom.vcf.SNPs	4263.182	Rep_68
QP	SRR17255265_raw_variants_final.ann.filtered1KG.vcf.filteredvetcom.vcf.SNPs	4275.986	Rep_69
QP	SRR17255265_raw_variants_final.ann.filtered1KG.vcf.filteredvetcom.vcf.SNPs	4271.75	Rep_70
QP	SRR17255265_raw_variants_final.ann.filtered1KG.vcf.filteredvetcom.vcf.SNPs	4253.989	Rep_71
QP	SRR17255265_raw_variants_final.ann.filtered1KG.vcf.filteredvetcom.vcf.SNPs	4250.992	Rep_72
QP	SRR17255265_raw_variants_final.ann.filtered1KG.vcf.filteredvetcom.vcf.SNPs	4268.095	Rep_73
QP	SRR17255265_raw_variants_final.ann.filtered1KG.vcf.filteredvetcom.vcf.SNPs	4271.025	Rep_74
QP	SRR17255265_raw_variants_final.ann.filtered1KG.vcf.filteredvetcom.vcf.SNPs	4272.12	Rep_75
QP	SRR17255265_raw_variants_final.ann.filtered1KG.vcf.filteredvetcom.vcf.SNPs	4259.618	Rep_76
QP	SRR17255265_raw_variants_final.ann.filtered1KG.vcf.filteredvetcom.vcf.SNPs	4277.146	Rep_77
QP	SRR17255265_raw_variants_final.ann.filtered1KG.vcf.filteredvetcom.vcf.SNPs	4265.404	Rep_78
QP	SRR17255265_raw_variants_final.ann.filtered1KG.vcf.filteredvetcom.vcf.SNPs	4258.67	Rep_79
QP	SRR17255265_raw_variants_final.ann.filtered1KG.vcf.filteredvetcom.vcf.SNPs	4255.525	Rep_80
QP	SRR17255265_raw_variants_final.ann.filtered1KG.vcf.filteredvetcom.vcf.SNPs	4269.388	Rep_81
QP	SRR17255265_raw_variants_final.ann.filtered1KG.vcf.filteredvetcom.vcf.SNPs	4269.079	Rep_82
QP	SRR17255265_raw_variants_final.ann.filtered1KG.vcf.filteredvetcom.vcf.SNPs	4268.925	Rep_83
QP	SRR17255265_raw_variants_final.ann.filtered1KG.vcf.filteredvetcom.vcf.SNPs	4259.193	Rep_84
QP	SRR17255265_raw_variants_final.ann.filtered1KG.vcf.filteredvetcom.vcf.SNPs	4269.154	Rep_85
QP	SRR17255265_raw_variants_final.ann.filtered1KG.vcf.filteredvetcom.vcf.SNPs	4257.259	Rep_86
QP	SRR17255265_raw_variants_final.ann.filtered1KG.vcf.filteredvetcom.vcf.SNPs	4267.646	Rep_87
QP	SRR17255265_raw_variants_final.ann.filtered1KG.vcf.filteredvetcom.vcf.SNPs	4247.721	Rep_88
QP	SRR17255265_raw_variants_final.ann.filtered1KG.vcf.filteredvetcom.vcf.SNPs	4257.301	Rep_89
QP	SRR17255265_raw_variants_final.ann.filtered1KG.vcf.filteredvetcom.vcf.SNPs	4267.971	Rep_90
QP	SRR17255265_raw_variants_final.ann.filtered1KG.vcf.filteredvetcom.vcf.SNPs	4257.235	Rep_91
QP	SRR17255265_raw_variants_final.ann.filtered1KG.vcf.filteredvetcom.vcf.SNPs	4259.871	Rep_92
QP	SRR17255265_raw_variants_final.ann.filtered1KG.vcf.filteredvetcom.vcf.SNPs	4260.535	Rep_93
QP	SRR17255265_raw_variants_final.ann.filtered1KG.vcf.filteredvetcom.vcf.SNPs	4269.18	Rep_94
QP	SRR17255265_raw_variants_final.ann.filtered1KG.vcf.filteredvetcom.vcf.SNPs	4270.467	Rep_95
QP	SRR17255265_raw_variants_final.ann.filtered1KG.vcf.filteredvetcom.vcf.SNPs	4261.774	Rep_96
QP	SRR17255265_raw_variants_final.ann.filtered1KG.vcf.filteredvetcom.vcf.SNPs	4259.257	Rep_97
QP	SRR17255265_raw_variants_final.ann.filtered1KG.vcf.filteredvetcom.vcf.SNPs	4271.578	Rep_98
QP	SRR17255265_raw_variants_final.ann.filtered1KG.vcf.filteredvetcom.vcf.SNPs	4257.437	Rep_99
QP	SRR17255265_raw_variants_final.ann.filtered1KG.vcf.filteredvetcom.vcf.SNPs	4256.574	Rep_100
QP	SRR17255265_raw_variants_final.ann.filtered1KG.vcf.filteredvetcom.vcf.SNPs	4267.734	Rep_101
QP	SRR17255265_raw_variants_final.ann.filtered1KG.vcf.filteredvetcom.vcf.SNPs	4276.493	Rep_102
QP	SRR17255265_raw_variants_final.ann.filtered1KG.vcf.filteredvetcom.vcf.SNPs	4254.738	Rep_103
QP	SRR17255265_raw_variants_final.ann.filtered1KG.vcf.filteredvetcom.vcf.SNPs	4256.832	Rep_104
QP	SRR17255265_raw_variants_final.ann.filtered1KG.vcf.filteredvetcom.vcf.SNPs	4272.133	Rep_105
QP	SRR17255265_raw_variants_final.ann.filtered1KG.vcf.filteredvetcom.vcf.SNPs	4260.2	Rep_106
QP	SRR17255265_raw_variants_final.ann.filtered1KG.vcf.filteredvetcom.vcf.SNPs	4262.81	Rep_107
QP	SRR17255265_raw_variants_final.ann.filtered1KG.vcf.filteredvetcom.vcf.SNPs	4264.074	Rep_108
QP	SRR17255265_raw_variants_final.ann.filtered1KG.vcf.filteredvetcom.vcf.SNPs	4258.249	Rep_109
QP	SRR17255265_raw_variants_final.ann.filtered1KG.vcf.filteredvetcom.vcf.SNPs	4264.258	Rep_110
QP	SRR17255265_raw_variants_final.ann.filtered1KG.vcf.filteredvetcom.vcf.SNPs	4256.633	Rep_111
QP	SRR17255265_raw_variants_final.ann.filtered1KG.vcf.filteredvetcom.vcf.SNPs	4269.276	Rep_112
QP	SRR17255265_raw_variants_final.ann.filtered1KG.vcf.filteredvetcom.vcf.SNPs	4261.508	Rep_113
QP	SRR17255265_raw_variants_final.ann.filtered1KG.vcf.filteredvetcom.vcf.SNPs	4261.626	Rep_114
QP	SRR17255265_raw_variants_final.ann.filtered1KG.vcf.filteredvetcom.vcf.SNPs	4257.396	Rep_115
QP	SRR17255265_raw_variants_final.ann.filtered1KG.vcf.filteredvetcom.vcf.SNPs	4263.485	Rep_116
QP	SRR17255265_raw_variants_final.ann.filtered1KG.vcf.filteredvetcom.vcf.SNPs	4257.067	Rep_117
QP	SRR17255265_raw_variants_final.ann.filtered1KG.vcf.filteredvetcom.vcf.SNPs	4266.207	Rep_118
QP	SRR17255265_raw_variants_final.ann.filtered1KG.vcf.filteredvetcom.vcf.SNPs	4259.915	Rep_119
QP	SRR17255265_raw_variants_final.ann.filtered1KG.vcf.filteredvetcom.vcf.SNPs	4260.785	Rep_120
QP	SRR17255265_raw_variants_final.ann.filtered1KG.vcf.filteredvetcom.vcf.SNPs	4260.267	Rep_121
QP	SRR17255265_raw_variants_final.ann.filtered1KG.vcf.filteredvetcom.vcf.SNPs	4256.898	Rep_122
QP	SRR17255265_raw_variants_final.ann.filtered1KG.vcf.filteredvetcom.vcf.SNPs	4257.288	Rep_123
QP	SRR17255265_raw_variants_final.ann.filtered1KG.vcf.filteredvetcom.vcf.SNPs	4253.585	Rep_124
QP	SRR17255265_raw_variants_final.ann.filtered1KG.vcf.filteredvetcom.vcf.SNPs	4265.109	Rep_125
QP	SRR17255265_raw_variants_final.ann.filtered1KG.vcf.filteredvetcom.vcf.SNPs	4272.711	Rep_126
QP	SRR17255265_raw_variants_final.ann.filtered1KG.vcf.filteredvetcom.vcf.SNPs	4275.848	Rep_127
QP	SRR17255265_raw_variants_final.ann.filtered1KG.vcf.filteredvetcom.vcf.SNPs	4262.012	Rep_128
QP	SRR17255265_raw_variants_final.ann.filtered1KG.vcf.filteredvetcom.vcf.SNPs	4263.297	Rep_129
QP	SRR17255265_raw_variants_final.ann.filtered1KG.vcf.filteredvetcom.vcf.SNPs	4258.792	Rep_130
QP	SRR17255265_raw_variants_final.ann.filtered1KG.vcf.filteredvetcom.vcf.SNPs	4260.782	Rep_131
QP	SRR17255265_raw_variants_final.ann.filtered1KG.vcf.filteredvetcom.vcf.SNPs	4275.833	Rep_132
QP	SRR17255265_raw_variants_final.ann.filtered1KG.vcf.filteredvetcom.vcf.SNPs	4257.326	Rep_133
QP	SRR17255265_raw_variants_final.ann.filtered1KG.vcf.filteredvetcom.vcf.SNPs	4256.552	Rep_134
QP	SRR17255265_raw_variants_final.ann.filtered1KG.vcf.filteredvetcom.vcf.SNPs	4269.211	Rep_135
QP	SRR17255265_raw_variants_final.ann.filtered1KG.vcf.filteredvetcom.vcf.SNPs	4270.073	Rep_136
QP	SRR17255265_raw_variants_final.ann.filtered1KG.vcf.filteredvetcom.vcf.SNPs	4256.357	Rep_137
QP	SRR17255265_raw_variants_final.ann.filtered1KG.vcf.filteredvetcom.vcf.SNPs	4282.579	Rep_138
QP	SRR17255265_raw_variants_final.ann.filtered1KG.vcf.filteredvetcom.vcf.SNPs	4258.771	Rep_139
QP	SRR17255265_raw_variants_final.ann.filtered1KG.vcf.filteredvetcom.vcf.SNPs	4268.114	Rep_140
QP	SRR17255265_raw_variants_final.ann.filtered1KG.vcf.filteredvetcom.vcf.SNPs	4254.286	Rep_141
QP	SRR17255265_raw_variants_final.ann.filtered1KG.vcf.filteredvetcom.vcf.SNPs	4257.126	Rep_142
QP	SRR17255265_raw_variants_final.ann.filtered1KG.vcf.filteredvetcom.vcf.SNPs	4260.333	Rep_143
QP	SRR17255265_raw_variants_final.ann.filtered1KG.vcf.filteredvetcom.vcf.SNPs	4255.884	Rep_144
QP	SRR17255265_raw_variants_final.ann.filtered1KG.vcf.filteredvetcom.vcf.SNPs	4264.365	Rep_145
QP	SRR17255265_raw_variants_final.ann.filtered1KG.vcf.filteredvetcom.vcf.SNPs	4275.757	Rep_146
QP	SRR17255265_raw_variants_final.ann.filtered1KG.vcf.filteredvetcom.vcf.SNPs	4256.307	Rep_147
QP	SRR17255265_raw_variants_final.ann.filtered1KG.vcf.filteredvetcom.vcf.SNPs	4263.532	Rep_148
QP	SRR17255265_raw_variants_final.ann.filtered1KG.vcf.filteredvetcom.vcf.SNPs	4265.708	Rep_149
QP	SRR17255265_raw_variants_final.ann.filtered1KG.vcf.filteredvetcom.vcf.SNPs	4265.323	Rep_150
QP	SRR17255265_raw_variants_final.ann.filtered1KG.vcf.filteredvetcom.vcf.SNPs	4271.635	Rep_151
QP	SRR17255265_raw_variants_final.ann.filtered1KG.vcf.filteredvetcom.vcf.SNPs	4258.934	Rep_152
QP	SRR17255265_raw_variants_final.ann.filtered1KG.vcf.filteredvetcom.vcf.SNPs	4275.901	Rep_153
QP	SRR17255265_raw_variants_final.ann.filtered1KG.vcf.filteredvetcom.vcf.SNPs	4264.312	Rep_154
QP	SRR17255265_raw_variants_final.ann.filtered1KG.vcf.filteredvetcom.vcf.SNPs	4254.297	Rep_155
QP	SRR17255265_raw_variants_final.ann.filtered1KG.vcf.filteredvetcom.vcf.SNPs	4262.453	Rep_156
QP	SRR17255265_raw_variants_final.ann.filtered1KG.vcf.filteredvetcom.vcf.SNPs	4261.929	Rep_157
QP	SRR17255265_raw_variants_final.ann.filtered1KG.vcf.filteredvetcom.vcf.SNPs	4252.129	Rep_158
QP	SRR17255265_raw_variants_final.ann.filtered1KG.vcf.filteredvetcom.vcf.SNPs	4255.371	Rep_159
QP	SRR17255265_raw_variants_final.ann.filtered1KG.vcf.filteredvetcom.vcf.SNPs	4253.98	Rep_160
QP	SRR17255265_raw_variants_final.ann.filtered1KG.vcf.filteredvetcom.vcf.SNPs	4269.813	Rep_161
QP	SRR17255265_raw_variants_final.ann.filtered1KG.vcf.filteredvetcom.vcf.SNPs	4283.827	Rep_162
QP	SRR17255265_raw_variants_final.ann.filtered1KG.vcf.filteredvetcom.vcf.SNPs	4255.517	Rep_163
QP	SRR17255265_raw_variants_final.ann.filtered1KG.vcf.filteredvetcom.vcf.SNPs	4260.242	Rep_164
QP	SRR17255265_raw_variants_final.ann.filtered1KG.vcf.filteredvetcom.vcf.SNPs	4259.773	Rep_165
QP	SRR17255265_raw_variants_final.ann.filtered1KG.vcf.filteredvetcom.vcf.SNPs	4261.99	Rep_166
QP	SRR17255265_raw_variants_final.ann.filtered1KG.vcf.filteredvetcom.vcf.SNPs	4248.551	Rep_167
QP	SRR17255265_raw_variants_final.ann.filtered1KG.vcf.filteredvetcom.vcf.SNPs	4255.978	Rep_168
QP	SRR17255265_raw_variants_final.ann.filtered1KG.vcf.filteredvetcom.vcf.SNPs	4257.59	Rep_169
QP	SRR17255265_raw_variants_final.ann.filtered1KG.vcf.filteredvetcom.vcf.SNPs	4272.716	Rep_170
QP	SRR17255265_raw_variants_final.ann.filtered1KG.vcf.filteredvetcom.vcf.SNPs	4260.454	Rep_171
QP	SRR17255265_raw_variants_final.ann.filtered1KG.vcf.filteredvetcom.vcf.SNPs	4259.952	Rep_172
QP	SRR17255265_raw_variants_final.ann.filtered1KG.vcf.filteredvetcom.vcf.SNPs	4261.176	Rep_173
QP	SRR17255265_raw_variants_final.ann.filtered1KG.vcf.filteredvetcom.vcf.SNPs	4263.012	Rep_174
QP	SRR17255265_raw_variants_final.ann.filtered1KG.vcf.filteredvetcom.vcf.SNPs	4261.844	Rep_175
QP	SRR17255265_raw_variants_final.ann.filtered1KG.vcf.filteredvetcom.vcf.SNPs	4255.422	Rep_176
QP	SRR17255265_raw_variants_final.ann.filtered1KG.vcf.filteredvetcom.vcf.SNPs	4268.904	Rep_177
QP	SRR17255265_raw_variants_final.ann.filtered1KG.vcf.filteredvetcom.vcf.SNPs	4254.351	Rep_178
QP	SRR17255265_raw_variants_final.ann.filtered1KG.vcf.filteredvetcom.vcf.SNPs	4268.494	Rep_179
QP	SRR17255265_raw_variants_final.ann.filtered1KG.vcf.filteredvetcom.vcf.SNPs	4254.138	Rep_180
QP	SRR17255265_raw_variants_final.ann.filtered1KG.vcf.filteredvetcom.vcf.SNPs	4257.093	Rep_181
QP	SRR17255265_raw_variants_final.ann.filtered1KG.vcf.filteredvetcom.vcf.SNPs	4261.147	Rep_182
QP	SRR17255265_raw_variants_final.ann.filtered1KG.vcf.filteredvetcom.vcf.SNPs	4261.059	Rep_183
QP	SRR17255265_raw_variants_final.ann.filtered1KG.vcf.filteredvetcom.vcf.SNPs	4265.671	Rep_184
QP	SRR17255265_raw_variants_final.ann.filtered1KG.vcf.filteredvetcom.vcf.SNPs	4266.481	Rep_185
QP	SRR17255265_raw_variants_final.ann.filtered1KG.vcf.filteredvetcom.vcf.SNPs	4262.919	Rep_186
QP	SRR17255265_raw_variants_final.ann.filtered1KG.vcf.filteredvetcom.vcf.SNPs	4262.479	Rep_187
QP	SRR17255265_raw_variants_final.ann.filtered1KG.vcf.filteredvetcom.vcf.SNPs	4256.442	Rep_188
QP	SRR17255265_raw_variants_final.ann.filtered1KG.vcf.filteredvetcom.vcf.SNPs	4261.084	Rep_189
QP	SRR17255265_raw_variants_final.ann.filtered1KG.vcf.filteredvetcom.vcf.SNPs	4267.138	Rep_190
QP	SRR17255265_raw_variants_final.ann.filtered1KG.vcf.filteredvetcom.vcf.SNPs	4250.514	Rep_191
QP	SRR17255265_raw_variants_final.ann.filtered1KG.vcf.filteredvetcom.vcf.SNPs	4260.079	Rep_192
QP	SRR17255265_raw_variants_final.ann.filtered1KG.vcf.filteredvetcom.vcf.SNPs	4279.179	Rep_193
QP	SRR17255265_raw_variants_final.ann.filtered1KG.vcf.filteredvetcom.vcf.SNPs	4268.531	Rep_194
QP	SRR17255265_raw_variants_final.ann.filtered1KG.vcf.filteredvetcom.vcf.SNPs	4266.498	Rep_195
QP	SRR17255265_raw_variants_final.ann.filtered1KG.vcf.filteredvetcom.vcf.SNPs	4254.078	Rep_196
QP	SRR17255265_raw_variants_final.ann.filtered1KG.vcf.filteredvetcom.vcf.SNPs	4253.403	Rep_197
QP	SRR17255265_raw_variants_final.ann.filtered1KG.vcf.filteredvetcom.vcf.SNPs	4261.952	Rep_198
QP	SRR17255265_raw_variants_final.ann.filtered1KG.vcf.filteredvetcom.vcf.SNPs	4273.316	Rep_199
QP	SRR17255265_raw_variants_final.ann.filtered1KG.vcf.filteredvetcom.vcf.SNPs	4264.074	Rep_200
QP	SRR17255265_raw_variants_final.ann.filtered1KG.vcf.filteredvetcom.vcf.SNPs	4251.53	Rep_201
QP	SRR17255265_raw_variants_final.ann.filtered1KG.vcf.filteredvetcom.vcf.SNPs	4271.858	Rep_202
QP	SRR17255265_raw_variants_final.ann.filtered1KG.vcf.filteredvetcom.vcf.SNPs	4262.843	Rep_203
QP	SRR17255265_raw_variants_final.ann.filtered1KG.vcf.filteredvetcom.vcf.SNPs	4254.166	Rep_204
QP	SRR17255265_raw_variants_final.ann.filtered1KG.vcf.filteredvetcom.vcf.SNPs	4263.175	Rep_205
QP	SRR17255265_raw_variants_final.ann.filtered1KG.vcf.filteredvetcom.vcf.SNPs	4255.218	Rep_206
QP	SRR17255265_raw_variants_final.ann.filtered1KG.vcf.filteredvetcom.vcf.SNPs	4261.276	Rep_207
QP	SRR17255265_raw_variants_final.ann.filtered1KG.vcf.filteredvetcom.vcf.SNPs	4256.076	Rep_208
QP	SRR17255265_raw_variants_final.ann.filtered1KG.vcf.filteredvetcom.vcf.SNPs	4262.454	Rep_209
QP	SRR17255265_raw_variants_final.ann.filtered1KG.vcf.filteredvetcom.vcf.SNPs	4268.756	Rep_210
QP	SRR17255265_raw_variants_final.ann.filtered1KG.vcf.filteredvetcom.vcf.SNPs	4267.421	Rep_211
QP	SRR17255265_raw_variants_final.ann.filtered1KG.vcf.filteredvetcom.vcf.SNPs	4259.067	Rep_212
QP	SRR17255265_raw_variants_final.ann.filtered1KG.vcf.filteredvetcom.vcf.SNPs	4271.632	Rep_213
QP	SRR17255265_raw_variants_final.ann.filtered1KG.vcf.filteredvetcom.vcf.SNPs	4262.523	Rep_214
QP	SRR17255265_raw_variants_final.ann.filtered1KG.vcf.filteredvetcom.vcf.SNPs	4251.36	Rep_215
QP	SRR17255265_raw_variants_final.ann.filtered1KG.vcf.filteredvetcom.vcf.SNPs	4250.313	Rep_216
QP	SRR17255265_raw_variants_final.ann.filtered1KG.vcf.filteredvetcom.vcf.SNPs	4252.154	Rep_217
QP	SRR17255265_raw_variants_final.ann.filtered1KG.vcf.filteredvetcom.vcf.SNPs	4267.841	Rep_218
QP	SRR17255265_raw_variants_final.ann.filtered1KG.vcf.filteredvetcom.vcf.SNPs	4265.214	Rep_219
QP	SRR17255265_raw_variants_final.ann.filtered1KG.vcf.filteredvetcom.vcf.SNPs	4254.93	Rep_220
QP	SRR17255265_raw_variants_final.ann.filtered1KG.vcf.filteredvetcom.vcf.SNPs	4279.905	Rep_221
QP	SRR17255265_raw_variants_final.ann.filtered1KG.vcf.filteredvetcom.vcf.SNPs	4263.49	Rep_222
QP	SRR17255265_raw_variants_final.ann.filtered1KG.vcf.filteredvetcom.vcf.SNPs	4270.62	Rep_223
QP	SRR17255265_raw_variants_final.ann.filtered1KG.vcf.filteredvetcom.vcf.SNPs	4259.993	Rep_224
QP	SRR17255265_raw_variants_final.ann.filtered1KG.vcf.filteredvetcom.vcf.SNPs	4275.121	Rep_225
QP	SRR17255265_raw_variants_final.ann.filtered1KG.vcf.filteredvetcom.vcf.SNPs	4257.257	Rep_226
QP	SRR17255265_raw_variants_final.ann.filtered1KG.vcf.filteredvetcom.vcf.SNPs	4265.268	Rep_227
QP	SRR17255265_raw_variants_final.ann.filtered1KG.vcf.filteredvetcom.vcf.SNPs	4263.297	Rep_228
QP	SRR17255265_raw_variants_final.ann.filtered1KG.vcf.filteredvetcom.vcf.SNPs	4264.55	Rep_229
QP	SRR17255265_raw_variants_final.ann.filtered1KG.vcf.filteredvetcom.vcf.SNPs	4251.747	Rep_230
QP	SRR17255265_raw_variants_final.ann.filtered1KG.vcf.filteredvetcom.vcf.SNPs	4268.375	Rep_231
QP	SRR17255265_raw_variants_final.ann.filtered1KG.vcf.filteredvetcom.vcf.SNPs	4259.424	Rep_232
QP	SRR17255265_raw_variants_final.ann.filtered1KG.vcf.filteredvetcom.vcf.SNPs	4263.656	Rep_233
QP	SRR17255265_raw_variants_final.ann.filtered1KG.vcf.filteredvetcom.vcf.SNPs	4264.47	Rep_234
QP	SRR17255265_raw_variants_final.ann.filtered1KG.vcf.filteredvetcom.vcf.SNPs	4265.034	Rep_235
QP	SRR17255265_raw_variants_final.ann.filtered1KG.vcf.filteredvetcom.vcf.SNPs	4260.404	Rep_236
QP	SRR17255265_raw_variants_final.ann.filtered1KG.vcf.filteredvetcom.vcf.SNPs	4254.44	Rep_237
QP	SRR17255265_raw_variants_final.ann.filtered1KG.vcf.filteredvetcom.vcf.SNPs	4259.594	Rep_238
QP	SRR17255265_raw_variants_final.ann.filtered1KG.vcf.filteredvetcom.vcf.SNPs	4259.712	Rep_239
QP	SRR17255265_raw_variants_final.ann.filtered1KG.vcf.filteredvetcom.vcf.SNPs	4255.303	Rep_240
QP	SRR17255265_raw_variants_final.ann.filtered1KG.vcf.filteredvetcom.vcf.SNPs	4257.104	Rep_241
QP	SRR17255265_raw_variants_final.ann.filtered1KG.vcf.filteredvetcom.vcf.SNPs	4265.908	Rep_242
QP	SRR17255265_raw_variants_final.ann.filtered1KG.vcf.filteredvetcom.vcf.SNPs	4262.831	Rep_243
QP	SRR17255265_raw_variants_final.ann.filtered1KG.vcf.filteredvetcom.vcf.SNPs	4254.189	Rep_244
QP	SRR17255265_raw_variants_final.ann.filtered1KG.vcf.filteredvetcom.vcf.SNPs	4257.837	Rep_245
QP	SRR17255265_raw_variants_final.ann.filtered1KG.vcf.filteredvetcom.vcf.SNPs	4262.193	Rep_246
QP	SRR17255265_raw_variants_final.ann.filtered1KG.vcf.filteredvetcom.vcf.SNPs	4278.374	Rep_247
QP	SRR17255265_raw_variants_final.ann.filtered1KG.vcf.filteredvetcom.vcf.SNPs	4259.84	Rep_248
QP	SRR17255265_raw_variants_final.ann.filtered1KG.vcf.filteredvetcom.vcf.SNPs	4255.763	Rep_249
QP	SRR17255265_raw_variants_final.ann.filtered1KG.vcf.filteredvetcom.vcf.SNPs	4247.366	Rep_250
QP	SRR17255265_raw_variants_final.ann.filtered1KG.vcf.filteredvetcom.vcf.SNPs	4266.834	Rep_251
QP	SRR17255265_raw_variants_final.ann.filtered1KG.vcf.filteredvetcom.vcf.SNPs	4256.592	Rep_252
QP	SRR17255265_raw_variants_final.ann.filtered1KG.vcf.filteredvetcom.vcf.SNPs	4255.572	Rep_253
QP	SRR17255265_raw_variants_final.ann.filtered1KG.vcf.filteredvetcom.vcf.SNPs	4257.803	Rep_254
QP	SRR17255265_raw_variants_final.ann.filtered1KG.vcf.filteredvetcom.vcf.SNPs	4262.899	Rep_255
QP	SRR17255265_raw_variants_final.ann.filtered1KG.vcf.filteredvetcom.vcf.SNPs	4267.08	Rep_256
QP	SRR17255265_raw_variants_final.ann.filtered1KG.vcf.filteredvetcom.vcf.SNPs	4262.745	Rep_257
QP	SRR17255265_raw_variants_final.ann.filtered1KG.vcf.filteredvetcom.vcf.SNPs	4259.749	Rep_258
QP	SRR17255265_raw_variants_final.ann.filtered1KG.vcf.filteredvetcom.vcf.SNPs	4262.782	Rep_259
QP	SRR17255265_raw_variants_final.ann.filtered1KG.vcf.filteredvetcom.vcf.SNPs	4263.878	Rep_260
QP	SRR17255265_raw_variants_final.ann.filtered1KG.vcf.filteredvetcom.vcf.SNPs	4271.956	Rep_261
QP	SRR17255265_raw_variants_final.ann.filtered1KG.vcf.filteredvetcom.vcf.SNPs	4266.815	Rep_262
QP	SRR17255265_raw_variants_final.ann.filtered1KG.vcf.filteredvetcom.vcf.SNPs	4251.338	Rep_263
QP	SRR17255265_raw_variants_final.ann.filtered1KG.vcf.filteredvetcom.vcf.SNPs	4259.882	Rep_264
QP	SRR17255265_raw_variants_final.ann.filtered1KG.vcf.filteredvetcom.vcf.SNPs	4251.78	Rep_265
QP	SRR17255265_raw_variants_final.ann.filtered1KG.vcf.filteredvetcom.vcf.SNPs	4254.135	Rep_266
QP	SRR17255265_raw_variants_final.ann.filtered1KG.vcf.filteredvetcom.vcf.SNPs	4277.795	Rep_267
QP	SRR17255265_raw_variants_final.ann.filtered1KG.vcf.filteredvetcom.vcf.SNPs	4264.405	Rep_268
QP	SRR17255265_raw_variants_final.ann.filtered1KG.vcf.filteredvetcom.vcf.SNPs	4261.878	Rep_269
QP	SRR17255265_raw_variants_final.ann.filtered1KG.vcf.filteredvetcom.vcf.SNPs	4260.66	Rep_270
QP	SRR17255265_raw_variants_final.ann.filtered1KG.vcf.filteredvetcom.vcf.SNPs	4257.279	Rep_271
QP	SRR17255265_raw_variants_final.ann.filtered1KG.vcf.filteredvetcom.vcf.SNPs	4264.517	Rep_272
QP	SRR17255265_raw_variants_final.ann.filtered1KG.vcf.filteredvetcom.vcf.SNPs	4277.057	Rep_273
QP	SRR17255265_raw_variants_final.ann.filtered1KG.vcf.filteredvetcom.vcf.SNPs	4279.703	Rep_274
QP	SRR17255265_raw_variants_final.ann.filtered1KG.vcf.filteredvetcom.vcf.SNPs	4259.579	Rep_275
QP	SRR17255265_raw_variants_final.ann.filtered1KG.vcf.filteredvetcom.vcf.SNPs	4267.973	Rep_276
QP	SRR17255265_raw_variants_final.ann.filtered1KG.vcf.filteredvetcom.vcf.SNPs	4258.97	Rep_277
QP	SRR17255265_raw_variants_final.ann.filtered1KG.vcf.filteredvetcom.vcf.SNPs	4270.212	Rep_278
QP	SRR17255265_raw_variants_final.ann.filtered1KG.vcf.filteredvetcom.vcf.SNPs	4251.626	Rep_279
QP	SRR17255265_raw_variants_final.ann.filtered1KG.vcf.filteredvetcom.vcf.SNPs	4254.902	Rep_280
QP	SRR17255265_raw_variants_final.ann.filtered1KG.vcf.filteredvetcom.vcf.SNPs	4256.033	Rep_281
QP	SRR17255265_raw_variants_final.ann.filtered1KG.vcf.filteredvetcom.vcf.SNPs	4277.693	Rep_282
QP	SRR17255265_raw_variants_final.ann.filtered1KG.vcf.filteredvetcom.vcf.SNPs	4264.19	Rep_283
QP	SRR17255265_raw_variants_final.ann.filtered1KG.vcf.filteredvetcom.vcf.SNPs	4262.076	Rep_284
QP	SRR17255265_raw_variants_final.ann.filtered1KG.vcf.filteredvetcom.vcf.SNPs	4252.462	Rep_285
QP	SRR17255265_raw_variants_final.ann.filtered1KG.vcf.filteredvetcom.vcf.SNPs	4264.233	Rep_286
QP	SRR17255265_raw_variants_final.ann.filtered1KG.vcf.filteredvetcom.vcf.SNPs	4256.544	Rep_287
QP	SRR17255265_raw_variants_final.ann.filtered1KG.vcf.filteredvetcom.vcf.SNPs	4268.921	Rep_288
QP	SRR17255265_raw_variants_final.ann.filtered1KG.vcf.filteredvetcom.vcf.SNPs	4257.862	Rep_289
QP	SRR17255265_raw_variants_final.ann.filtered1KG.vcf.filteredvetcom.vcf.SNPs	4255.13	Rep_290
QP	SRR17255265_raw_variants_final.ann.filtered1KG.vcf.filteredvetcom.vcf.SNPs	4261.247	Rep_291
QP	SRR17255265_raw_variants_final.ann.filtered1KG.vcf.filteredvetcom.vcf.SNPs	4262.679	Rep_292
QP	SRR17255265_raw_variants_final.ann.filtered1KG.vcf.filteredvetcom.vcf.SNPs	4274.082	Rep_293
QP	SRR17255265_raw_variants_final.ann.filtered1KG.vcf.filteredvetcom.vcf.SNPs	4255.295	Rep_294
QP	SRR17255265_raw_variants_final.ann.filtered1KG.vcf.filteredvetcom.vcf.SNPs	4257.813	Rep_295
QP	SRR17255265_raw_variants_final.ann.filtered1KG.vcf.filteredvetcom.vcf.SNPs	4268.467	Rep_296
QP	SRR17255265_raw_variants_final.ann.filtered1KG.vcf.filteredvetcom.vcf.SNPs	4266.202	Rep_297
QP	SRR17255265_raw_variants_final.ann.filtered1KG.vcf.filteredvetcom.vcf.SNPs	4261.112	Rep_298
QP	SRR17255265_raw_variants_final.ann.filtered1KG.vcf.filteredvetcom.vcf.SNPs	4269.986	Rep_299
QP	SRR17255265_raw_variants_final.ann.filtered1KG.vcf.filteredvetcom.vcf.SNPs	4265.93	Rep_300
QP	SRR17255265_raw_variants_final.ann.filtered1KG.vcf.filteredvetcom.vcf.SNPs	4268.256	Rep_301
QP	SRR17255265_raw_variants_final.ann.filtered1KG.vcf.filteredvetcom.vcf.SNPs	4263.262	Rep_302
QP	SRR17255265_raw_variants_final.ann.filtered1KG.vcf.filteredvetcom.vcf.SNPs	4274.173	Rep_303
QP	SRR17255265_raw_variants_final.ann.filtered1KG.vcf.filteredvetcom.vcf.SNPs	4259.649	Rep_304
QP	SRR17255265_raw_variants_final.ann.filtered1KG.vcf.filteredvetcom.vcf.SNPs	4268.769	Rep_305
QP	SRR17255265_raw_variants_final.ann.filtered1KG.vcf.filteredvetcom.vcf.SNPs	4272.444	Rep_306
QP	SRR17255265_raw_variants_final.ann.filtered1KG.vcf.filteredvetcom.vcf.SNPs	4256.796	Rep_307
QP	SRR17255265_raw_variants_final.ann.filtered1KG.vcf.filteredvetcom.vcf.SNPs	4252.405	Rep_308
QP	SRR17255265_raw_variants_final.ann.filtered1KG.vcf.filteredvetcom.vcf.SNPs	4267.867	Rep_309
QP	SRR17255265_raw_variants_final.ann.filtered1KG.vcf.filteredvetcom.vcf.SNPs	4261.334	Rep_310
QP	SRR17255265_raw_variants_final.ann.filtered1KG.vcf.filteredvetcom.vcf.SNPs	4252.398	Rep_311
QP	SRR17255265_raw_variants_final.ann.filtered1KG.vcf.filteredvetcom.vcf.SNPs	4268.615	Rep_312
QP	SRR17255265_raw_variants_final.ann.filtered1KG.vcf.filteredvetcom.vcf.SNPs	4259.857	Rep_313
QP	SRR17255265_raw_variants_final.ann.filtered1KG.vcf.filteredvetcom.vcf.SNPs	4255.301	Rep_314
QP	SRR17255265_raw_variants_final.ann.filtered1KG.vcf.filteredvetcom.vcf.SNPs	4253.984	Rep_315
QP	SRR17255265_raw_variants_final.ann.filtered1KG.vcf.filteredvetcom.vcf.SNPs	4257.699	Rep_316
QP	SRR17255265_raw_variants_final.ann.filtered1KG.vcf.filteredvetcom.vcf.SNPs	4251.024	Rep_317
QP	SRR17255265_raw_variants_final.ann.filtered1KG.vcf.filteredvetcom.vcf.SNPs	4261.536	Rep_318
QP	SRR17255265_raw_variants_final.ann.filtered1KG.vcf.filteredvetcom.vcf.SNPs	4266.086	Rep_319
QP	SRR17255265_raw_variants_final.ann.filtered1KG.vcf.filteredvetcom.vcf.SNPs	4251.468	Rep_320
QP	SRR17255265_raw_variants_final.ann.filtered1KG.vcf.filteredvetcom.vcf.SNPs	4280.36	Rep_321
QP	SRR17255265_raw_variants_final.ann.filtered1KG.vcf.filteredvetcom.vcf.SNPs	4260.491	Rep_322
QP	SRR17255265_raw_variants_final.ann.filtered1KG.vcf.filteredvetcom.vcf.SNPs	4261.427	Rep_323
QP	SRR17255265_raw_variants_final.ann.filtered1KG.vcf.filteredvetcom.vcf.SNPs	4264.48	Rep_324
QP	SRR17255265_raw_variants_final.ann.filtered1KG.vcf.filteredvetcom.vcf.SNPs	4256.4	Rep_325
QP	SRR17255265_raw_variants_final.ann.filtered1KG.vcf.filteredvetcom.vcf.SNPs	4271.026	Rep_326
QP	SRR17255265_raw_variants_final.ann.filtered1KG.vcf.filteredvetcom.vcf.SNPs	4257.29	Rep_327
QP	SRR17255265_raw_variants_final.ann.filtered1KG.vcf.filteredvetcom.vcf.SNPs	4272.626	Rep_328
QP	SRR17255265_raw_variants_final.ann.filtered1KG.vcf.filteredvetcom.vcf.SNPs	4272.188	Rep_329
QP	SRR17255265_raw_variants_final.ann.filtered1KG.vcf.filteredvetcom.vcf.SNPs	4269.211	Rep_330
QP	SRR17255265_raw_variants_final.ann.filtered1KG.vcf.filteredvetcom.vcf.SNPs	4263.152	Rep_331
QP	SRR17255265_raw_variants_final.ann.filtered1KG.vcf.filteredvetcom.vcf.SNPs	4268.829	Rep_332
QP	SRR17255265_raw_variants_final.ann.filtered1KG.vcf.filteredvetcom.vcf.SNPs	4247.374	Rep_333
QP	SRR17255265_raw_variants_final.ann.filtered1KG.vcf.filteredvetcom.vcf.SNPs	4260.177	Rep_334
QP	SRR17255265_raw_variants_final.ann.filtered1KG.vcf.filteredvetcom.vcf.SNPs	4247.164	Rep_335
QP	SRR17255265_raw_variants_final.ann.filtered1KG.vcf.filteredvetcom.vcf.SNPs	4257.696	Rep_336
QP	SRR17255265_raw_variants_final.ann.filtered1KG.vcf.filteredvetcom.vcf.SNPs	4256.747	Rep_337
QP	SRR17255265_raw_variants_final.ann.filtered1KG.vcf.filteredvetcom.vcf.SNPs	4253.874	Rep_338
QP	SRR17255265_raw_variants_final.ann.filtered1KG.vcf.filteredvetcom.vcf.SNPs	4260.158	Rep_339
QP	SRR17255265_raw_variants_final.ann.filtered1KG.vcf.filteredvetcom.vcf.SNPs	4257.554	Rep_340
QP	SRR17255265_raw_variants_final.ann.filtered1KG.vcf.filteredvetcom.vcf.SNPs	4279.692	Rep_341
QP	SRR17255265_raw_variants_final.ann.filtered1KG.vcf.filteredvetcom.vcf.SNPs	4259.313	Rep_342
QP	SRR17255265_raw_variants_final.ann.filtered1KG.vcf.filteredvetcom.vcf.SNPs	4272.158	Rep_343
QP	SRR17255265_raw_variants_final.ann.filtered1KG.vcf.filteredvetcom.vcf.SNPs	4270.162	Rep_344
QP	SRR17255265_raw_variants_final.ann.filtered1KG.vcf.filteredvetcom.vcf.SNPs	4268.6	Rep_345
QP	SRR17255265_raw_variants_final.ann.filtered1KG.vcf.filteredvetcom.vcf.SNPs	4258.325	Rep_346
QP	SRR17255265_raw_variants_final.ann.filtered1KG.vcf.filteredvetcom.vcf.SNPs	4262.884	Rep_347
QP	SRR17255265_raw_variants_final.ann.filtered1KG.vcf.filteredvetcom.vcf.SNPs	4266.287	Rep_348
QP	SRR17255265_raw_variants_final.ann.filtered1KG.vcf.filteredvetcom.vcf.SNPs	4262.306	Rep_349
QP	SRR17255265_raw_variants_final.ann.filtered1KG.vcf.filteredvetcom.vcf.SNPs	4256.576	Rep_350
QP	SRR17255265_raw_variants_final.ann.filtered1KG.vcf.filteredvetcom.vcf.SNPs	4258.979	Rep_351
QP	SRR17255265_raw_variants_final.ann.filtered1KG.vcf.filteredvetcom.vcf.SNPs	4250.781	Rep_352
QP	SRR17255265_raw_variants_final.ann.filtered1KG.vcf.filteredvetcom.vcf.SNPs	4278.558	Rep_353
QP	SRR17255265_raw_variants_final.ann.filtered1KG.vcf.filteredvetcom.vcf.SNPs	4272.658	Rep_354
QP	SRR17255265_raw_variants_final.ann.filtered1KG.vcf.filteredvetcom.vcf.SNPs	4266.355	Rep_355
QP	SRR17255265_raw_variants_final.ann.filtered1KG.vcf.filteredvetcom.vcf.SNPs	4245.253	Rep_356
QP	SRR17255265_raw_variants_final.ann.filtered1KG.vcf.filteredvetcom.vcf.SNPs	4264.488	Rep_357
QP	SRR17255265_raw_variants_final.ann.filtered1KG.vcf.filteredvetcom.vcf.SNPs	4262.223	Rep_358
QP	SRR17255265_raw_variants_final.ann.filtered1KG.vcf.filteredvetcom.vcf.SNPs	4261.084	Rep_359
QP	SRR17255265_raw_variants_final.ann.filtered1KG.vcf.filteredvetcom.vcf.SNPs	4252.813	Rep_360
QP	SRR17255265_raw_variants_final.ann.filtered1KG.vcf.filteredvetcom.vcf.SNPs	4258.76	Rep_361
QP	SRR17255265_raw_variants_final.ann.filtered1KG.vcf.filteredvetcom.vcf.SNPs	4267.459	Rep_362
QP	SRR17255265_raw_variants_final.ann.filtered1KG.vcf.filteredvetcom.vcf.SNPs	4259.842	Rep_363
QP	SRR17255265_raw_variants_final.ann.filtered1KG.vcf.filteredvetcom.vcf.SNPs	4256.197	Rep_364
QP	SRR17255265_raw_variants_final.ann.filtered1KG.vcf.filteredvetcom.vcf.SNPs	4277.42	Rep_365
QP	SRR17255265_raw_variants_final.ann.filtered1KG.vcf.filteredvetcom.vcf.SNPs	4252.037	Rep_366
QP	SRR17255265_raw_variants_final.ann.filtered1KG.vcf.filteredvetcom.vcf.SNPs	4257.498	Rep_367
QP	SRR17255265_raw_variants_final.ann.filtered1KG.vcf.filteredvetcom.vcf.SNPs	4265.278	Rep_368
QP	SRR17255265_raw_variants_final.ann.filtered1KG.vcf.filteredvetcom.vcf.SNPs	4267.165	Rep_369
QP	SRR17255265_raw_variants_final.ann.filtered1KG.vcf.filteredvetcom.vcf.SNPs	4262.805	Rep_370
QP	SRR17255265_raw_variants_final.ann.filtered1KG.vcf.filteredvetcom.vcf.SNPs	4270.18	Rep_371
QP	SRR17255265_raw_variants_final.ann.filtered1KG.vcf.filteredvetcom.vcf.SNPs	4271.077	Rep_372
QP	SRR17255265_raw_variants_final.ann.filtered1KG.vcf.filteredvetcom.vcf.SNPs	4263.456	Rep_373
QP	SRR17255265_raw_variants_final.ann.filtered1KG.vcf.filteredvetcom.vcf.SNPs	4259.089	Rep_374
QP	SRR17255265_raw_variants_final.ann.filtered1KG.vcf.filteredvetcom.vcf.SNPs	4258.488	Rep_375
QP	SRR17255265_raw_variants_final.ann.filtered1KG.vcf.filteredvetcom.vcf.SNPs	4266.134	Rep_376
QP	SRR17255265_raw_variants_final.ann.filtered1KG.vcf.filteredvetcom.vcf.SNPs	4264.859	Rep_377
QP	SRR17255265_raw_variants_final.ann.filtered1KG.vcf.filteredvetcom.vcf.SNPs	4255.596	Rep_378
QP	SRR17255265_raw_variants_final.ann.filtered1KG.vcf.filteredvetcom.vcf.SNPs	4259.432	Rep_379
QP	SRR17255265_raw_variants_final.ann.filtered1KG.vcf.filteredvetcom.vcf.SNPs	4254.154	Rep_380
QP	SRR17255265_raw_variants_final.ann.filtered1KG.vcf.filteredvetcom.vcf.SNPs	4248.984	Rep_381
QP	SRR17255265_raw_variants_final.ann.filtered1KG.vcf.filteredvetcom.vcf.SNPs	4276.404	Rep_382
QP	SRR17255265_raw_variants_final.ann.filtered1KG.vcf.filteredvetcom.vcf.SNPs	4257.813	Rep_383
QP	SRR17255265_raw_variants_final.ann.filtered1KG.vcf.filteredvetcom.vcf.SNPs	4269.693	Rep_384
QP	SRR17255265_raw_variants_final.ann.filtered1KG.vcf.filteredvetcom.vcf.SNPs	4257.22	Rep_385
QP	SRR17255265_raw_variants_final.ann.filtered1KG.vcf.filteredvetcom.vcf.SNPs	4255.709	Rep_386
QP	SRR17255265_raw_variants_final.ann.filtered1KG.vcf.filteredvetcom.vcf.SNPs	4261.549	Rep_387
QP	SRR17255265_raw_variants_final.ann.filtered1KG.vcf.filteredvetcom.vcf.SNPs	4250.243	Rep_388
QP	SRR17255265_raw_variants_final.ann.filtered1KG.vcf.filteredvetcom.vcf.SNPs	4258.605	Rep_389
QP	SRR17255265_raw_variants_final.ann.filtered1KG.vcf.filteredvetcom.vcf.SNPs	4266.87	Rep_390
QP	SRR17255265_raw_variants_final.ann.filtered1KG.vcf.filteredvetcom.vcf.SNPs	4266.957	Rep_391
QP	SRR17255265_raw_variants_final.ann.filtered1KG.vcf.filteredvetcom.vcf.SNPs	4272.927	Rep_392
QP	SRR17255265_raw_variants_final.ann.filtered1KG.vcf.filteredvetcom.vcf.SNPs	4258.896	Rep_393
QP	SRR17255265_raw_variants_final.ann.filtered1KG.vcf.filteredvetcom.vcf.SNPs	4269.788	Rep_394
QP	SRR17255265_raw_variants_final.ann.filtered1KG.vcf.filteredvetcom.vcf.SNPs	4277.169	Rep_395
QP	SRR17255265_raw_variants_final.ann.filtered1KG.vcf.filteredvetcom.vcf.SNPs	4264.447	Rep_396
QP	SRR17255265_raw_variants_final.ann.filtered1KG.vcf.filteredvetcom.vcf.SNPs	4252.54	Rep_397
QP	SRR17255265_raw_variants_final.ann.filtered1KG.vcf.filteredvetcom.vcf.SNPs	4279.125	Rep_398
QP	SRR17255265_raw_variants_final.ann.filtered1KG.vcf.filteredvetcom.vcf.SNPs	4261.664	Rep_399
QP	SRR17255265_raw_variants_final.ann.filtered1KG.vcf.filteredvetcom.vcf.SNPs	4259.059	Rep_400
QP	SRR17255265_raw_variants_final.ann.filtered1KG.vcf.filteredvetcom.vcf.SNPs	4271.475	Rep_401
QP	SRR17255265_raw_variants_final.ann.filtered1KG.vcf.filteredvetcom.vcf.SNPs	4269.884	Rep_402
QP	SRR17255265_raw_variants_final.ann.filtered1KG.vcf.filteredvetcom.vcf.SNPs	4250.913	Rep_403
QP	SRR17255265_raw_variants_final.ann.filtered1KG.vcf.filteredvetcom.vcf.SNPs	4260.706	Rep_404
QP	SRR17255265_raw_variants_final.ann.filtered1KG.vcf.filteredvetcom.vcf.SNPs	4255.028	Rep_405
QP	SRR17255265_raw_variants_final.ann.filtered1KG.vcf.filteredvetcom.vcf.SNPs	4254.056	Rep_406
QP	SRR17255265_raw_variants_final.ann.filtered1KG.vcf.filteredvetcom.vcf.SNPs	4255.325	Rep_407
QP	SRR17255265_raw_variants_final.ann.filtered1KG.vcf.filteredvetcom.vcf.SNPs	4257.937	Rep_408
QP	SRR17255265_raw_variants_final.ann.filtered1KG.vcf.filteredvetcom.vcf.SNPs	4262.961	Rep_409
QP	SRR17255265_raw_variants_final.ann.filtered1KG.vcf.filteredvetcom.vcf.SNPs	4257.571	Rep_410
QP	SRR17255265_raw_variants_final.ann.filtered1KG.vcf.filteredvetcom.vcf.SNPs	4263.429	Rep_411
QP	SRR17255265_raw_variants_final.ann.filtered1KG.vcf.filteredvetcom.vcf.SNPs	4255.605	Rep_412
QP	SRR17255265_raw_variants_final.ann.filtered1KG.vcf.filteredvetcom.vcf.SNPs	4261.545	Rep_413
QP	SRR17255265_raw_variants_final.ann.filtered1KG.vcf.filteredvetcom.vcf.SNPs	4289.012	Rep_414
QP	SRR17255265_raw_variants_final.ann.filtered1KG.vcf.filteredvetcom.vcf.SNPs	4259.262	Rep_415
QP	SRR17255265_raw_variants_final.ann.filtered1KG.vcf.filteredvetcom.vcf.SNPs	4261.92	Rep_416
QP	SRR17255265_raw_variants_final.ann.filtered1KG.vcf.filteredvetcom.vcf.SNPs	4272.03	Rep_417
QP	SRR17255265_raw_variants_final.ann.filtered1KG.vcf.filteredvetcom.vcf.SNPs	4261.472	Rep_418
QP	SRR17255265_raw_variants_final.ann.filtered1KG.vcf.filteredvetcom.vcf.SNPs	4268.967	Rep_419
QP	SRR17255265_raw_variants_final.ann.filtered1KG.vcf.filteredvetcom.vcf.SNPs	4258.461	Rep_420
QP	SRR17255265_raw_variants_final.ann.filtered1KG.vcf.filteredvetcom.vcf.SNPs	4261.939	Rep_421
QP	SRR17255265_raw_variants_final.ann.filtered1KG.vcf.filteredvetcom.vcf.SNPs	4260.301	Rep_422
QP	SRR17255265_raw_variants_final.ann.filtered1KG.vcf.filteredvetcom.vcf.SNPs	4255.544	Rep_423
QP	SRR17255265_raw_variants_final.ann.filtered1KG.vcf.filteredvetcom.vcf.SNPs	4263.071	Rep_424
QP	SRR17255265_raw_variants_final.ann.filtered1KG.vcf.filteredvetcom.vcf.SNPs	4258.979	Rep_425
QP	SRR17255265_raw_variants_final.ann.filtered1KG.vcf.filteredvetcom.vcf.SNPs	4259.184	Rep_426
QP	SRR17255265_raw_variants_final.ann.filtered1KG.vcf.filteredvetcom.vcf.SNPs	4258.691	Rep_427
QP	SRR17255265_raw_variants_final.ann.filtered1KG.vcf.filteredvetcom.vcf.SNPs	4255.713	Rep_428
QP	SRR17255265_raw_variants_final.ann.filtered1KG.vcf.filteredvetcom.vcf.SNPs	4253.73	Rep_429
QP	SRR17255265_raw_variants_final.ann.filtered1KG.vcf.filteredvetcom.vcf.SNPs	4266.007	Rep_430
QP	SRR17255265_raw_variants_final.ann.filtered1KG.vcf.filteredvetcom.vcf.SNPs	4263.647	Rep_431
QP	SRR17255265_raw_variants_final.ann.filtered1KG.vcf.filteredvetcom.vcf.SNPs	4272.627	Rep_432
QP	SRR17255265_raw_variants_final.ann.filtered1KG.vcf.filteredvetcom.vcf.SNPs	4263.624	Rep_433
QP	SRR17255265_raw_variants_final.ann.filtered1KG.vcf.filteredvetcom.vcf.SNPs	4260.719	Rep_434
QP	SRR17255265_raw_variants_final.ann.filtered1KG.vcf.filteredvetcom.vcf.SNPs	4251.003	Rep_435
QP	SRR17255265_raw_variants_final.ann.filtered1KG.vcf.filteredvetcom.vcf.SNPs	4260.569	Rep_436
QP	SRR17255265_raw_variants_final.ann.filtered1KG.vcf.filteredvetcom.vcf.SNPs	4261.706	Rep_437
QP	SRR17255265_raw_variants_final.ann.filtered1KG.vcf.filteredvetcom.vcf.SNPs	4261.603	Rep_438
QP	SRR17255265_raw_variants_final.ann.filtered1KG.vcf.filteredvetcom.vcf.SNPs	4268.121	Rep_439
QP	SRR17255265_raw_variants_final.ann.filtered1KG.vcf.filteredvetcom.vcf.SNPs	4263.695	Rep_440
QP	SRR17255265_raw_variants_final.ann.filtered1KG.vcf.filteredvetcom.vcf.SNPs	4264.869	Rep_441
QP	SRR17255265_raw_variants_final.ann.filtered1KG.vcf.filteredvetcom.vcf.SNPs	4251.295	Rep_442
QP	SRR17255265_raw_variants_final.ann.filtered1KG.vcf.filteredvetcom.vcf.SNPs	4265.396	Rep_443
QP	SRR17255265_raw_variants_final.ann.filtered1KG.vcf.filteredvetcom.vcf.SNPs	4267.059	Rep_444
QP	SRR17255265_raw_variants_final.ann.filtered1KG.vcf.filteredvetcom.vcf.SNPs	4266.924	Rep_445
QP	SRR17255265_raw_variants_final.ann.filtered1KG.vcf.filteredvetcom.vcf.SNPs	4252.401	Rep_446
QP	SRR17255265_raw_variants_final.ann.filtered1KG.vcf.filteredvetcom.vcf.SNPs	4263.65	Rep_447
QP	SRR17255265_raw_variants_final.ann.filtered1KG.vcf.filteredvetcom.vcf.SNPs	4262.483	Rep_448
QP	SRR17255265_raw_variants_final.ann.filtered1KG.vcf.filteredvetcom.vcf.SNPs	4261.141	Rep_449
QP	SRR17255265_raw_variants_final.ann.filtered1KG.vcf.filteredvetcom.vcf.SNPs	4264.199	Rep_450
QP	SRR17255265_raw_variants_final.ann.filtered1KG.vcf.filteredvetcom.vcf.SNPs	4273.21	Rep_451
QP	SRR17255265_raw_variants_final.ann.filtered1KG.vcf.filteredvetcom.vcf.SNPs	4258.717	Rep_452
QP	SRR17255265_raw_variants_final.ann.filtered1KG.vcf.filteredvetcom.vcf.SNPs	4259.903	Rep_453
QP	SRR17255265_raw_variants_final.ann.filtered1KG.vcf.filteredvetcom.vcf.SNPs	4261.861	Rep_454
QP	SRR17255265_raw_variants_final.ann.filtered1KG.vcf.filteredvetcom.vcf.SNPs	4262.463	Rep_455
QP	SRR17255265_raw_variants_final.ann.filtered1KG.vcf.filteredvetcom.vcf.SNPs	4269.602	Rep_456
QP	SRR17255265_raw_variants_final.ann.filtered1KG.vcf.filteredvetcom.vcf.SNPs	4262.327	Rep_457
QP	SRR17255265_raw_variants_final.ann.filtered1KG.vcf.filteredvetcom.vcf.SNPs	4259.726	Rep_458
QP	SRR17255265_raw_variants_final.ann.filtered1KG.vcf.filteredvetcom.vcf.SNPs	4268.652	Rep_459
QP	SRR17255265_raw_variants_final.ann.filtered1KG.vcf.filteredvetcom.vcf.SNPs	4254.039	Rep_460
QP	SRR17255265_raw_variants_final.ann.filtered1KG.vcf.filteredvetcom.vcf.SNPs	4269.33	Rep_461
QP	SRR17255265_raw_variants_final.ann.filtered1KG.vcf.filteredvetcom.vcf.SNPs	4268.69	Rep_462
QP	SRR17255265_raw_variants_final.ann.filtered1KG.vcf.filteredvetcom.vcf.SNPs	4269.205	Rep_463
QP	SRR17255265_raw_variants_final.ann.filtered1KG.vcf.filteredvetcom.vcf.SNPs	4269.81	Rep_464
QP	SRR17255265_raw_variants_final.ann.filtered1KG.vcf.filteredvetcom.vcf.SNPs	4256.231	Rep_465
QP	SRR17255265_raw_variants_final.ann.filtered1KG.vcf.filteredvetcom.vcf.SNPs	4253.339	Rep_466
QP	SRR17255265_raw_variants_final.ann.filtered1KG.vcf.filteredvetcom.vcf.SNPs	4256.948	Rep_467
QP	SRR17255265_raw_variants_final.ann.filtered1KG.vcf.filteredvetcom.vcf.SNPs	4274.936	Rep_468
QP	SRR17255265_raw_variants_final.ann.filtered1KG.vcf.filteredvetcom.vcf.SNPs	4256.068	Rep_469
QP	SRR17255265_raw_variants_final.ann.filtered1KG.vcf.filteredvetcom.vcf.SNPs	4267.246	Rep_470
QP	SRR17255265_raw_variants_final.ann.filtered1KG.vcf.filteredvetcom.vcf.SNPs	4267.119	Rep_471
QP	SRR17255265_raw_variants_final.ann.filtered1KG.vcf.filteredvetcom.vcf.SNPs	4263.106	Rep_472
QP	SRR17255265_raw_variants_final.ann.filtered1KG.vcf.filteredvetcom.vcf.SNPs	4258.035	Rep_473
QP	SRR17255265_raw_variants_final.ann.filtered1KG.vcf.filteredvetcom.vcf.SNPs	4271.756	Rep_474
QP	SRR17255265_raw_variants_final.ann.filtered1KG.vcf.filteredvetcom.vcf.SNPs	4259.841	Rep_475
QP	SRR17255265_raw_variants_final.ann.filtered1KG.vcf.filteredvetcom.vcf.SNPs	4259.657	Rep_476
QP	SRR17255265_raw_variants_final.ann.filtered1KG.vcf.filteredvetcom.vcf.SNPs	4258.183	Rep_477
QP	SRR17255265_raw_variants_final.ann.filtered1KG.vcf.filteredvetcom.vcf.SNPs	4265.855	Rep_478
QP	SRR17255265_raw_variants_final.ann.filtered1KG.vcf.filteredvetcom.vcf.SNPs	4252.455	Rep_479
QP	SRR17255265_raw_variants_final.ann.filtered1KG.vcf.filteredvetcom.vcf.SNPs	4263.903	Rep_480
QP	SRR17255265_raw_variants_final.ann.filtered1KG.vcf.filteredvetcom.vcf.SNPs	4252.435	Rep_481
QP	SRR17255265_raw_variants_final.ann.filtered1KG.vcf.filteredvetcom.vcf.SNPs	4263.999	Rep_482
QP	SRR17255265_raw_variants_final.ann.filtered1KG.vcf.filteredvetcom.vcf.SNPs	4250.23	Rep_483
QP	SRR17255265_raw_variants_final.ann.filtered1KG.vcf.filteredvetcom.vcf.SNPs	4259.072	Rep_484
QP	SRR17255265_raw_variants_final.ann.filtered1KG.vcf.filteredvetcom.vcf.SNPs	4272.554	Rep_485
QP	SRR17255265_raw_variants_final.ann.filtered1KG.vcf.filteredvetcom.vcf.SNPs	4279.723	Rep_486
QP	SRR17255265_raw_variants_final.ann.filtered1KG.vcf.filteredvetcom.vcf.SNPs	4268.239	Rep_487
QP	SRR17255265_raw_variants_final.ann.filtered1KG.vcf.filteredvetcom.vcf.SNPs	4257.034	Rep_488
QP	SRR17255265_raw_variants_final.ann.filtered1KG.vcf.filteredvetcom.vcf.SNPs	4257.68	Rep_489
QP	SRR17255265_raw_variants_final.ann.filtered1KG.vcf.filteredvetcom.vcf.SNPs	4264.118	Rep_490
QP	SRR17255265_raw_variants_final.ann.filtered1KG.vcf.filteredvetcom.vcf.SNPs	4255.008	Rep_491
QP	SRR17255265_raw_variants_final.ann.filtered1KG.vcf.filteredvetcom.vcf.SNPs	4257.732	Rep_492
QP	SRR17255265_raw_variants_final.ann.filtered1KG.vcf.filteredvetcom.vcf.SNPs	4260.072	Rep_493
QP	SRR17255265_raw_variants_final.ann.filtered1KG.vcf.filteredvetcom.vcf.SNPs	4256.499	Rep_494
QP	SRR17255265_raw_variants_final.ann.filtered1KG.vcf.filteredvetcom.vcf.SNPs	4267.848	Rep_495
QP	SRR17255265_raw_variants_final.ann.filtered1KG.vcf.filteredvetcom.vcf.SNPs	4267.37	Rep_496
QP	SRR17255265_raw_variants_final.ann.filtered1KG.vcf.filteredvetcom.vcf.SNPs	4251.466	Rep_497
QP	SRR17255265_raw_variants_final.ann.filtered1KG.vcf.filteredvetcom.vcf.SNPs	4273.362	Rep_498
QP	SRR17255265_raw_variants_final.ann.filtered1KG.vcf.filteredvetcom.vcf.SNPs	4263.664	Rep_499
QP	SRR17255265_raw_variants_final.ann.filtered1KG.vcf.filteredvetcom.vcf.SNPs	4260.144	Rep_500
QP	SRR17255265_raw_variants_final.ann.filtered1KG.vcf.filteredvetcom.vcf.SNPs	4252.675	Rep_501
QP	SRR17255265_raw_variants_final.ann.filtered1KG.vcf.filteredvetcom.vcf.SNPs	4249.911	Rep_502
QP	SRR17255265_raw_variants_final.ann.filtered1KG.vcf.filteredvetcom.vcf.SNPs	4262.517	Rep_503
QP	SRR17255265_raw_variants_final.ann.filtered1KG.vcf.filteredvetcom.vcf.SNPs	4265.204	Rep_504
QP	SRR17255265_raw_variants_final.ann.filtered1KG.vcf.filteredvetcom.vcf.SNPs	4260.547	Rep_505
QP	SRR17255265_raw_variants_final.ann.filtered1KG.vcf.filteredvetcom.vcf.SNPs	4259.228	Rep_506
QP	SRR17255265_raw_variants_final.ann.filtered1KG.vcf.filteredvetcom.vcf.SNPs	4256.115	Rep_507
QP	SRR17255265_raw_variants_final.ann.filtered1KG.vcf.filteredvetcom.vcf.SNPs	4270.108	Rep_508
QP	SRR17255265_raw_variants_final.ann.filtered1KG.vcf.filteredvetcom.vcf.SNPs	4266.202	Rep_509
QP	SRR17255265_raw_variants_final.ann.filtered1KG.vcf.filteredvetcom.vcf.SNPs	4262.785	Rep_510
QP	SRR17255265_raw_variants_final.ann.filtered1KG.vcf.filteredvetcom.vcf.SNPs	4256.46	Rep_511
QP	SRR17255265_raw_variants_final.ann.filtered1KG.vcf.filteredvetcom.vcf.SNPs	4254.223	Rep_512
QP	SRR17255265_raw_variants_final.ann.filtered1KG.vcf.filteredvetcom.vcf.SNPs	4268.667	Rep_513
QP	SRR17255265_raw_variants_final.ann.filtered1KG.vcf.filteredvetcom.vcf.SNPs	4258.175	Rep_514
QP	SRR17255265_raw_variants_final.ann.filtered1KG.vcf.filteredvetcom.vcf.SNPs	4266.016	Rep_515
QP	SRR17255265_raw_variants_final.ann.filtered1KG.vcf.filteredvetcom.vcf.SNPs	4254.158	Rep_516
QP	SRR17255265_raw_variants_final.ann.filtered1KG.vcf.filteredvetcom.vcf.SNPs	4255.537	Rep_517
QP	SRR17255265_raw_variants_final.ann.filtered1KG.vcf.filteredvetcom.vcf.SNPs	4262.854	Rep_518
QP	SRR17255265_raw_variants_final.ann.filtered1KG.vcf.filteredvetcom.vcf.SNPs	4265.187	Rep_519
QP	SRR17255265_raw_variants_final.ann.filtered1KG.vcf.filteredvetcom.vcf.SNPs	4261.443	Rep_520
QP	SRR17255265_raw_variants_final.ann.filtered1KG.vcf.filteredvetcom.vcf.SNPs	4264.517	Rep_521
QP	SRR17255265_raw_variants_final.ann.filtered1KG.vcf.filteredvetcom.vcf.SNPs	4256.808	Rep_522
QP	SRR17255265_raw_variants_final.ann.filtered1KG.vcf.filteredvetcom.vcf.SNPs	4263.031	Rep_523
QP	SRR17255265_raw_variants_final.ann.filtered1KG.vcf.filteredvetcom.vcf.SNPs	4259.577	Rep_524
QP	SRR17255265_raw_variants_final.ann.filtered1KG.vcf.filteredvetcom.vcf.SNPs	4283.766	Rep_525
QP	SRR17255265_raw_variants_final.ann.filtered1KG.vcf.filteredvetcom.vcf.SNPs	4267.358	Rep_526
QP	SRR17255265_raw_variants_final.ann.filtered1KG.vcf.filteredvetcom.vcf.SNPs	4259.915	Rep_527
QP	SRR17255265_raw_variants_final.ann.filtered1KG.vcf.filteredvetcom.vcf.SNPs	4255.496	Rep_528
QP	SRR17255265_raw_variants_final.ann.filtered1KG.vcf.filteredvetcom.vcf.SNPs	4260.973	Rep_529
QP	SRR17255265_raw_variants_final.ann.filtered1KG.vcf.filteredvetcom.vcf.SNPs	4254.316	Rep_530
QP	SRR17255265_raw_variants_final.ann.filtered1KG.vcf.filteredvetcom.vcf.SNPs	4264.269	Rep_531
QP	SRR17255265_raw_variants_final.ann.filtered1KG.vcf.filteredvetcom.vcf.SNPs	4276.173	Rep_532
QP	SRR17255265_raw_variants_final.ann.filtered1KG.vcf.filteredvetcom.vcf.SNPs	4263.47	Rep_533
QP	SRR17255265_raw_variants_final.ann.filtered1KG.vcf.filteredvetcom.vcf.SNPs	4258.971	Rep_534
QP	SRR17255265_raw_variants_final.ann.filtered1KG.vcf.filteredvetcom.vcf.SNPs	4264.619	Rep_535
QP	SRR17255265_raw_variants_final.ann.filtered1KG.vcf.filteredvetcom.vcf.SNPs	4255.614	Rep_536
QP	SRR17255265_raw_variants_final.ann.filtered1KG.vcf.filteredvetcom.vcf.SNPs	4251.726	Rep_537
QP	SRR17255265_raw_variants_final.ann.filtered1KG.vcf.filteredvetcom.vcf.SNPs	4255.381	Rep_538
QP	SRR17255265_raw_variants_final.ann.filtered1KG.vcf.filteredvetcom.vcf.SNPs	4265.744	Rep_539
QP	SRR17255265_raw_variants_final.ann.filtered1KG.vcf.filteredvetcom.vcf.SNPs	4268.465	Rep_540
QP	SRR17255265_raw_variants_final.ann.filtered1KG.vcf.filteredvetcom.vcf.SNPs	4248.463	Rep_541
QP	SRR17255265_raw_variants_final.ann.filtered1KG.vcf.filteredvetcom.vcf.SNPs	4264.693	Rep_542
QP	SRR17255265_raw_variants_final.ann.filtered1KG.vcf.filteredvetcom.vcf.SNPs	4259.943	Rep_543
QP	SRR17255265_raw_variants_final.ann.filtered1KG.vcf.filteredvetcom.vcf.SNPs	4264.863	Rep_544
QP	SRR17255265_raw_variants_final.ann.filtered1KG.vcf.filteredvetcom.vcf.SNPs	4268.488	Rep_545
QP	SRR17255265_raw_variants_final.ann.filtered1KG.vcf.filteredvetcom.vcf.SNPs	4262	Rep_546
QP	SRR17255265_raw_variants_final.ann.filtered1KG.vcf.filteredvetcom.vcf.SNPs	4260.405	Rep_547
QP	SRR17255265_raw_variants_final.ann.filtered1KG.vcf.filteredvetcom.vcf.SNPs	4255.753	Rep_548
QP	SRR17255265_raw_variants_final.ann.filtered1KG.vcf.filteredvetcom.vcf.SNPs	4260.741	Rep_549
QP	SRR17255265_raw_variants_final.ann.filtered1KG.vcf.filteredvetcom.vcf.SNPs	4250.927	Rep_550
QP	SRR17255265_raw_variants_final.ann.filtered1KG.vcf.filteredvetcom.vcf.SNPs	4261.773	Rep_551
QP	SRR17255265_raw_variants_final.ann.filtered1KG.vcf.filteredvetcom.vcf.SNPs	4261.765	Rep_552
QP	SRR17255265_raw_variants_final.ann.filtered1KG.vcf.filteredvetcom.vcf.SNPs	4271.579	Rep_553
QP	SRR17255265_raw_variants_final.ann.filtered1KG.vcf.filteredvetcom.vcf.SNPs	4265.579	Rep_554
QP	SRR17255265_raw_variants_final.ann.filtered1KG.vcf.filteredvetcom.vcf.SNPs	4255.307	Rep_555
QP	SRR17255265_raw_variants_final.ann.filtered1KG.vcf.filteredvetcom.vcf.SNPs	4261.021	Rep_556
QP	SRR17255265_raw_variants_final.ann.filtered1KG.vcf.filteredvetcom.vcf.SNPs	4257.059	Rep_557
QP	SRR17255265_raw_variants_final.ann.filtered1KG.vcf.filteredvetcom.vcf.SNPs	4259.075	Rep_558
QP	SRR17255265_raw_variants_final.ann.filtered1KG.vcf.filteredvetcom.vcf.SNPs	4260.811	Rep_559
QP	SRR17255265_raw_variants_final.ann.filtered1KG.vcf.filteredvetcom.vcf.SNPs	4261.343	Rep_560
QP	SRR17255265_raw_variants_final.ann.filtered1KG.vcf.filteredvetcom.vcf.SNPs	4259.083	Rep_561
QP	SRR17255265_raw_variants_final.ann.filtered1KG.vcf.filteredvetcom.vcf.SNPs	4264.442	Rep_562
QP	SRR17255265_raw_variants_final.ann.filtered1KG.vcf.filteredvetcom.vcf.SNPs	4273.793	Rep_563
QP	SRR17255265_raw_variants_final.ann.filtered1KG.vcf.filteredvetcom.vcf.SNPs	4270.063	Rep_564
QP	SRR17255265_raw_variants_final.ann.filtered1KG.vcf.filteredvetcom.vcf.SNPs	4256.678	Rep_565
QP	SRR17255265_raw_variants_final.ann.filtered1KG.vcf.filteredvetcom.vcf.SNPs	4256.539	Rep_566
QP	SRR17255265_raw_variants_final.ann.filtered1KG.vcf.filteredvetcom.vcf.SNPs	4257.082	Rep_567
QP	SRR17255265_raw_variants_final.ann.filtered1KG.vcf.filteredvetcom.vcf.SNPs	4265.756	Rep_568
QP	SRR17255265_raw_variants_final.ann.filtered1KG.vcf.filteredvetcom.vcf.SNPs	4258.957	Rep_569
QP	SRR17255265_raw_variants_final.ann.filtered1KG.vcf.filteredvetcom.vcf.SNPs	4257.562	Rep_570
QP	SRR17255265_raw_variants_final.ann.filtered1KG.vcf.filteredvetcom.vcf.SNPs	4270.414	Rep_571
QP	SRR17255265_raw_variants_final.ann.filtered1KG.vcf.filteredvetcom.vcf.SNPs	4281.781	Rep_572
QP	SRR17255265_raw_variants_final.ann.filtered1KG.vcf.filteredvetcom.vcf.SNPs	4273.281	Rep_573
QP	SRR17255265_raw_variants_final.ann.filtered1KG.vcf.filteredvetcom.vcf.SNPs	4260.634	Rep_574
QP	SRR17255265_raw_variants_final.ann.filtered1KG.vcf.filteredvetcom.vcf.SNPs	4260.124	Rep_575
QP	SRR17255265_raw_variants_final.ann.filtered1KG.vcf.filteredvetcom.vcf.SNPs	4260.901	Rep_576
QP	SRR17255265_raw_variants_final.ann.filtered1KG.vcf.filteredvetcom.vcf.SNPs	4264.953	Rep_577
QP	SRR17255265_raw_variants_final.ann.filtered1KG.vcf.filteredvetcom.vcf.SNPs	4250.93	Rep_578
QP	SRR17255265_raw_variants_final.ann.filtered1KG.vcf.filteredvetcom.vcf.SNPs	4260.71	Rep_579
QP	SRR17255265_raw_variants_final.ann.filtered1KG.vcf.filteredvetcom.vcf.SNPs	4265.904	Rep_580
QP	SRR17255265_raw_variants_final.ann.filtered1KG.vcf.filteredvetcom.vcf.SNPs	4250.67	Rep_581
QP	SRR17255265_raw_variants_final.ann.filtered1KG.vcf.filteredvetcom.vcf.SNPs	4258.203	Rep_582
QP	SRR17255265_raw_variants_final.ann.filtered1KG.vcf.filteredvetcom.vcf.SNPs	4267.275	Rep_583
QP	SRR17255265_raw_variants_final.ann.filtered1KG.vcf.filteredvetcom.vcf.SNPs	4253.919	Rep_584
QP	SRR17255265_raw_variants_final.ann.filtered1KG.vcf.filteredvetcom.vcf.SNPs	4264.182	Rep_585
QP	SRR17255265_raw_variants_final.ann.filtered1KG.vcf.filteredvetcom.vcf.SNPs	4261.122	Rep_586
QP	SRR17255265_raw_variants_final.ann.filtered1KG.vcf.filteredvetcom.vcf.SNPs	4251.081	Rep_587
QP	SRR17255265_raw_variants_final.ann.filtered1KG.vcf.filteredvetcom.vcf.SNPs	4267.815	Rep_588
QP	SRR17255265_raw_variants_final.ann.filtered1KG.vcf.filteredvetcom.vcf.SNPs	4248.356	Rep_589
QP	SRR17255265_raw_variants_final.ann.filtered1KG.vcf.filteredvetcom.vcf.SNPs	4260.28	Rep_590
QP	SRR17255265_raw_variants_final.ann.filtered1KG.vcf.filteredvetcom.vcf.SNPs	4265.674	Rep_591
QP	SRR17255265_raw_variants_final.ann.filtered1KG.vcf.filteredvetcom.vcf.SNPs	4269.406	Rep_592
QP	SRR17255265_raw_variants_final.ann.filtered1KG.vcf.filteredvetcom.vcf.SNPs	4259.019	Rep_593
QP	SRR17255265_raw_variants_final.ann.filtered1KG.vcf.filteredvetcom.vcf.SNPs	4250.859	Rep_594
QP	SRR17255265_raw_variants_final.ann.filtered1KG.vcf.filteredvetcom.vcf.SNPs	4263.326	Rep_595
QP	SRR17255265_raw_variants_final.ann.filtered1KG.vcf.filteredvetcom.vcf.SNPs	4253.791	Rep_596
QP	SRR17255265_raw_variants_final.ann.filtered1KG.vcf.filteredvetcom.vcf.SNPs	4252.544	Rep_597
QP	SRR17255265_raw_variants_final.ann.filtered1KG.vcf.filteredvetcom.vcf.SNPs	4254.177	Rep_598
QP	SRR17255265_raw_variants_final.ann.filtered1KG.vcf.filteredvetcom.vcf.SNPs	4254.521	Rep_599
QP	SRR17255265_raw_variants_final.ann.filtered1KG.vcf.filteredvetcom.vcf.SNPs	4259.429	Rep_600
QP	SRR17255265_raw_variants_final.ann.filtered1KG.vcf.filteredvetcom.vcf.SNPs	4258.675	Rep_601
QP	SRR17255265_raw_variants_final.ann.filtered1KG.vcf.filteredvetcom.vcf.SNPs	4274.374	Rep_602
QP	SRR17255265_raw_variants_final.ann.filtered1KG.vcf.filteredvetcom.vcf.SNPs	4265.304	Rep_603
QP	SRR17255265_raw_variants_final.ann.filtered1KG.vcf.filteredvetcom.vcf.SNPs	4266.259	Rep_604
QP	SRR17255265_raw_variants_final.ann.filtered1KG.vcf.filteredvetcom.vcf.SNPs	4267.005	Rep_605
QP	SRR17255265_raw_variants_final.ann.filtered1KG.vcf.filteredvetcom.vcf.SNPs	4263.253	Rep_606
QP	SRR17255265_raw_variants_final.ann.filtered1KG.vcf.filteredvetcom.vcf.SNPs	4265.567	Rep_607
QP	SRR17255265_raw_variants_final.ann.filtered1KG.vcf.filteredvetcom.vcf.SNPs	4267.693	Rep_608
QP	SRR17255265_raw_variants_final.ann.filtered1KG.vcf.filteredvetcom.vcf.SNPs	4261.329	Rep_609
QP	SRR17255265_raw_variants_final.ann.filtered1KG.vcf.filteredvetcom.vcf.SNPs	4284.968	Rep_610
QP	SRR17255265_raw_variants_final.ann.filtered1KG.vcf.filteredvetcom.vcf.SNPs	4252.039	Rep_611
QP	SRR17255265_raw_variants_final.ann.filtered1KG.vcf.filteredvetcom.vcf.SNPs	4266.475	Rep_612
QP	SRR17255265_raw_variants_final.ann.filtered1KG.vcf.filteredvetcom.vcf.SNPs	4252.919	Rep_613
QP	SRR17255265_raw_variants_final.ann.filtered1KG.vcf.filteredvetcom.vcf.SNPs	4253.766	Rep_614
QP	SRR17255265_raw_variants_final.ann.filtered1KG.vcf.filteredvetcom.vcf.SNPs	4253.77	Rep_615
QP	SRR17255265_raw_variants_final.ann.filtered1KG.vcf.filteredvetcom.vcf.SNPs	4266.873	Rep_616
QP	SRR17255265_raw_variants_final.ann.filtered1KG.vcf.filteredvetcom.vcf.SNPs	4283.735	Rep_617
QP	SRR17255265_raw_variants_final.ann.filtered1KG.vcf.filteredvetcom.vcf.SNPs	4261.409	Rep_618
QP	SRR17255265_raw_variants_final.ann.filtered1KG.vcf.filteredvetcom.vcf.SNPs	4250.916	Rep_619
QP	SRR17255265_raw_variants_final.ann.filtered1KG.vcf.filteredvetcom.vcf.SNPs	4253.495	Rep_620
QP	SRR17255265_raw_variants_final.ann.filtered1KG.vcf.filteredvetcom.vcf.SNPs	4255.863	Rep_621
QP	SRR17255265_raw_variants_final.ann.filtered1KG.vcf.filteredvetcom.vcf.SNPs	4267.815	Rep_622
QP	SRR17255265_raw_variants_final.ann.filtered1KG.vcf.filteredvetcom.vcf.SNPs	4261.181	Rep_623
QP	SRR17255265_raw_variants_final.ann.filtered1KG.vcf.filteredvetcom.vcf.SNPs	4256.223	Rep_624
QP	SRR17255265_raw_variants_final.ann.filtered1KG.vcf.filteredvetcom.vcf.SNPs	4261.898	Rep_625
QP	SRR17255265_raw_variants_final.ann.filtered1KG.vcf.filteredvetcom.vcf.SNPs	4260.746	Rep_626
QP	SRR17255265_raw_variants_final.ann.filtered1KG.vcf.filteredvetcom.vcf.SNPs	4265.695	Rep_627
QP	SRR17255265_raw_variants_final.ann.filtered1KG.vcf.filteredvetcom.vcf.SNPs	4263.358	Rep_628
QP	SRR17255265_raw_variants_final.ann.filtered1KG.vcf.filteredvetcom.vcf.SNPs	4260.803	Rep_629
QP	SRR17255265_raw_variants_final.ann.filtered1KG.vcf.filteredvetcom.vcf.SNPs	4261.729	Rep_630
QP	SRR17255265_raw_variants_final.ann.filtered1KG.vcf.filteredvetcom.vcf.SNPs	4266.607	Rep_631
QP	SRR17255265_raw_variants_final.ann.filtered1KG.vcf.filteredvetcom.vcf.SNPs	4252.749	Rep_632
QP	SRR17255265_raw_variants_final.ann.filtered1KG.vcf.filteredvetcom.vcf.SNPs	4254.102	Rep_633
QP	SRR17255265_raw_variants_final.ann.filtered1KG.vcf.filteredvetcom.vcf.SNPs	4258.513	Rep_634
QP	SRR17255265_raw_variants_final.ann.filtered1KG.vcf.filteredvetcom.vcf.SNPs	4253.384	Rep_635
QP	SRR17255265_raw_variants_final.ann.filtered1KG.vcf.filteredvetcom.vcf.SNPs	4278.228	Rep_636
QP	SRR17255265_raw_variants_final.ann.filtered1KG.vcf.filteredvetcom.vcf.SNPs	4273.05	Rep_637
QP	SRR17255265_raw_variants_final.ann.filtered1KG.vcf.filteredvetcom.vcf.SNPs	4261.078	Rep_638
QP	SRR17255265_raw_variants_final.ann.filtered1KG.vcf.filteredvetcom.vcf.SNPs	4256.914	Rep_639
QP	SRR17255265_raw_variants_final.ann.filtered1KG.vcf.filteredvetcom.vcf.SNPs	4265.458	Rep_640
QP	SRR17255265_raw_variants_final.ann.filtered1KG.vcf.filteredvetcom.vcf.SNPs	4264.723	Rep_641
QP	SRR17255265_raw_variants_final.ann.filtered1KG.vcf.filteredvetcom.vcf.SNPs	4260.031	Rep_642
QP	SRR17255265_raw_variants_final.ann.filtered1KG.vcf.filteredvetcom.vcf.SNPs	4254.839	Rep_643
QP	SRR17255265_raw_variants_final.ann.filtered1KG.vcf.filteredvetcom.vcf.SNPs	4262.158	Rep_644
QP	SRR17255265_raw_variants_final.ann.filtered1KG.vcf.filteredvetcom.vcf.SNPs	4253.198	Rep_645
QP	SRR17255265_raw_variants_final.ann.filtered1KG.vcf.filteredvetcom.vcf.SNPs	4255.639	Rep_646
QP	SRR17255265_raw_variants_final.ann.filtered1KG.vcf.filteredvetcom.vcf.SNPs	4268.813	Rep_647
QP	SRR17255265_raw_variants_final.ann.filtered1KG.vcf.filteredvetcom.vcf.SNPs	4263.816	Rep_648
QP	SRR17255265_raw_variants_final.ann.filtered1KG.vcf.filteredvetcom.vcf.SNPs	4271.381	Rep_649
QP	SRR17255265_raw_variants_final.ann.filtered1KG.vcf.filteredvetcom.vcf.SNPs	4259.493	Rep_650
QP	SRR17255265_raw_variants_final.ann.filtered1KG.vcf.filteredvetcom.vcf.SNPs	4260.363	Rep_651
QP	SRR17255265_raw_variants_final.ann.filtered1KG.vcf.filteredvetcom.vcf.SNPs	4265.003	Rep_652
QP	SRR17255265_raw_variants_final.ann.filtered1KG.vcf.filteredvetcom.vcf.SNPs	4258.918	Rep_653
QP	SRR17255265_raw_variants_final.ann.filtered1KG.vcf.filteredvetcom.vcf.SNPs	4266.635	Rep_654
QP	SRR17255265_raw_variants_final.ann.filtered1KG.vcf.filteredvetcom.vcf.SNPs	4272.229	Rep_655
QP	SRR17255265_raw_variants_final.ann.filtered1KG.vcf.filteredvetcom.vcf.SNPs	4252.259	Rep_656
QP	SRR17255265_raw_variants_final.ann.filtered1KG.vcf.filteredvetcom.vcf.SNPs	4264.222	Rep_657
QP	SRR17255265_raw_variants_final.ann.filtered1KG.vcf.filteredvetcom.vcf.SNPs	4267.528	Rep_658
QP	SRR17255265_raw_variants_final.ann.filtered1KG.vcf.filteredvetcom.vcf.SNPs	4255.156	Rep_659
QP	SRR17255265_raw_variants_final.ann.filtered1KG.vcf.filteredvetcom.vcf.SNPs	4261.983	Rep_660
QP	SRR17255265_raw_variants_final.ann.filtered1KG.vcf.filteredvetcom.vcf.SNPs	4260.279	Rep_661
QP	SRR17255265_raw_variants_final.ann.filtered1KG.vcf.filteredvetcom.vcf.SNPs	4263.751	Rep_662
QP	SRR17255265_raw_variants_final.ann.filtered1KG.vcf.filteredvetcom.vcf.SNPs	4269.079	Rep_663
QP	SRR17255265_raw_variants_final.ann.filtered1KG.vcf.filteredvetcom.vcf.SNPs	4275.475	Rep_664
QP	SRR17255265_raw_variants_final.ann.filtered1KG.vcf.filteredvetcom.vcf.SNPs	4258.75	Rep_665
QP	SRR17255265_raw_variants_final.ann.filtered1KG.vcf.filteredvetcom.vcf.SNPs	4270.311	Rep_666
QP	SRR17255265_raw_variants_final.ann.filtered1KG.vcf.filteredvetcom.vcf.SNPs	4259.835	Rep_667
QP	SRR17255265_raw_variants_final.ann.filtered1KG.vcf.filteredvetcom.vcf.SNPs	4260.817	Rep_668
QP	SRR17255265_raw_variants_final.ann.filtered1KG.vcf.filteredvetcom.vcf.SNPs	4255.226	Rep_669
QP	SRR17255265_raw_variants_final.ann.filtered1KG.vcf.filteredvetcom.vcf.SNPs	4272.483	Rep_670
QP	SRR17255265_raw_variants_final.ann.filtered1KG.vcf.filteredvetcom.vcf.SNPs	4256.786	Rep_671
QP	SRR17255265_raw_variants_final.ann.filtered1KG.vcf.filteredvetcom.vcf.SNPs	4273.515	Rep_672
QP	SRR17255265_raw_variants_final.ann.filtered1KG.vcf.filteredvetcom.vcf.SNPs	4262.07	Rep_673
QP	SRR17255265_raw_variants_final.ann.filtered1KG.vcf.filteredvetcom.vcf.SNPs	4258.563	Rep_674
QP	SRR17255265_raw_variants_final.ann.filtered1KG.vcf.filteredvetcom.vcf.SNPs	4261.072	Rep_675
QP	SRR17255265_raw_variants_final.ann.filtered1KG.vcf.filteredvetcom.vcf.SNPs	4257.678	Rep_676
QP	SRR17255265_raw_variants_final.ann.filtered1KG.vcf.filteredvetcom.vcf.SNPs	4254.429	Rep_677
QP	SRR17255265_raw_variants_final.ann.filtered1KG.vcf.filteredvetcom.vcf.SNPs	4257.741	Rep_678
QP	SRR17255265_raw_variants_final.ann.filtered1KG.vcf.filteredvetcom.vcf.SNPs	4282.752	Rep_679
QP	SRR17255265_raw_variants_final.ann.filtered1KG.vcf.filteredvetcom.vcf.SNPs	4276.465	Rep_680
QP	SRR17255265_raw_variants_final.ann.filtered1KG.vcf.filteredvetcom.vcf.SNPs	4255.547	Rep_681
QP	SRR17255265_raw_variants_final.ann.filtered1KG.vcf.filteredvetcom.vcf.SNPs	4252.687	Rep_682
QP	SRR17255265_raw_variants_final.ann.filtered1KG.vcf.filteredvetcom.vcf.SNPs	4252.071	Rep_683
QP	SRR17255265_raw_variants_final.ann.filtered1KG.vcf.filteredvetcom.vcf.SNPs	4256.609	Rep_684
QP	SRR17255265_raw_variants_final.ann.filtered1KG.vcf.filteredvetcom.vcf.SNPs	4260.844	Rep_685
QP	SRR17255265_raw_variants_final.ann.filtered1KG.vcf.filteredvetcom.vcf.SNPs	4256.915	Rep_686
QP	SRR17255265_raw_variants_final.ann.filtered1KG.vcf.filteredvetcom.vcf.SNPs	4257.368	Rep_687
QP	SRR17255265_raw_variants_final.ann.filtered1KG.vcf.filteredvetcom.vcf.SNPs	4268.565	Rep_688
QP	SRR17255265_raw_variants_final.ann.filtered1KG.vcf.filteredvetcom.vcf.SNPs	4253.64	Rep_689
QP	SRR17255265_raw_variants_final.ann.filtered1KG.vcf.filteredvetcom.vcf.SNPs	4253.132	Rep_690
QP	SRR17255265_raw_variants_final.ann.filtered1KG.vcf.filteredvetcom.vcf.SNPs	4264.996	Rep_691
QP	SRR17255265_raw_variants_final.ann.filtered1KG.vcf.filteredvetcom.vcf.SNPs	4274.29	Rep_692
QP	SRR17255265_raw_variants_final.ann.filtered1KG.vcf.filteredvetcom.vcf.SNPs	4262.974	Rep_693
QP	SRR17255265_raw_variants_final.ann.filtered1KG.vcf.filteredvetcom.vcf.SNPs	4250.423	Rep_694
QP	SRR17255265_raw_variants_final.ann.filtered1KG.vcf.filteredvetcom.vcf.SNPs	4258.397	Rep_695
QP	SRR17255265_raw_variants_final.ann.filtered1KG.vcf.filteredvetcom.vcf.SNPs	4269.227	Rep_696
QP	SRR17255265_raw_variants_final.ann.filtered1KG.vcf.filteredvetcom.vcf.SNPs	4268.717	Rep_697
QP	SRR17255265_raw_variants_final.ann.filtered1KG.vcf.filteredvetcom.vcf.SNPs	4260.014	Rep_698
QP	SRR17255265_raw_variants_final.ann.filtered1KG.vcf.filteredvetcom.vcf.SNPs	4264.826	Rep_699
QP	SRR17255265_raw_variants_final.ann.filtered1KG.vcf.filteredvetcom.vcf.SNPs	4265.076	Rep_700
QP	SRR17255265_raw_variants_final.ann.filtered1KG.vcf.filteredvetcom.vcf.SNPs	4264.07	Rep_701
QP	SRR17255265_raw_variants_final.ann.filtered1KG.vcf.filteredvetcom.vcf.SNPs	4265.405	Rep_702
QP	SRR17255265_raw_variants_final.ann.filtered1KG.vcf.filteredvetcom.vcf.SNPs	4265.246	Rep_703
QP	SRR17255265_raw_variants_final.ann.filtered1KG.vcf.filteredvetcom.vcf.SNPs	4265.154	Rep_704
QP	SRR17255265_raw_variants_final.ann.filtered1KG.vcf.filteredvetcom.vcf.SNPs	4257.533	Rep_705
QP	SRR17255265_raw_variants_final.ann.filtered1KG.vcf.filteredvetcom.vcf.SNPs	4258.768	Rep_706
QP	SRR17255265_raw_variants_final.ann.filtered1KG.vcf.filteredvetcom.vcf.SNPs	4265.073	Rep_707
QP	SRR17255265_raw_variants_final.ann.filtered1KG.vcf.filteredvetcom.vcf.SNPs	4260.067	Rep_708
QP	SRR17255265_raw_variants_final.ann.filtered1KG.vcf.filteredvetcom.vcf.SNPs	4267.122	Rep_709
QP	SRR17255265_raw_variants_final.ann.filtered1KG.vcf.filteredvetcom.vcf.SNPs	4260.134	Rep_710
QP	SRR17255265_raw_variants_final.ann.filtered1KG.vcf.filteredvetcom.vcf.SNPs	4255.723	Rep_711
QP	SRR17255265_raw_variants_final.ann.filtered1KG.vcf.filteredvetcom.vcf.SNPs	4271.982	Rep_712
QP	SRR17255265_raw_variants_final.ann.filtered1KG.vcf.filteredvetcom.vcf.SNPs	4262.275	Rep_713
QP	SRR17255265_raw_variants_final.ann.filtered1KG.vcf.filteredvetcom.vcf.SNPs	4256.207	Rep_714
QP	SRR17255265_raw_variants_final.ann.filtered1KG.vcf.filteredvetcom.vcf.SNPs	4263.447	Rep_715
QP	SRR17255265_raw_variants_final.ann.filtered1KG.vcf.filteredvetcom.vcf.SNPs	4254.344	Rep_716
QP	SRR17255265_raw_variants_final.ann.filtered1KG.vcf.filteredvetcom.vcf.SNPs	4252.668	Rep_717
QP	SRR17255265_raw_variants_final.ann.filtered1KG.vcf.filteredvetcom.vcf.SNPs	4256.707	Rep_718
QP	SRR17255265_raw_variants_final.ann.filtered1KG.vcf.filteredvetcom.vcf.SNPs	4252.795	Rep_719
QP	SRR17255265_raw_variants_final.ann.filtered1KG.vcf.filteredvetcom.vcf.SNPs	4247.453	Rep_720
QP	SRR17255265_raw_variants_final.ann.filtered1KG.vcf.filteredvetcom.vcf.SNPs	4263.33	Rep_721
QP	SRR17255265_raw_variants_final.ann.filtered1KG.vcf.filteredvetcom.vcf.SNPs	4263.127	Rep_722
QP	SRR17255265_raw_variants_final.ann.filtered1KG.vcf.filteredvetcom.vcf.SNPs	4255.25	Rep_723
QP	SRR17255265_raw_variants_final.ann.filtered1KG.vcf.filteredvetcom.vcf.SNPs	4284.043	Rep_724
QP	SRR17255265_raw_variants_final.ann.filtered1KG.vcf.filteredvetcom.vcf.SNPs	4255.582	Rep_725
QP	SRR17255265_raw_variants_final.ann.filtered1KG.vcf.filteredvetcom.vcf.SNPs	4260.328	Rep_726
QP	SRR17255265_raw_variants_final.ann.filtered1KG.vcf.filteredvetcom.vcf.SNPs	4263.221	Rep_727
QP	SRR17255265_raw_variants_final.ann.filtered1KG.vcf.filteredvetcom.vcf.SNPs	4267.917	Rep_728
QP	SRR17255265_raw_variants_final.ann.filtered1KG.vcf.filteredvetcom.vcf.SNPs	4254.678	Rep_729
QP	SRR17255265_raw_variants_final.ann.filtered1KG.vcf.filteredvetcom.vcf.SNPs	4274.276	Rep_730
QP	SRR17255265_raw_variants_final.ann.filtered1KG.vcf.filteredvetcom.vcf.SNPs	4255.167	Rep_731
QP	SRR17255265_raw_variants_final.ann.filtered1KG.vcf.filteredvetcom.vcf.SNPs	4258.403	Rep_732
QP	SRR17255265_raw_variants_final.ann.filtered1KG.vcf.filteredvetcom.vcf.SNPs	4258.569	Rep_733
QP	SRR17255265_raw_variants_final.ann.filtered1KG.vcf.filteredvetcom.vcf.SNPs	4262.371	Rep_734
QP	SRR17255265_raw_variants_final.ann.filtered1KG.vcf.filteredvetcom.vcf.SNPs	4253.149	Rep_735
QP	SRR17255265_raw_variants_final.ann.filtered1KG.vcf.filteredvetcom.vcf.SNPs	4262.168	Rep_736
QP	SRR17255265_raw_variants_final.ann.filtered1KG.vcf.filteredvetcom.vcf.SNPs	4258.583	Rep_737
QP	SRR17255265_raw_variants_final.ann.filtered1KG.vcf.filteredvetcom.vcf.SNPs	4263.167	Rep_738
QP	SRR17255265_raw_variants_final.ann.filtered1KG.vcf.filteredvetcom.vcf.SNPs	4266.159	Rep_739
QP	SRR17255265_raw_variants_final.ann.filtered1KG.vcf.filteredvetcom.vcf.SNPs	4271.259	Rep_740
QP	SRR17255265_raw_variants_final.ann.filtered1KG.vcf.filteredvetcom.vcf.SNPs	4264.583	Rep_741
QP	SRR17255265_raw_variants_final.ann.filtered1KG.vcf.filteredvetcom.vcf.SNPs	4255.211	Rep_742
QP	SRR17255265_raw_variants_final.ann.filtered1KG.vcf.filteredvetcom.vcf.SNPs	4271.209	Rep_743
QP	SRR17255265_raw_variants_final.ann.filtered1KG.vcf.filteredvetcom.vcf.SNPs	4255.766	Rep_744
QP	SRR17255265_raw_variants_final.ann.filtered1KG.vcf.filteredvetcom.vcf.SNPs	4262.153	Rep_745
QP	SRR17255265_raw_variants_final.ann.filtered1KG.vcf.filteredvetcom.vcf.SNPs	4270.627	Rep_746
QP	SRR17255265_raw_variants_final.ann.filtered1KG.vcf.filteredvetcom.vcf.SNPs	4276.426	Rep_747
QP	SRR17255265_raw_variants_final.ann.filtered1KG.vcf.filteredvetcom.vcf.SNPs	4261.579	Rep_748
QP	SRR17255265_raw_variants_final.ann.filtered1KG.vcf.filteredvetcom.vcf.SNPs	4257.617	Rep_749
QP	SRR17255265_raw_variants_final.ann.filtered1KG.vcf.filteredvetcom.vcf.SNPs	4265.436	Rep_750
QP	SRR17255265_raw_variants_final.ann.filtered1KG.vcf.filteredvetcom.vcf.SNPs	4260.677	Rep_751
QP	SRR17255265_raw_variants_final.ann.filtered1KG.vcf.filteredvetcom.vcf.SNPs	4264.985	Rep_752
QP	SRR17255265_raw_variants_final.ann.filtered1KG.vcf.filteredvetcom.vcf.SNPs	4254.618	Rep_753
QP	SRR17255265_raw_variants_final.ann.filtered1KG.vcf.filteredvetcom.vcf.SNPs	4272.031	Rep_754
QP	SRR17255265_raw_variants_final.ann.filtered1KG.vcf.filteredvetcom.vcf.SNPs	4254.941	Rep_755
QP	SRR17255265_raw_variants_final.ann.filtered1KG.vcf.filteredvetcom.vcf.SNPs	4269.453	Rep_756
QP	SRR17255265_raw_variants_final.ann.filtered1KG.vcf.filteredvetcom.vcf.SNPs	4257.149	Rep_757
QP	SRR17255265_raw_variants_final.ann.filtered1KG.vcf.filteredvetcom.vcf.SNPs	4252.573	Rep_758
QP	SRR17255265_raw_variants_final.ann.filtered1KG.vcf.filteredvetcom.vcf.SNPs	4255.734	Rep_759
QP	SRR17255265_raw_variants_final.ann.filtered1KG.vcf.filteredvetcom.vcf.SNPs	4261.563	Rep_760
QP	SRR17255265_raw_variants_final.ann.filtered1KG.vcf.filteredvetcom.vcf.SNPs	4274.272	Rep_761
QP	SRR17255265_raw_variants_final.ann.filtered1KG.vcf.filteredvetcom.vcf.SNPs	4278.227	Rep_762
QP	SRR17255265_raw_variants_final.ann.filtered1KG.vcf.filteredvetcom.vcf.SNPs	4253.203	Rep_763
QP	SRR17255265_raw_variants_final.ann.filtered1KG.vcf.filteredvetcom.vcf.SNPs	4266.496	Rep_764
QP	SRR17255265_raw_variants_final.ann.filtered1KG.vcf.filteredvetcom.vcf.SNPs	4259.26	Rep_765
QP	SRR17255265_raw_variants_final.ann.filtered1KG.vcf.filteredvetcom.vcf.SNPs	4256.566	Rep_766
QP	SRR17255265_raw_variants_final.ann.filtered1KG.vcf.filteredvetcom.vcf.SNPs	4252.44	Rep_767
QP	SRR17255265_raw_variants_final.ann.filtered1KG.vcf.filteredvetcom.vcf.SNPs	4263.617	Rep_768
QP	SRR17255265_raw_variants_final.ann.filtered1KG.vcf.filteredvetcom.vcf.SNPs	4272.108	Rep_769
QP	SRR17255265_raw_variants_final.ann.filtered1KG.vcf.filteredvetcom.vcf.SNPs	4258.014	Rep_770
QP	SRR17255265_raw_variants_final.ann.filtered1KG.vcf.filteredvetcom.vcf.SNPs	4254.762	Rep_771
QP	SRR17255265_raw_variants_final.ann.filtered1KG.vcf.filteredvetcom.vcf.SNPs	4271.235	Rep_772
QP	SRR17255265_raw_variants_final.ann.filtered1KG.vcf.filteredvetcom.vcf.SNPs	4252.406	Rep_773
QP	SRR17255265_raw_variants_final.ann.filtered1KG.vcf.filteredvetcom.vcf.SNPs	4261.288	Rep_774
QP	SRR17255265_raw_variants_final.ann.filtered1KG.vcf.filteredvetcom.vcf.SNPs	4259.448	Rep_775
QP	SRR17255265_raw_variants_final.ann.filtered1KG.vcf.filteredvetcom.vcf.SNPs	4261.988	Rep_776
QP	SRR17255265_raw_variants_final.ann.filtered1KG.vcf.filteredvetcom.vcf.SNPs	4272.432	Rep_777
QP	SRR17255265_raw_variants_final.ann.filtered1KG.vcf.filteredvetcom.vcf.SNPs	4273.701	Rep_778
QP	SRR17255265_raw_variants_final.ann.filtered1KG.vcf.filteredvetcom.vcf.SNPs	4270.943	Rep_779
QP	SRR17255265_raw_variants_final.ann.filtered1KG.vcf.filteredvetcom.vcf.SNPs	4263.86	Rep_780
QP	SRR17255265_raw_variants_final.ann.filtered1KG.vcf.filteredvetcom.vcf.SNPs	4262.719	Rep_781
QP	SRR17255265_raw_variants_final.ann.filtered1KG.vcf.filteredvetcom.vcf.SNPs	4257.099	Rep_782
QP	SRR17255265_raw_variants_final.ann.filtered1KG.vcf.filteredvetcom.vcf.SNPs	4253.484	Rep_783
QP	SRR17255265_raw_variants_final.ann.filtered1KG.vcf.filteredvetcom.vcf.SNPs	4261.93	Rep_784
QP	SRR17255265_raw_variants_final.ann.filtered1KG.vcf.filteredvetcom.vcf.SNPs	4256.559	Rep_785
QP	SRR17255265_raw_variants_final.ann.filtered1KG.vcf.filteredvetcom.vcf.SNPs	4270.079	Rep_786
QP	SRR17255265_raw_variants_final.ann.filtered1KG.vcf.filteredvetcom.vcf.SNPs	4268.18	Rep_787
QP	SRR17255265_raw_variants_final.ann.filtered1KG.vcf.filteredvetcom.vcf.SNPs	4263.09	Rep_788
QP	SRR17255265_raw_variants_final.ann.filtered1KG.vcf.filteredvetcom.vcf.SNPs	4248.719	Rep_789
QP	SRR17255265_raw_variants_final.ann.filtered1KG.vcf.filteredvetcom.vcf.SNPs	4274.465	Rep_790
QP	SRR17255265_raw_variants_final.ann.filtered1KG.vcf.filteredvetcom.vcf.SNPs	4254.763	Rep_791
QP	SRR17255265_raw_variants_final.ann.filtered1KG.vcf.filteredvetcom.vcf.SNPs	4248.747	Rep_792
QP	SRR17255265_raw_variants_final.ann.filtered1KG.vcf.filteredvetcom.vcf.SNPs	4261.121	Rep_793
QP	SRR17255265_raw_variants_final.ann.filtered1KG.vcf.filteredvetcom.vcf.SNPs	4265.547	Rep_794
QP	SRR17255265_raw_variants_final.ann.filtered1KG.vcf.filteredvetcom.vcf.SNPs	4249.826	Rep_795
QP	SRR17255265_raw_variants_final.ann.filtered1KG.vcf.filteredvetcom.vcf.SNPs	4276.857	Rep_796
QP	SRR17255265_raw_variants_final.ann.filtered1KG.vcf.filteredvetcom.vcf.SNPs	4270.142	Rep_797
QP	SRR17255265_raw_variants_final.ann.filtered1KG.vcf.filteredvetcom.vcf.SNPs	4251.34	Rep_798
QP	SRR17255265_raw_variants_final.ann.filtered1KG.vcf.filteredvetcom.vcf.SNPs	4260.199	Rep_799
QP	SRR17255265_raw_variants_final.ann.filtered1KG.vcf.filteredvetcom.vcf.SNPs	4260.242	Rep_800
QP	SRR17255265_raw_variants_final.ann.filtered1KG.vcf.filteredvetcom.vcf.SNPs	4270.685	Rep_801
QP	SRR17255265_raw_variants_final.ann.filtered1KG.vcf.filteredvetcom.vcf.SNPs	4263.303	Rep_802
QP	SRR17255265_raw_variants_final.ann.filtered1KG.vcf.filteredvetcom.vcf.SNPs	4258.584	Rep_803
QP	SRR17255265_raw_variants_final.ann.filtered1KG.vcf.filteredvetcom.vcf.SNPs	4263.13	Rep_804
QP	SRR17255265_raw_variants_final.ann.filtered1KG.vcf.filteredvetcom.vcf.SNPs	4273.299	Rep_805
QP	SRR17255265_raw_variants_final.ann.filtered1KG.vcf.filteredvetcom.vcf.SNPs	4262.236	Rep_806
QP	SRR17255265_raw_variants_final.ann.filtered1KG.vcf.filteredvetcom.vcf.SNPs	4257.134	Rep_807
QP	SRR17255265_raw_variants_final.ann.filtered1KG.vcf.filteredvetcom.vcf.SNPs	4268.104	Rep_808
QP	SRR17255265_raw_variants_final.ann.filtered1KG.vcf.filteredvetcom.vcf.SNPs	4265.303	Rep_809
QP	SRR17255265_raw_variants_final.ann.filtered1KG.vcf.filteredvetcom.vcf.SNPs	4267.464	Rep_810
QP	SRR17255265_raw_variants_final.ann.filtered1KG.vcf.filteredvetcom.vcf.SNPs	4255.393	Rep_811
QP	SRR17255265_raw_variants_final.ann.filtered1KG.vcf.filteredvetcom.vcf.SNPs	4260.525	Rep_812
QP	SRR17255265_raw_variants_final.ann.filtered1KG.vcf.filteredvetcom.vcf.SNPs	4258.519	Rep_813
QP	SRR17255265_raw_variants_final.ann.filtered1KG.vcf.filteredvetcom.vcf.SNPs	4270.092	Rep_814
QP	SRR17255265_raw_variants_final.ann.filtered1KG.vcf.filteredvetcom.vcf.SNPs	4263.42	Rep_815
QP	SRR17255265_raw_variants_final.ann.filtered1KG.vcf.filteredvetcom.vcf.SNPs	4266.798	Rep_816
QP	SRR17255265_raw_variants_final.ann.filtered1KG.vcf.filteredvetcom.vcf.SNPs	4257.306	Rep_817
QP	SRR17255265_raw_variants_final.ann.filtered1KG.vcf.filteredvetcom.vcf.SNPs	4264.057	Rep_818
QP	SRR17255265_raw_variants_final.ann.filtered1KG.vcf.filteredvetcom.vcf.SNPs	4253.208	Rep_819
QP	SRR17255265_raw_variants_final.ann.filtered1KG.vcf.filteredvetcom.vcf.SNPs	4282.016	Rep_820
QP	SRR17255265_raw_variants_final.ann.filtered1KG.vcf.filteredvetcom.vcf.SNPs	4254.648	Rep_821
QP	SRR17255265_raw_variants_final.ann.filtered1KG.vcf.filteredvetcom.vcf.SNPs	4261.19	Rep_822
QP	SRR17255265_raw_variants_final.ann.filtered1KG.vcf.filteredvetcom.vcf.SNPs	4268.937	Rep_823
QP	SRR17255265_raw_variants_final.ann.filtered1KG.vcf.filteredvetcom.vcf.SNPs	4272.635	Rep_824
QP	SRR17255265_raw_variants_final.ann.filtered1KG.vcf.filteredvetcom.vcf.SNPs	4265.176	Rep_825
QP	SRR17255265_raw_variants_final.ann.filtered1KG.vcf.filteredvetcom.vcf.SNPs	4258.727	Rep_826
QP	SRR17255265_raw_variants_final.ann.filtered1KG.vcf.filteredvetcom.vcf.SNPs	4249.29	Rep_827
QP	SRR17255265_raw_variants_final.ann.filtered1KG.vcf.filteredvetcom.vcf.SNPs	4257.606	Rep_828
QP	SRR17255265_raw_variants_final.ann.filtered1KG.vcf.filteredvetcom.vcf.SNPs	4262.408	Rep_829
QP	SRR17255265_raw_variants_final.ann.filtered1KG.vcf.filteredvetcom.vcf.SNPs	4266.151	Rep_830
QP	SRR17255265_raw_variants_final.ann.filtered1KG.vcf.filteredvetcom.vcf.SNPs	4266.048	Rep_831
QP	SRR17255265_raw_variants_final.ann.filtered1KG.vcf.filteredvetcom.vcf.SNPs	4263.313	Rep_832
QP	SRR17255265_raw_variants_final.ann.filtered1KG.vcf.filteredvetcom.vcf.SNPs	4250.314	Rep_833
QP	SRR17255265_raw_variants_final.ann.filtered1KG.vcf.filteredvetcom.vcf.SNPs	4253.367	Rep_834
QP	SRR17255265_raw_variants_final.ann.filtered1KG.vcf.filteredvetcom.vcf.SNPs	4260.464	Rep_835
QP	SRR17255265_raw_variants_final.ann.filtered1KG.vcf.filteredvetcom.vcf.SNPs	4252.947	Rep_836
QP	SRR17255265_raw_variants_final.ann.filtered1KG.vcf.filteredvetcom.vcf.SNPs	4262.691	Rep_837
QP	SRR17255265_raw_variants_final.ann.filtered1KG.vcf.filteredvetcom.vcf.SNPs	4259.918	Rep_838
QP	SRR17255265_raw_variants_final.ann.filtered1KG.vcf.filteredvetcom.vcf.SNPs	4260.329	Rep_839
QP	SRR17255265_raw_variants_final.ann.filtered1KG.vcf.filteredvetcom.vcf.SNPs	4274.429	Rep_840
QP	SRR17255265_raw_variants_final.ann.filtered1KG.vcf.filteredvetcom.vcf.SNPs	4256.456	Rep_841
QP	SRR17255265_raw_variants_final.ann.filtered1KG.vcf.filteredvetcom.vcf.SNPs	4265.28	Rep_842
QP	SRR17255265_raw_variants_final.ann.filtered1KG.vcf.filteredvetcom.vcf.SNPs	4253.563	Rep_843
QP	SRR17255265_raw_variants_final.ann.filtered1KG.vcf.filteredvetcom.vcf.SNPs	4259.013	Rep_844
QP	SRR17255265_raw_variants_final.ann.filtered1KG.vcf.filteredvetcom.vcf.SNPs	4259.565	Rep_845
QP	SRR17255265_raw_variants_final.ann.filtered1KG.vcf.filteredvetcom.vcf.SNPs	4270.313	Rep_846
QP	SRR17255265_raw_variants_final.ann.filtered1KG.vcf.filteredvetcom.vcf.SNPs	4271.047	Rep_847
QP	SRR17255265_raw_variants_final.ann.filtered1KG.vcf.filteredvetcom.vcf.SNPs	4258.391	Rep_848
QP	SRR17255265_raw_variants_final.ann.filtered1KG.vcf.filteredvetcom.vcf.SNPs	4266.173	Rep_849
QP	SRR17255265_raw_variants_final.ann.filtered1KG.vcf.filteredvetcom.vcf.SNPs	4261.571	Rep_850
QP	SRR17255265_raw_variants_final.ann.filtered1KG.vcf.filteredvetcom.vcf.SNPs	4257.344	Rep_851
QP	SRR17255265_raw_variants_final.ann.filtered1KG.vcf.filteredvetcom.vcf.SNPs	4263.984	Rep_852
QP	SRR17255265_raw_variants_final.ann.filtered1KG.vcf.filteredvetcom.vcf.SNPs	4270.713	Rep_853
QP	SRR17255265_raw_variants_final.ann.filtered1KG.vcf.filteredvetcom.vcf.SNPs	4264.18	Rep_854
QP	SRR17255265_raw_variants_final.ann.filtered1KG.vcf.filteredvetcom.vcf.SNPs	4274.808	Rep_855
QP	SRR17255265_raw_variants_final.ann.filtered1KG.vcf.filteredvetcom.vcf.SNPs	4263.673	Rep_856
QP	SRR17255265_raw_variants_final.ann.filtered1KG.vcf.filteredvetcom.vcf.SNPs	4262.852	Rep_857
QP	SRR17255265_raw_variants_final.ann.filtered1KG.vcf.filteredvetcom.vcf.SNPs	4255.103	Rep_858
QP	SRR17255265_raw_variants_final.ann.filtered1KG.vcf.filteredvetcom.vcf.SNPs	4262.241	Rep_859
QP	SRR17255265_raw_variants_final.ann.filtered1KG.vcf.filteredvetcom.vcf.SNPs	4258.324	Rep_860
QP	SRR17255265_raw_variants_final.ann.filtered1KG.vcf.filteredvetcom.vcf.SNPs	4259.012	Rep_861
QP	SRR17255265_raw_variants_final.ann.filtered1KG.vcf.filteredvetcom.vcf.SNPs	4261.07	Rep_862
QP	SRR17255265_raw_variants_final.ann.filtered1KG.vcf.filteredvetcom.vcf.SNPs	4259.039	Rep_863
QP	SRR17255265_raw_variants_final.ann.filtered1KG.vcf.filteredvetcom.vcf.SNPs	4272.047	Rep_864
QP	SRR17255265_raw_variants_final.ann.filtered1KG.vcf.filteredvetcom.vcf.SNPs	4264.485	Rep_865
QP	SRR17255265_raw_variants_final.ann.filtered1KG.vcf.filteredvetcom.vcf.SNPs	4257.474	Rep_866
QP	SRR17255265_raw_variants_final.ann.filtered1KG.vcf.filteredvetcom.vcf.SNPs	4256.937	Rep_867
QP	SRR17255265_raw_variants_final.ann.filtered1KG.vcf.filteredvetcom.vcf.SNPs	4259.759	Rep_868
QP	SRR17255265_raw_variants_final.ann.filtered1KG.vcf.filteredvetcom.vcf.SNPs	4263.547	Rep_869
QP	SRR17255265_raw_variants_final.ann.filtered1KG.vcf.filteredvetcom.vcf.SNPs	4259.601	Rep_870
QP	SRR17255265_raw_variants_final.ann.filtered1KG.vcf.filteredvetcom.vcf.SNPs	4267.998	Rep_871
QP	SRR17255265_raw_variants_final.ann.filtered1KG.vcf.filteredvetcom.vcf.SNPs	4263.129	Rep_872
QP	SRR17255265_raw_variants_final.ann.filtered1KG.vcf.filteredvetcom.vcf.SNPs	4265.899	Rep_873
QP	SRR17255265_raw_variants_final.ann.filtered1KG.vcf.filteredvetcom.vcf.SNPs	4267.196	Rep_874
QP	SRR17255265_raw_variants_final.ann.filtered1KG.vcf.filteredvetcom.vcf.SNPs	4258.064	Rep_875
QP	SRR17255265_raw_variants_final.ann.filtered1KG.vcf.filteredvetcom.vcf.SNPs	4267.319	Rep_876
QP	SRR17255265_raw_variants_final.ann.filtered1KG.vcf.filteredvetcom.vcf.SNPs	4260.234	Rep_877
QP	SRR17255265_raw_variants_final.ann.filtered1KG.vcf.filteredvetcom.vcf.SNPs	4271.386	Rep_878
QP	SRR17255265_raw_variants_final.ann.filtered1KG.vcf.filteredvetcom.vcf.SNPs	4264.717	Rep_879
QP	SRR17255265_raw_variants_final.ann.filtered1KG.vcf.filteredvetcom.vcf.SNPs	4252.9	Rep_880
QP	SRR17255265_raw_variants_final.ann.filtered1KG.vcf.filteredvetcom.vcf.SNPs	4267.334	Rep_881
QP	SRR17255265_raw_variants_final.ann.filtered1KG.vcf.filteredvetcom.vcf.SNPs	4270.118	Rep_882
QP	SRR17255265_raw_variants_final.ann.filtered1KG.vcf.filteredvetcom.vcf.SNPs	4254.336	Rep_883
QP	SRR17255265_raw_variants_final.ann.filtered1KG.vcf.filteredvetcom.vcf.SNPs	4270.492	Rep_884
QP	SRR17255265_raw_variants_final.ann.filtered1KG.vcf.filteredvetcom.vcf.SNPs	4273.279	Rep_885
QP	SRR17255265_raw_variants_final.ann.filtered1KG.vcf.filteredvetcom.vcf.SNPs	4252.913	Rep_886
QP	SRR17255265_raw_variants_final.ann.filtered1KG.vcf.filteredvetcom.vcf.SNPs	4273.098	Rep_887
QP	SRR17255265_raw_variants_final.ann.filtered1KG.vcf.filteredvetcom.vcf.SNPs	4263.892	Rep_888
QP	SRR17255265_raw_variants_final.ann.filtered1KG.vcf.filteredvetcom.vcf.SNPs	4261.615	Rep_889
QP	SRR17255265_raw_variants_final.ann.filtered1KG.vcf.filteredvetcom.vcf.SNPs	4263.437	Rep_890
QP	SRR17255265_raw_variants_final.ann.filtered1KG.vcf.filteredvetcom.vcf.SNPs	4270.353	Rep_891
QP	SRR17255265_raw_variants_final.ann.filtered1KG.vcf.filteredvetcom.vcf.SNPs	4254.39	Rep_892
QP	SRR17255265_raw_variants_final.ann.filtered1KG.vcf.filteredvetcom.vcf.SNPs	4270.408	Rep_893
QP	SRR17255265_raw_variants_final.ann.filtered1KG.vcf.filteredvetcom.vcf.SNPs	4255.77	Rep_894
QP	SRR17255265_raw_variants_final.ann.filtered1KG.vcf.filteredvetcom.vcf.SNPs	4262.574	Rep_895
QP	SRR17255265_raw_variants_final.ann.filtered1KG.vcf.filteredvetcom.vcf.SNPs	4255.873	Rep_896
QP	SRR17255265_raw_variants_final.ann.filtered1KG.vcf.filteredvetcom.vcf.SNPs	4254.75	Rep_897
QP	SRR17255265_raw_variants_final.ann.filtered1KG.vcf.filteredvetcom.vcf.SNPs	4270.243	Rep_898
QP	SRR17255265_raw_variants_final.ann.filtered1KG.vcf.filteredvetcom.vcf.SNPs	4258.598	Rep_899
QP	SRR17255265_raw_variants_final.ann.filtered1KG.vcf.filteredvetcom.vcf.SNPs	4265.639	Rep_900
QP	SRR17255265_raw_variants_final.ann.filtered1KG.vcf.filteredvetcom.vcf.SNPs	4259.737	Rep_901
QP	SRR17255265_raw_variants_final.ann.filtered1KG.vcf.filteredvetcom.vcf.SNPs	4262.365	Rep_902
QP	SRR17255265_raw_variants_final.ann.filtered1KG.vcf.filteredvetcom.vcf.SNPs	4269.968	Rep_903
QP	SRR17255265_raw_variants_final.ann.filtered1KG.vcf.filteredvetcom.vcf.SNPs	4264.076	Rep_904
QP	SRR17255265_raw_variants_final.ann.filtered1KG.vcf.filteredvetcom.vcf.SNPs	4265.664	Rep_905
QP	SRR17255265_raw_variants_final.ann.filtered1KG.vcf.filteredvetcom.vcf.SNPs	4252.94	Rep_906
QP	SRR17255265_raw_variants_final.ann.filtered1KG.vcf.filteredvetcom.vcf.SNPs	4264.921	Rep_907
QP	SRR17255265_raw_variants_final.ann.filtered1KG.vcf.filteredvetcom.vcf.SNPs	4277.231	Rep_908
QP	SRR17255265_raw_variants_final.ann.filtered1KG.vcf.filteredvetcom.vcf.SNPs	4275.804	Rep_909
QP	SRR17255265_raw_variants_final.ann.filtered1KG.vcf.filteredvetcom.vcf.SNPs	4265.405	Rep_910
QP	SRR17255265_raw_variants_final.ann.filtered1KG.vcf.filteredvetcom.vcf.SNPs	4265.965	Rep_911
QP	SRR17255265_raw_variants_final.ann.filtered1KG.vcf.filteredvetcom.vcf.SNPs	4274.133	Rep_912
QP	SRR17255265_raw_variants_final.ann.filtered1KG.vcf.filteredvetcom.vcf.SNPs	4264.881	Rep_913
QP	SRR17255265_raw_variants_final.ann.filtered1KG.vcf.filteredvetcom.vcf.SNPs	4276.968	Rep_914
QP	SRR17255265_raw_variants_final.ann.filtered1KG.vcf.filteredvetcom.vcf.SNPs	4272.74	Rep_915
QP	SRR17255265_raw_variants_final.ann.filtered1KG.vcf.filteredvetcom.vcf.SNPs	4257.026	Rep_916
QP	SRR17255265_raw_variants_final.ann.filtered1KG.vcf.filteredvetcom.vcf.SNPs	4264.319	Rep_917
QP	SRR17255265_raw_variants_final.ann.filtered1KG.vcf.filteredvetcom.vcf.SNPs	4259.841	Rep_918
QP	SRR17255265_raw_variants_final.ann.filtered1KG.vcf.filteredvetcom.vcf.SNPs	4260.244	Rep_919
QP	SRR17255265_raw_variants_final.ann.filtered1KG.vcf.filteredvetcom.vcf.SNPs	4259.448	Rep_920
QP	SRR17255265_raw_variants_final.ann.filtered1KG.vcf.filteredvetcom.vcf.SNPs	4286.101	Rep_921
QP	SRR17255265_raw_variants_final.ann.filtered1KG.vcf.filteredvetcom.vcf.SNPs	4253.494	Rep_922
QP	SRR17255265_raw_variants_final.ann.filtered1KG.vcf.filteredvetcom.vcf.SNPs	4252.438	Rep_923
QP	SRR17255265_raw_variants_final.ann.filtered1KG.vcf.filteredvetcom.vcf.SNPs	4275.545	Rep_924
QP	SRR17255265_raw_variants_final.ann.filtered1KG.vcf.filteredvetcom.vcf.SNPs	4272.781	Rep_925
QP	SRR17255265_raw_variants_final.ann.filtered1KG.vcf.filteredvetcom.vcf.SNPs	4267.268	Rep_926
QP	SRR17255265_raw_variants_final.ann.filtered1KG.vcf.filteredvetcom.vcf.SNPs	4256.185	Rep_927
QP	SRR17255265_raw_variants_final.ann.filtered1KG.vcf.filteredvetcom.vcf.SNPs	4254.976	Rep_928
QP	SRR17255265_raw_variants_final.ann.filtered1KG.vcf.filteredvetcom.vcf.SNPs	4268.808	Rep_929
QP	SRR17255265_raw_variants_final.ann.filtered1KG.vcf.filteredvetcom.vcf.SNPs	4283.687	Rep_930
QP	SRR17255265_raw_variants_final.ann.filtered1KG.vcf.filteredvetcom.vcf.SNPs	4256.481	Rep_931
QP	SRR17255265_raw_variants_final.ann.filtered1KG.vcf.filteredvetcom.vcf.SNPs	4266.182	Rep_932
QP	SRR17255265_raw_variants_final.ann.filtered1KG.vcf.filteredvetcom.vcf.SNPs	4251.781	Rep_933
QP	SRR17255265_raw_variants_final.ann.filtered1KG.vcf.filteredvetcom.vcf.SNPs	4257.125	Rep_934
QP	SRR17255265_raw_variants_final.ann.filtered1KG.vcf.filteredvetcom.vcf.SNPs	4256.772	Rep_935
QP	SRR17255265_raw_variants_final.ann.filtered1KG.vcf.filteredvetcom.vcf.SNPs	4255.512	Rep_936
QP	SRR17255265_raw_variants_final.ann.filtered1KG.vcf.filteredvetcom.vcf.SNPs	4256.298	Rep_937
QP	SRR17255265_raw_variants_final.ann.filtered1KG.vcf.filteredvetcom.vcf.SNPs	4258.882	Rep_938
QP	SRR17255265_raw_variants_final.ann.filtered1KG.vcf.filteredvetcom.vcf.SNPs	4264.9	Rep_939
QP	SRR17255265_raw_variants_final.ann.filtered1KG.vcf.filteredvetcom.vcf.SNPs	4257.888	Rep_940
QP	SRR17255265_raw_variants_final.ann.filtered1KG.vcf.filteredvetcom.vcf.SNPs	4268.656	Rep_941
QP	SRR17255265_raw_variants_final.ann.filtered1KG.vcf.filteredvetcom.vcf.SNPs	4274.197	Rep_942
QP	SRR17255265_raw_variants_final.ann.filtered1KG.vcf.filteredvetcom.vcf.SNPs	4256.237	Rep_943
QP	SRR17255265_raw_variants_final.ann.filtered1KG.vcf.filteredvetcom.vcf.SNPs	4257.876	Rep_944
QP	SRR17255265_raw_variants_final.ann.filtered1KG.vcf.filteredvetcom.vcf.SNPs	4263.032	Rep_945
QP	SRR17255265_raw_variants_final.ann.filtered1KG.vcf.filteredvetcom.vcf.SNPs	4260.247	Rep_946
QP	SRR17255265_raw_variants_final.ann.filtered1KG.vcf.filteredvetcom.vcf.SNPs	4270.869	Rep_947
QP	SRR17255265_raw_variants_final.ann.filtered1KG.vcf.filteredvetcom.vcf.SNPs	4251.357	Rep_948
QP	SRR17255265_raw_variants_final.ann.filtered1KG.vcf.filteredvetcom.vcf.SNPs	4264.092	Rep_949
QP	SRR17255265_raw_variants_final.ann.filtered1KG.vcf.filteredvetcom.vcf.SNPs	4267.897	Rep_950
QP	SRR17255265_raw_variants_final.ann.filtered1KG.vcf.filteredvetcom.vcf.SNPs	4263.724	Rep_951
QP	SRR17255265_raw_variants_final.ann.filtered1KG.vcf.filteredvetcom.vcf.SNPs	4262.339	Rep_952
QP	SRR17255265_raw_variants_final.ann.filtered1KG.vcf.filteredvetcom.vcf.SNPs	4272.897	Rep_953
QP	SRR17255265_raw_variants_final.ann.filtered1KG.vcf.filteredvetcom.vcf.SNPs	4262.037	Rep_954
QP	SRR17255265_raw_variants_final.ann.filtered1KG.vcf.filteredvetcom.vcf.SNPs	4260.513	Rep_955
QP	SRR17255265_raw_variants_final.ann.filtered1KG.vcf.filteredvetcom.vcf.SNPs	4273.739	Rep_956
QP	SRR17255265_raw_variants_final.ann.filtered1KG.vcf.filteredvetcom.vcf.SNPs	4258.81	Rep_957
QP	SRR17255265_raw_variants_final.ann.filtered1KG.vcf.filteredvetcom.vcf.SNPs	4279.201	Rep_958
QP	SRR17255265_raw_variants_final.ann.filtered1KG.vcf.filteredvetcom.vcf.SNPs	4250.652	Rep_959
QP	SRR17255265_raw_variants_final.ann.filtered1KG.vcf.filteredvetcom.vcf.SNPs	4254.02	Rep_960
QP	SRR17255265_raw_variants_final.ann.filtered1KG.vcf.filteredvetcom.vcf.SNPs	4261.176	Rep_961
QP	SRR17255265_raw_variants_final.ann.filtered1KG.vcf.filteredvetcom.vcf.SNPs	4266.038	Rep_962
QP	SRR17255265_raw_variants_final.ann.filtered1KG.vcf.filteredvetcom.vcf.SNPs	4264.089	Rep_963
QP	SRR17255265_raw_variants_final.ann.filtered1KG.vcf.filteredvetcom.vcf.SNPs	4249.539	Rep_964
QP	SRR17255265_raw_variants_final.ann.filtered1KG.vcf.filteredvetcom.vcf.SNPs	4261.97	Rep_965
QP	SRR17255265_raw_variants_final.ann.filtered1KG.vcf.filteredvetcom.vcf.SNPs	4256.195	Rep_966
QP	SRR17255265_raw_variants_final.ann.filtered1KG.vcf.filteredvetcom.vcf.SNPs	4258.175	Rep_967
QP	SRR17255265_raw_variants_final.ann.filtered1KG.vcf.filteredvetcom.vcf.SNPs	4258.277	Rep_968
QP	SRR17255265_raw_variants_final.ann.filtered1KG.vcf.filteredvetcom.vcf.SNPs	4272.038	Rep_969
QP	SRR17255265_raw_variants_final.ann.filtered1KG.vcf.filteredvetcom.vcf.SNPs	4270.935	Rep_970
QP	SRR17255265_raw_variants_final.ann.filtered1KG.vcf.filteredvetcom.vcf.SNPs	4261.732	Rep_971
QP	SRR17255265_raw_variants_final.ann.filtered1KG.vcf.filteredvetcom.vcf.SNPs	4263.895	Rep_972
QP	SRR17255265_raw_variants_final.ann.filtered1KG.vcf.filteredvetcom.vcf.SNPs	4253.193	Rep_973
QP	SRR17255265_raw_variants_final.ann.filtered1KG.vcf.filteredvetcom.vcf.SNPs	4266.422	Rep_974
QP	SRR17255265_raw_variants_final.ann.filtered1KG.vcf.filteredvetcom.vcf.SNPs	4267.281	Rep_975
QP	SRR17255265_raw_variants_final.ann.filtered1KG.vcf.filteredvetcom.vcf.SNPs	4247.776	Rep_976
QP	SRR17255265_raw_variants_final.ann.filtered1KG.vcf.filteredvetcom.vcf.SNPs	4258.511	Rep_977
QP	SRR17255265_raw_variants_final.ann.filtered1KG.vcf.filteredvetcom.vcf.SNPs	4259.232	Rep_978
QP	SRR17255265_raw_variants_final.ann.filtered1KG.vcf.filteredvetcom.vcf.SNPs	4261.928	Rep_979
QP	SRR17255265_raw_variants_final.ann.filtered1KG.vcf.filteredvetcom.vcf.SNPs	4269.725	Rep_980
QP	SRR17255265_raw_variants_final.ann.filtered1KG.vcf.filteredvetcom.vcf.SNPs	4249.633	Rep_981
QP	SRR17255265_raw_variants_final.ann.filtered1KG.vcf.filteredvetcom.vcf.SNPs	4258.408	Rep_982
QP	SRR17255265_raw_variants_final.ann.filtered1KG.vcf.filteredvetcom.vcf.SNPs	4257.828	Rep_983
QP	SRR17255265_raw_variants_final.ann.filtered1KG.vcf.filteredvetcom.vcf.SNPs	4261.667	Rep_984
QP	SRR17255265_raw_variants_final.ann.filtered1KG.vcf.filteredvetcom.vcf.SNPs	4253.123	Rep_985
QP	SRR17255265_raw_variants_final.ann.filtered1KG.vcf.filteredvetcom.vcf.SNPs	4276.174	Rep_986
QP	SRR17255265_raw_variants_final.ann.filtered1KG.vcf.filteredvetcom.vcf.SNPs	4267.319	Rep_987
QP	SRR17255265_raw_variants_final.ann.filtered1KG.vcf.filteredvetcom.vcf.SNPs	4258.774	Rep_988
QP	SRR17255265_raw_variants_final.ann.filtered1KG.vcf.filteredvetcom.vcf.SNPs	4253.346	Rep_989
QP	SRR17255265_raw_variants_final.ann.filtered1KG.vcf.filteredvetcom.vcf.SNPs	4255.408	Rep_990
QP	SRR17255265_raw_variants_final.ann.filtered1KG.vcf.filteredvetcom.vcf.SNPs	4265.971	Rep_991
QP	SRR17255265_raw_variants_final.ann.filtered1KG.vcf.filteredvetcom.vcf.SNPs	4257.515	Rep_992
QP	SRR17255265_raw_variants_final.ann.filtered1KG.vcf.filteredvetcom.vcf.SNPs	4265.843	Rep_993
QP	SRR17255265_raw_variants_final.ann.filtered1KG.vcf.filteredvetcom.vcf.SNPs	4261.832	Rep_994
QP	SRR17255265_raw_variants_final.ann.filtered1KG.vcf.filteredvetcom.vcf.SNPs	4259.73	Rep_995
QP	SRR17255265_raw_variants_final.ann.filtered1KG.vcf.filteredvetcom.vcf.SNPs	4258.784	Rep_996
QP	SRR17255265_raw_variants_final.ann.filtered1KG.vcf.filteredvetcom.vcf.SNPs	4262.893	Rep_997
QP	SRR17255265_raw_variants_final.ann.filtered1KG.vcf.filteredvetcom.vcf.SNPs	4254.723	Rep_998
QP	SRR17255265_raw_variants_final.ann.filtered1KG.vcf.filteredvetcom.vcf.SNPs	4255.644	Rep_999
QP	SRR17255265_raw_variants_final.ann.filtered1KG.vcf.filteredvetcom.vcf.SNPs	4254.567	Rep_1000
QP	SRR17255302_raw_variants_final.ann.filtered1KG.vcf.filteredvetcom.vcf.SNPs	3790.772	Rep_1
QP	SRR17255302_raw_variants_final.ann.filtered1KG.vcf.filteredvetcom.vcf.SNPs	3780.795	Rep_2
QP	SRR17255302_raw_variants_final.ann.filtered1KG.vcf.filteredvetcom.vcf.SNPs	3788.788	Rep_3
QP	SRR17255302_raw_variants_final.ann.filtered1KG.vcf.filteredvetcom.vcf.SNPs	3791.617	Rep_4
QP	SRR17255302_raw_variants_final.ann.filtered1KG.vcf.filteredvetcom.vcf.SNPs	3782.681	Rep_5
QP	SRR17255302_raw_variants_final.ann.filtered1KG.vcf.filteredvetcom.vcf.SNPs	3809.672	Rep_6
QP	SRR17255302_raw_variants_final.ann.filtered1KG.vcf.filteredvetcom.vcf.SNPs	3794.891	Rep_7
QP	SRR17255302_raw_variants_final.ann.filtered1KG.vcf.filteredvetcom.vcf.SNPs	3796.924	Rep_8
QP	SRR17255302_raw_variants_final.ann.filtered1KG.vcf.filteredvetcom.vcf.SNPs	3805.316	Rep_9
QP	SRR17255302_raw_variants_final.ann.filtered1KG.vcf.filteredvetcom.vcf.SNPs	3784.167	Rep_10
QP	SRR17255302_raw_variants_final.ann.filtered1KG.vcf.filteredvetcom.vcf.SNPs	3811.349	Rep_11
QP	SRR17255302_raw_variants_final.ann.filtered1KG.vcf.filteredvetcom.vcf.SNPs	3798.789	Rep_12
QP	SRR17255302_raw_variants_final.ann.filtered1KG.vcf.filteredvetcom.vcf.SNPs	3793.912	Rep_13
QP	SRR17255302_raw_variants_final.ann.filtered1KG.vcf.filteredvetcom.vcf.SNPs	3795.701	Rep_14
QP	SRR17255302_raw_variants_final.ann.filtered1KG.vcf.filteredvetcom.vcf.SNPs	3797.747	Rep_15
QP	SRR17255302_raw_variants_final.ann.filtered1KG.vcf.filteredvetcom.vcf.SNPs	3785.415	Rep_16
QP	SRR17255302_raw_variants_final.ann.filtered1KG.vcf.filteredvetcom.vcf.SNPs	3795.872	Rep_17
QP	SRR17255302_raw_variants_final.ann.filtered1KG.vcf.filteredvetcom.vcf.SNPs	3786.733	Rep_18
QP	SRR17255302_raw_variants_final.ann.filtered1KG.vcf.filteredvetcom.vcf.SNPs	3803.748	Rep_19
QP	SRR17255302_raw_variants_final.ann.filtered1KG.vcf.filteredvetcom.vcf.SNPs	3780.998	Rep_20
QP	SRR17255302_raw_variants_final.ann.filtered1KG.vcf.filteredvetcom.vcf.SNPs	3795.644	Rep_21
QP	SRR17255302_raw_variants_final.ann.filtered1KG.vcf.filteredvetcom.vcf.SNPs	3794.897	Rep_22
QP	SRR17255302_raw_variants_final.ann.filtered1KG.vcf.filteredvetcom.vcf.SNPs	3793.436	Rep_23
QP	SRR17255302_raw_variants_final.ann.filtered1KG.vcf.filteredvetcom.vcf.SNPs	3798.409	Rep_24
QP	SRR17255302_raw_variants_final.ann.filtered1KG.vcf.filteredvetcom.vcf.SNPs	3810.154	Rep_25
QP	SRR17255302_raw_variants_final.ann.filtered1KG.vcf.filteredvetcom.vcf.SNPs	3785.101	Rep_26
QP	SRR17255302_raw_variants_final.ann.filtered1KG.vcf.filteredvetcom.vcf.SNPs	3802.46	Rep_27
QP	SRR17255302_raw_variants_final.ann.filtered1KG.vcf.filteredvetcom.vcf.SNPs	3795.703	Rep_28
QP	SRR17255302_raw_variants_final.ann.filtered1KG.vcf.filteredvetcom.vcf.SNPs	3802.531	Rep_29
QP	SRR17255302_raw_variants_final.ann.filtered1KG.vcf.filteredvetcom.vcf.SNPs	3786.702	Rep_30
QP	SRR17255302_raw_variants_final.ann.filtered1KG.vcf.filteredvetcom.vcf.SNPs	3794.448	Rep_31
QP	SRR17255302_raw_variants_final.ann.filtered1KG.vcf.filteredvetcom.vcf.SNPs	3797.91	Rep_32
QP	SRR17255302_raw_variants_final.ann.filtered1KG.vcf.filteredvetcom.vcf.SNPs	3789.521	Rep_33
QP	SRR17255302_raw_variants_final.ann.filtered1KG.vcf.filteredvetcom.vcf.SNPs	3805.19	Rep_34
QP	SRR17255302_raw_variants_final.ann.filtered1KG.vcf.filteredvetcom.vcf.SNPs	3798.69	Rep_35
QP	SRR17255302_raw_variants_final.ann.filtered1KG.vcf.filteredvetcom.vcf.SNPs	3793.316	Rep_36
QP	SRR17255302_raw_variants_final.ann.filtered1KG.vcf.filteredvetcom.vcf.SNPs	3792.132	Rep_37
QP	SRR17255302_raw_variants_final.ann.filtered1KG.vcf.filteredvetcom.vcf.SNPs	3784.788	Rep_38
QP	SRR17255302_raw_variants_final.ann.filtered1KG.vcf.filteredvetcom.vcf.SNPs	3803.231	Rep_39
QP	SRR17255302_raw_variants_final.ann.filtered1KG.vcf.filteredvetcom.vcf.SNPs	3799.72	Rep_40
QP	SRR17255302_raw_variants_final.ann.filtered1KG.vcf.filteredvetcom.vcf.SNPs	3797.205	Rep_41
QP	SRR17255302_raw_variants_final.ann.filtered1KG.vcf.filteredvetcom.vcf.SNPs	3793.949	Rep_42
QP	SRR17255302_raw_variants_final.ann.filtered1KG.vcf.filteredvetcom.vcf.SNPs	3797.995	Rep_43
QP	SRR17255302_raw_variants_final.ann.filtered1KG.vcf.filteredvetcom.vcf.SNPs	3789.733	Rep_44
QP	SRR17255302_raw_variants_final.ann.filtered1KG.vcf.filteredvetcom.vcf.SNPs	3791.593	Rep_45
QP	SRR17255302_raw_variants_final.ann.filtered1KG.vcf.filteredvetcom.vcf.SNPs	3795.562	Rep_46
QP	SRR17255302_raw_variants_final.ann.filtered1KG.vcf.filteredvetcom.vcf.SNPs	3795.092	Rep_47
QP	SRR17255302_raw_variants_final.ann.filtered1KG.vcf.filteredvetcom.vcf.SNPs	3791.536	Rep_48
QP	SRR17255302_raw_variants_final.ann.filtered1KG.vcf.filteredvetcom.vcf.SNPs	3825.934	Rep_49
QP	SRR17255302_raw_variants_final.ann.filtered1KG.vcf.filteredvetcom.vcf.SNPs	3795.454	Rep_50
QP	SRR17255302_raw_variants_final.ann.filtered1KG.vcf.filteredvetcom.vcf.SNPs	3802.511	Rep_51
QP	SRR17255302_raw_variants_final.ann.filtered1KG.vcf.filteredvetcom.vcf.SNPs	3789.75	Rep_52
QP	SRR17255302_raw_variants_final.ann.filtered1KG.vcf.filteredvetcom.vcf.SNPs	3788.869	Rep_53
QP	SRR17255302_raw_variants_final.ann.filtered1KG.vcf.filteredvetcom.vcf.SNPs	3792.807	Rep_54
QP	SRR17255302_raw_variants_final.ann.filtered1KG.vcf.filteredvetcom.vcf.SNPs	3798.013	Rep_55
QP	SRR17255302_raw_variants_final.ann.filtered1KG.vcf.filteredvetcom.vcf.SNPs	3791.357	Rep_56
QP	SRR17255302_raw_variants_final.ann.filtered1KG.vcf.filteredvetcom.vcf.SNPs	3807.925	Rep_57
QP	SRR17255302_raw_variants_final.ann.filtered1KG.vcf.filteredvetcom.vcf.SNPs	3796.128	Rep_58
QP	SRR17255302_raw_variants_final.ann.filtered1KG.vcf.filteredvetcom.vcf.SNPs	3787.936	Rep_59
QP	SRR17255302_raw_variants_final.ann.filtered1KG.vcf.filteredvetcom.vcf.SNPs	3797.346	Rep_60
QP	SRR17255302_raw_variants_final.ann.filtered1KG.vcf.filteredvetcom.vcf.SNPs	3798.352	Rep_61
QP	SRR17255302_raw_variants_final.ann.filtered1KG.vcf.filteredvetcom.vcf.SNPs	3796.9	Rep_62
QP	SRR17255302_raw_variants_final.ann.filtered1KG.vcf.filteredvetcom.vcf.SNPs	3795.956	Rep_63
QP	SRR17255302_raw_variants_final.ann.filtered1KG.vcf.filteredvetcom.vcf.SNPs	3798.103	Rep_64
QP	SRR17255302_raw_variants_final.ann.filtered1KG.vcf.filteredvetcom.vcf.SNPs	3802.971	Rep_65
QP	SRR17255302_raw_variants_final.ann.filtered1KG.vcf.filteredvetcom.vcf.SNPs	3788.978	Rep_66
QP	SRR17255302_raw_variants_final.ann.filtered1KG.vcf.filteredvetcom.vcf.SNPs	3789.07	Rep_67
QP	SRR17255302_raw_variants_final.ann.filtered1KG.vcf.filteredvetcom.vcf.SNPs	3803.474	Rep_68
QP	SRR17255302_raw_variants_final.ann.filtered1KG.vcf.filteredvetcom.vcf.SNPs	3785.283	Rep_69
QP	SRR17255302_raw_variants_final.ann.filtered1KG.vcf.filteredvetcom.vcf.SNPs	3792.423	Rep_70
QP	SRR17255302_raw_variants_final.ann.filtered1KG.vcf.filteredvetcom.vcf.SNPs	3806.731	Rep_71
QP	SRR17255302_raw_variants_final.ann.filtered1KG.vcf.filteredvetcom.vcf.SNPs	3801.835	Rep_72
QP	SRR17255302_raw_variants_final.ann.filtered1KG.vcf.filteredvetcom.vcf.SNPs	3799.862	Rep_73
QP	SRR17255302_raw_variants_final.ann.filtered1KG.vcf.filteredvetcom.vcf.SNPs	3786.867	Rep_74
QP	SRR17255302_raw_variants_final.ann.filtered1KG.vcf.filteredvetcom.vcf.SNPs	3790.842	Rep_75
QP	SRR17255302_raw_variants_final.ann.filtered1KG.vcf.filteredvetcom.vcf.SNPs	3809.119	Rep_76
QP	SRR17255302_raw_variants_final.ann.filtered1KG.vcf.filteredvetcom.vcf.SNPs	3797.662	Rep_77
QP	SRR17255302_raw_variants_final.ann.filtered1KG.vcf.filteredvetcom.vcf.SNPs	3791.45	Rep_78
QP	SRR17255302_raw_variants_final.ann.filtered1KG.vcf.filteredvetcom.vcf.SNPs	3783.894	Rep_79
QP	SRR17255302_raw_variants_final.ann.filtered1KG.vcf.filteredvetcom.vcf.SNPs	3794.891	Rep_80
QP	SRR17255302_raw_variants_final.ann.filtered1KG.vcf.filteredvetcom.vcf.SNPs	3793.019	Rep_81
QP	SRR17255302_raw_variants_final.ann.filtered1KG.vcf.filteredvetcom.vcf.SNPs	3807.174	Rep_82
QP	SRR17255302_raw_variants_final.ann.filtered1KG.vcf.filteredvetcom.vcf.SNPs	3803.265	Rep_83
QP	SRR17255302_raw_variants_final.ann.filtered1KG.vcf.filteredvetcom.vcf.SNPs	3811.477	Rep_84
QP	SRR17255302_raw_variants_final.ann.filtered1KG.vcf.filteredvetcom.vcf.SNPs	3797.05	Rep_85
QP	SRR17255302_raw_variants_final.ann.filtered1KG.vcf.filteredvetcom.vcf.SNPs	3797.835	Rep_86
QP	SRR17255302_raw_variants_final.ann.filtered1KG.vcf.filteredvetcom.vcf.SNPs	3817.579	Rep_87
QP	SRR17255302_raw_variants_final.ann.filtered1KG.vcf.filteredvetcom.vcf.SNPs	3792.325	Rep_88
QP	SRR17255302_raw_variants_final.ann.filtered1KG.vcf.filteredvetcom.vcf.SNPs	3801.15	Rep_89
QP	SRR17255302_raw_variants_final.ann.filtered1KG.vcf.filteredvetcom.vcf.SNPs	3792.042	Rep_90
QP	SRR17255302_raw_variants_final.ann.filtered1KG.vcf.filteredvetcom.vcf.SNPs	3799.5	Rep_91
QP	SRR17255302_raw_variants_final.ann.filtered1KG.vcf.filteredvetcom.vcf.SNPs	3796.586	Rep_92
QP	SRR17255302_raw_variants_final.ann.filtered1KG.vcf.filteredvetcom.vcf.SNPs	3797.323	Rep_93
QP	SRR17255302_raw_variants_final.ann.filtered1KG.vcf.filteredvetcom.vcf.SNPs	3794.482	Rep_94
QP	SRR17255302_raw_variants_final.ann.filtered1KG.vcf.filteredvetcom.vcf.SNPs	3800.83	Rep_95
QP	SRR17255302_raw_variants_final.ann.filtered1KG.vcf.filteredvetcom.vcf.SNPs	3795.911	Rep_96
QP	SRR17255302_raw_variants_final.ann.filtered1KG.vcf.filteredvetcom.vcf.SNPs	3795.809	Rep_97
QP	SRR17255302_raw_variants_final.ann.filtered1KG.vcf.filteredvetcom.vcf.SNPs	3791.122	Rep_98
QP	SRR17255302_raw_variants_final.ann.filtered1KG.vcf.filteredvetcom.vcf.SNPs	3793.901	Rep_99
QP	SRR17255302_raw_variants_final.ann.filtered1KG.vcf.filteredvetcom.vcf.SNPs	3799.79	Rep_100
QP	SRR17255302_raw_variants_final.ann.filtered1KG.vcf.filteredvetcom.vcf.SNPs	3790.816	Rep_101
QP	SRR17255302_raw_variants_final.ann.filtered1KG.vcf.filteredvetcom.vcf.SNPs	3807.987	Rep_102
QP	SRR17255302_raw_variants_final.ann.filtered1KG.vcf.filteredvetcom.vcf.SNPs	3799.737	Rep_103
QP	SRR17255302_raw_variants_final.ann.filtered1KG.vcf.filteredvetcom.vcf.SNPs	3808.897	Rep_104
QP	SRR17255302_raw_variants_final.ann.filtered1KG.vcf.filteredvetcom.vcf.SNPs	3788.122	Rep_105
QP	SRR17255302_raw_variants_final.ann.filtered1KG.vcf.filteredvetcom.vcf.SNPs	3787.524	Rep_106
QP	SRR17255302_raw_variants_final.ann.filtered1KG.vcf.filteredvetcom.vcf.SNPs	3795.171	Rep_107
QP	SRR17255302_raw_variants_final.ann.filtered1KG.vcf.filteredvetcom.vcf.SNPs	3800.684	Rep_108
QP	SRR17255302_raw_variants_final.ann.filtered1KG.vcf.filteredvetcom.vcf.SNPs	3790.026	Rep_109
QP	SRR17255302_raw_variants_final.ann.filtered1KG.vcf.filteredvetcom.vcf.SNPs	3788.287	Rep_110
QP	SRR17255302_raw_variants_final.ann.filtered1KG.vcf.filteredvetcom.vcf.SNPs	3797.909	Rep_111
QP	SRR17255302_raw_variants_final.ann.filtered1KG.vcf.filteredvetcom.vcf.SNPs	3801.264	Rep_112
QP	SRR17255302_raw_variants_final.ann.filtered1KG.vcf.filteredvetcom.vcf.SNPs	3794.96	Rep_113
QP	SRR17255302_raw_variants_final.ann.filtered1KG.vcf.filteredvetcom.vcf.SNPs	3792.549	Rep_114
QP	SRR17255302_raw_variants_final.ann.filtered1KG.vcf.filteredvetcom.vcf.SNPs	3798.375	Rep_115
QP	SRR17255302_raw_variants_final.ann.filtered1KG.vcf.filteredvetcom.vcf.SNPs	3799.965	Rep_116
QP	SRR17255302_raw_variants_final.ann.filtered1KG.vcf.filteredvetcom.vcf.SNPs	3786.509	Rep_117
QP	SRR17255302_raw_variants_final.ann.filtered1KG.vcf.filteredvetcom.vcf.SNPs	3806.868	Rep_118
QP	SRR17255302_raw_variants_final.ann.filtered1KG.vcf.filteredvetcom.vcf.SNPs	3807.374	Rep_119
QP	SRR17255302_raw_variants_final.ann.filtered1KG.vcf.filteredvetcom.vcf.SNPs	3786.989	Rep_120
QP	SRR17255302_raw_variants_final.ann.filtered1KG.vcf.filteredvetcom.vcf.SNPs	3797.343	Rep_121
QP	SRR17255302_raw_variants_final.ann.filtered1KG.vcf.filteredvetcom.vcf.SNPs	3789.58	Rep_122
QP	SRR17255302_raw_variants_final.ann.filtered1KG.vcf.filteredvetcom.vcf.SNPs	3805.443	Rep_123
QP	SRR17255302_raw_variants_final.ann.filtered1KG.vcf.filteredvetcom.vcf.SNPs	3794.226	Rep_124
QP	SRR17255302_raw_variants_final.ann.filtered1KG.vcf.filteredvetcom.vcf.SNPs	3795.554	Rep_125
QP	SRR17255302_raw_variants_final.ann.filtered1KG.vcf.filteredvetcom.vcf.SNPs	3787.214	Rep_126
QP	SRR17255302_raw_variants_final.ann.filtered1KG.vcf.filteredvetcom.vcf.SNPs	3809.176	Rep_127
QP	SRR17255302_raw_variants_final.ann.filtered1KG.vcf.filteredvetcom.vcf.SNPs	3807.714	Rep_128
QP	SRR17255302_raw_variants_final.ann.filtered1KG.vcf.filteredvetcom.vcf.SNPs	3787.656	Rep_129
QP	SRR17255302_raw_variants_final.ann.filtered1KG.vcf.filteredvetcom.vcf.SNPs	3789.725	Rep_130
QP	SRR17255302_raw_variants_final.ann.filtered1KG.vcf.filteredvetcom.vcf.SNPs	3788.741	Rep_131
QP	SRR17255302_raw_variants_final.ann.filtered1KG.vcf.filteredvetcom.vcf.SNPs	3806.554	Rep_132
QP	SRR17255302_raw_variants_final.ann.filtered1KG.vcf.filteredvetcom.vcf.SNPs	3793.967	Rep_133
QP	SRR17255302_raw_variants_final.ann.filtered1KG.vcf.filteredvetcom.vcf.SNPs	3791.832	Rep_134
QP	SRR17255302_raw_variants_final.ann.filtered1KG.vcf.filteredvetcom.vcf.SNPs	3783.604	Rep_135
QP	SRR17255302_raw_variants_final.ann.filtered1KG.vcf.filteredvetcom.vcf.SNPs	3793.171	Rep_136
QP	SRR17255302_raw_variants_final.ann.filtered1KG.vcf.filteredvetcom.vcf.SNPs	3792.905	Rep_137
QP	SRR17255302_raw_variants_final.ann.filtered1KG.vcf.filteredvetcom.vcf.SNPs	3805.615	Rep_138
QP	SRR17255302_raw_variants_final.ann.filtered1KG.vcf.filteredvetcom.vcf.SNPs	3790.562	Rep_139
QP	SRR17255302_raw_variants_final.ann.filtered1KG.vcf.filteredvetcom.vcf.SNPs	3788.608	Rep_140
QP	SRR17255302_raw_variants_final.ann.filtered1KG.vcf.filteredvetcom.vcf.SNPs	3794.293	Rep_141
QP	SRR17255302_raw_variants_final.ann.filtered1KG.vcf.filteredvetcom.vcf.SNPs	3804.723	Rep_142
QP	SRR17255302_raw_variants_final.ann.filtered1KG.vcf.filteredvetcom.vcf.SNPs	3793.807	Rep_143
QP	SRR17255302_raw_variants_final.ann.filtered1KG.vcf.filteredvetcom.vcf.SNPs	3799.96	Rep_144
QP	SRR17255302_raw_variants_final.ann.filtered1KG.vcf.filteredvetcom.vcf.SNPs	3792.974	Rep_145
QP	SRR17255302_raw_variants_final.ann.filtered1KG.vcf.filteredvetcom.vcf.SNPs	3808.179	Rep_146
QP	SRR17255302_raw_variants_final.ann.filtered1KG.vcf.filteredvetcom.vcf.SNPs	3792.852	Rep_147
QP	SRR17255302_raw_variants_final.ann.filtered1KG.vcf.filteredvetcom.vcf.SNPs	3782.265	Rep_148
QP	SRR17255302_raw_variants_final.ann.filtered1KG.vcf.filteredvetcom.vcf.SNPs	3789.898	Rep_149
QP	SRR17255302_raw_variants_final.ann.filtered1KG.vcf.filteredvetcom.vcf.SNPs	3782.043	Rep_150
QP	SRR17255302_raw_variants_final.ann.filtered1KG.vcf.filteredvetcom.vcf.SNPs	3804.785	Rep_151
QP	SRR17255302_raw_variants_final.ann.filtered1KG.vcf.filteredvetcom.vcf.SNPs	3791.183	Rep_152
QP	SRR17255302_raw_variants_final.ann.filtered1KG.vcf.filteredvetcom.vcf.SNPs	3791.2	Rep_153
QP	SRR17255302_raw_variants_final.ann.filtered1KG.vcf.filteredvetcom.vcf.SNPs	3790.851	Rep_154
QP	SRR17255302_raw_variants_final.ann.filtered1KG.vcf.filteredvetcom.vcf.SNPs	3793.527	Rep_155
QP	SRR17255302_raw_variants_final.ann.filtered1KG.vcf.filteredvetcom.vcf.SNPs	3800.389	Rep_156
QP	SRR17255302_raw_variants_final.ann.filtered1KG.vcf.filteredvetcom.vcf.SNPs	3785.785	Rep_157
QP	SRR17255302_raw_variants_final.ann.filtered1KG.vcf.filteredvetcom.vcf.SNPs	3796.614	Rep_158
QP	SRR17255302_raw_variants_final.ann.filtered1KG.vcf.filteredvetcom.vcf.SNPs	3803.126	Rep_159
QP	SRR17255302_raw_variants_final.ann.filtered1KG.vcf.filteredvetcom.vcf.SNPs	3808.387	Rep_160
QP	SRR17255302_raw_variants_final.ann.filtered1KG.vcf.filteredvetcom.vcf.SNPs	3786.872	Rep_161
QP	SRR17255302_raw_variants_final.ann.filtered1KG.vcf.filteredvetcom.vcf.SNPs	3782.096	Rep_162
QP	SRR17255302_raw_variants_final.ann.filtered1KG.vcf.filteredvetcom.vcf.SNPs	3811.669	Rep_163
QP	SRR17255302_raw_variants_final.ann.filtered1KG.vcf.filteredvetcom.vcf.SNPs	3793.585	Rep_164
QP	SRR17255302_raw_variants_final.ann.filtered1KG.vcf.filteredvetcom.vcf.SNPs	3803.398	Rep_165
QP	SRR17255302_raw_variants_final.ann.filtered1KG.vcf.filteredvetcom.vcf.SNPs	3790.57	Rep_166
QP	SRR17255302_raw_variants_final.ann.filtered1KG.vcf.filteredvetcom.vcf.SNPs	3793.414	Rep_167
QP	SRR17255302_raw_variants_final.ann.filtered1KG.vcf.filteredvetcom.vcf.SNPs	3792.317	Rep_168
QP	SRR17255302_raw_variants_final.ann.filtered1KG.vcf.filteredvetcom.vcf.SNPs	3785.248	Rep_169
QP	SRR17255302_raw_variants_final.ann.filtered1KG.vcf.filteredvetcom.vcf.SNPs	3791.573	Rep_170
QP	SRR17255302_raw_variants_final.ann.filtered1KG.vcf.filteredvetcom.vcf.SNPs	3792.737	Rep_171
QP	SRR17255302_raw_variants_final.ann.filtered1KG.vcf.filteredvetcom.vcf.SNPs	3816.878	Rep_172
QP	SRR17255302_raw_variants_final.ann.filtered1KG.vcf.filteredvetcom.vcf.SNPs	3788.607	Rep_173
QP	SRR17255302_raw_variants_final.ann.filtered1KG.vcf.filteredvetcom.vcf.SNPs	3804.732	Rep_174
QP	SRR17255302_raw_variants_final.ann.filtered1KG.vcf.filteredvetcom.vcf.SNPs	3782.852	Rep_175
QP	SRR17255302_raw_variants_final.ann.filtered1KG.vcf.filteredvetcom.vcf.SNPs	3805.956	Rep_176
QP	SRR17255302_raw_variants_final.ann.filtered1KG.vcf.filteredvetcom.vcf.SNPs	3800.493	Rep_177
QP	SRR17255302_raw_variants_final.ann.filtered1KG.vcf.filteredvetcom.vcf.SNPs	3788.151	Rep_178
QP	SRR17255302_raw_variants_final.ann.filtered1KG.vcf.filteredvetcom.vcf.SNPs	3797.23	Rep_179
QP	SRR17255302_raw_variants_final.ann.filtered1KG.vcf.filteredvetcom.vcf.SNPs	3804.703	Rep_180
QP	SRR17255302_raw_variants_final.ann.filtered1KG.vcf.filteredvetcom.vcf.SNPs	3787.426	Rep_181
QP	SRR17255302_raw_variants_final.ann.filtered1KG.vcf.filteredvetcom.vcf.SNPs	3800.895	Rep_182
QP	SRR17255302_raw_variants_final.ann.filtered1KG.vcf.filteredvetcom.vcf.SNPs	3789.176	Rep_183
QP	SRR17255302_raw_variants_final.ann.filtered1KG.vcf.filteredvetcom.vcf.SNPs	3806.909	Rep_184
QP	SRR17255302_raw_variants_final.ann.filtered1KG.vcf.filteredvetcom.vcf.SNPs	3797.751	Rep_185
QP	SRR17255302_raw_variants_final.ann.filtered1KG.vcf.filteredvetcom.vcf.SNPs	3790.923	Rep_186
QP	SRR17255302_raw_variants_final.ann.filtered1KG.vcf.filteredvetcom.vcf.SNPs	3799.327	Rep_187
QP	SRR17255302_raw_variants_final.ann.filtered1KG.vcf.filteredvetcom.vcf.SNPs	3794.203	Rep_188
QP	SRR17255302_raw_variants_final.ann.filtered1KG.vcf.filteredvetcom.vcf.SNPs	3810.522	Rep_189
QP	SRR17255302_raw_variants_final.ann.filtered1KG.vcf.filteredvetcom.vcf.SNPs	3793.877	Rep_190
QP	SRR17255302_raw_variants_final.ann.filtered1KG.vcf.filteredvetcom.vcf.SNPs	3791.625	Rep_191
QP	SRR17255302_raw_variants_final.ann.filtered1KG.vcf.filteredvetcom.vcf.SNPs	3784.062	Rep_192
QP	SRR17255302_raw_variants_final.ann.filtered1KG.vcf.filteredvetcom.vcf.SNPs	3786.896	Rep_193
QP	SRR17255302_raw_variants_final.ann.filtered1KG.vcf.filteredvetcom.vcf.SNPs	3795.508	Rep_194
QP	SRR17255302_raw_variants_final.ann.filtered1KG.vcf.filteredvetcom.vcf.SNPs	3792.964	Rep_195
QP	SRR17255302_raw_variants_final.ann.filtered1KG.vcf.filteredvetcom.vcf.SNPs	3775.979	Rep_196
QP	SRR17255302_raw_variants_final.ann.filtered1KG.vcf.filteredvetcom.vcf.SNPs	3809.833	Rep_197
QP	SRR17255302_raw_variants_final.ann.filtered1KG.vcf.filteredvetcom.vcf.SNPs	3793.939	Rep_198
QP	SRR17255302_raw_variants_final.ann.filtered1KG.vcf.filteredvetcom.vcf.SNPs	3790.116	Rep_199
QP	SRR17255302_raw_variants_final.ann.filtered1KG.vcf.filteredvetcom.vcf.SNPs	3797.457	Rep_200
QP	SRR17255302_raw_variants_final.ann.filtered1KG.vcf.filteredvetcom.vcf.SNPs	3798.397	Rep_201
QP	SRR17255302_raw_variants_final.ann.filtered1KG.vcf.filteredvetcom.vcf.SNPs	3793.94	Rep_202
QP	SRR17255302_raw_variants_final.ann.filtered1KG.vcf.filteredvetcom.vcf.SNPs	3786.939	Rep_203
QP	SRR17255302_raw_variants_final.ann.filtered1KG.vcf.filteredvetcom.vcf.SNPs	3792.754	Rep_204
QP	SRR17255302_raw_variants_final.ann.filtered1KG.vcf.filteredvetcom.vcf.SNPs	3803.511	Rep_205
QP	SRR17255302_raw_variants_final.ann.filtered1KG.vcf.filteredvetcom.vcf.SNPs	3800.035	Rep_206
QP	SRR17255302_raw_variants_final.ann.filtered1KG.vcf.filteredvetcom.vcf.SNPs	3791.315	Rep_207
QP	SRR17255302_raw_variants_final.ann.filtered1KG.vcf.filteredvetcom.vcf.SNPs	3820.188	Rep_208
QP	SRR17255302_raw_variants_final.ann.filtered1KG.vcf.filteredvetcom.vcf.SNPs	3784.682	Rep_209
QP	SRR17255302_raw_variants_final.ann.filtered1KG.vcf.filteredvetcom.vcf.SNPs	3792.83	Rep_210
QP	SRR17255302_raw_variants_final.ann.filtered1KG.vcf.filteredvetcom.vcf.SNPs	3805.367	Rep_211
QP	SRR17255302_raw_variants_final.ann.filtered1KG.vcf.filteredvetcom.vcf.SNPs	3794.509	Rep_212
QP	SRR17255302_raw_variants_final.ann.filtered1KG.vcf.filteredvetcom.vcf.SNPs	3779.004	Rep_213
QP	SRR17255302_raw_variants_final.ann.filtered1KG.vcf.filteredvetcom.vcf.SNPs	3802.857	Rep_214
QP	SRR17255302_raw_variants_final.ann.filtered1KG.vcf.filteredvetcom.vcf.SNPs	3794.43	Rep_215
QP	SRR17255302_raw_variants_final.ann.filtered1KG.vcf.filteredvetcom.vcf.SNPs	3795.229	Rep_216
QP	SRR17255302_raw_variants_final.ann.filtered1KG.vcf.filteredvetcom.vcf.SNPs	3783.241	Rep_217
QP	SRR17255302_raw_variants_final.ann.filtered1KG.vcf.filteredvetcom.vcf.SNPs	3792.566	Rep_218
QP	SRR17255302_raw_variants_final.ann.filtered1KG.vcf.filteredvetcom.vcf.SNPs	3800.18	Rep_219
QP	SRR17255302_raw_variants_final.ann.filtered1KG.vcf.filteredvetcom.vcf.SNPs	3788.629	Rep_220
QP	SRR17255302_raw_variants_final.ann.filtered1KG.vcf.filteredvetcom.vcf.SNPs	3804.314	Rep_221
QP	SRR17255302_raw_variants_final.ann.filtered1KG.vcf.filteredvetcom.vcf.SNPs	3792.573	Rep_222
QP	SRR17255302_raw_variants_final.ann.filtered1KG.vcf.filteredvetcom.vcf.SNPs	3788.878	Rep_223
QP	SRR17255302_raw_variants_final.ann.filtered1KG.vcf.filteredvetcom.vcf.SNPs	3801.496	Rep_224
QP	SRR17255302_raw_variants_final.ann.filtered1KG.vcf.filteredvetcom.vcf.SNPs	3799.77	Rep_225
QP	SRR17255302_raw_variants_final.ann.filtered1KG.vcf.filteredvetcom.vcf.SNPs	3804.049	Rep_226
QP	SRR17255302_raw_variants_final.ann.filtered1KG.vcf.filteredvetcom.vcf.SNPs	3800.397	Rep_227
QP	SRR17255302_raw_variants_final.ann.filtered1KG.vcf.filteredvetcom.vcf.SNPs	3782.76	Rep_228
QP	SRR17255302_raw_variants_final.ann.filtered1KG.vcf.filteredvetcom.vcf.SNPs	3793.038	Rep_229
QP	SRR17255302_raw_variants_final.ann.filtered1KG.vcf.filteredvetcom.vcf.SNPs	3784.886	Rep_230
QP	SRR17255302_raw_variants_final.ann.filtered1KG.vcf.filteredvetcom.vcf.SNPs	3801.783	Rep_231
QP	SRR17255302_raw_variants_final.ann.filtered1KG.vcf.filteredvetcom.vcf.SNPs	3783.617	Rep_232
QP	SRR17255302_raw_variants_final.ann.filtered1KG.vcf.filteredvetcom.vcf.SNPs	3810.166	Rep_233
QP	SRR17255302_raw_variants_final.ann.filtered1KG.vcf.filteredvetcom.vcf.SNPs	3792.009	Rep_234
QP	SRR17255302_raw_variants_final.ann.filtered1KG.vcf.filteredvetcom.vcf.SNPs	3782.245	Rep_235
QP	SRR17255302_raw_variants_final.ann.filtered1KG.vcf.filteredvetcom.vcf.SNPs	3814.754	Rep_236
QP	SRR17255302_raw_variants_final.ann.filtered1KG.vcf.filteredvetcom.vcf.SNPs	3811.949	Rep_237
QP	SRR17255302_raw_variants_final.ann.filtered1KG.vcf.filteredvetcom.vcf.SNPs	3782.705	Rep_238
QP	SRR17255302_raw_variants_final.ann.filtered1KG.vcf.filteredvetcom.vcf.SNPs	3799.737	Rep_239
QP	SRR17255302_raw_variants_final.ann.filtered1KG.vcf.filteredvetcom.vcf.SNPs	3795.928	Rep_240
QP	SRR17255302_raw_variants_final.ann.filtered1KG.vcf.filteredvetcom.vcf.SNPs	3802.422	Rep_241
QP	SRR17255302_raw_variants_final.ann.filtered1KG.vcf.filteredvetcom.vcf.SNPs	3791.381	Rep_242
QP	SRR17255302_raw_variants_final.ann.filtered1KG.vcf.filteredvetcom.vcf.SNPs	3786.225	Rep_243
QP	SRR17255302_raw_variants_final.ann.filtered1KG.vcf.filteredvetcom.vcf.SNPs	3792.144	Rep_244
QP	SRR17255302_raw_variants_final.ann.filtered1KG.vcf.filteredvetcom.vcf.SNPs	3795.121	Rep_245
QP	SRR17255302_raw_variants_final.ann.filtered1KG.vcf.filteredvetcom.vcf.SNPs	3790.496	Rep_246
QP	SRR17255302_raw_variants_final.ann.filtered1KG.vcf.filteredvetcom.vcf.SNPs	3792.722	Rep_247
QP	SRR17255302_raw_variants_final.ann.filtered1KG.vcf.filteredvetcom.vcf.SNPs	3797.898	Rep_248
QP	SRR17255302_raw_variants_final.ann.filtered1KG.vcf.filteredvetcom.vcf.SNPs	3800.774	Rep_249
QP	SRR17255302_raw_variants_final.ann.filtered1KG.vcf.filteredvetcom.vcf.SNPs	3814.081	Rep_250
QP	SRR17255302_raw_variants_final.ann.filtered1KG.vcf.filteredvetcom.vcf.SNPs	3817.998	Rep_251
QP	SRR17255302_raw_variants_final.ann.filtered1KG.vcf.filteredvetcom.vcf.SNPs	3794.629	Rep_252
QP	SRR17255302_raw_variants_final.ann.filtered1KG.vcf.filteredvetcom.vcf.SNPs	3801.236	Rep_253
QP	SRR17255302_raw_variants_final.ann.filtered1KG.vcf.filteredvetcom.vcf.SNPs	3791.042	Rep_254
QP	SRR17255302_raw_variants_final.ann.filtered1KG.vcf.filteredvetcom.vcf.SNPs	3784.834	Rep_255
QP	SRR17255302_raw_variants_final.ann.filtered1KG.vcf.filteredvetcom.vcf.SNPs	3788.034	Rep_256
QP	SRR17255302_raw_variants_final.ann.filtered1KG.vcf.filteredvetcom.vcf.SNPs	3803.675	Rep_257
QP	SRR17255302_raw_variants_final.ann.filtered1KG.vcf.filteredvetcom.vcf.SNPs	3789.803	Rep_258
QP	SRR17255302_raw_variants_final.ann.filtered1KG.vcf.filteredvetcom.vcf.SNPs	3794.022	Rep_259
QP	SRR17255302_raw_variants_final.ann.filtered1KG.vcf.filteredvetcom.vcf.SNPs	3796.994	Rep_260
QP	SRR17255302_raw_variants_final.ann.filtered1KG.vcf.filteredvetcom.vcf.SNPs	3784.754	Rep_261
QP	SRR17255302_raw_variants_final.ann.filtered1KG.vcf.filteredvetcom.vcf.SNPs	3790.468	Rep_262
QP	SRR17255302_raw_variants_final.ann.filtered1KG.vcf.filteredvetcom.vcf.SNPs	3802.357	Rep_263
QP	SRR17255302_raw_variants_final.ann.filtered1KG.vcf.filteredvetcom.vcf.SNPs	3797.966	Rep_264
QP	SRR17255302_raw_variants_final.ann.filtered1KG.vcf.filteredvetcom.vcf.SNPs	3786.096	Rep_265
QP	SRR17255302_raw_variants_final.ann.filtered1KG.vcf.filteredvetcom.vcf.SNPs	3798.635	Rep_266
QP	SRR17255302_raw_variants_final.ann.filtered1KG.vcf.filteredvetcom.vcf.SNPs	3805.521	Rep_267
QP	SRR17255302_raw_variants_final.ann.filtered1KG.vcf.filteredvetcom.vcf.SNPs	3797.667	Rep_268
QP	SRR17255302_raw_variants_final.ann.filtered1KG.vcf.filteredvetcom.vcf.SNPs	3791.273	Rep_269
QP	SRR17255302_raw_variants_final.ann.filtered1KG.vcf.filteredvetcom.vcf.SNPs	3789.583	Rep_270
QP	SRR17255302_raw_variants_final.ann.filtered1KG.vcf.filteredvetcom.vcf.SNPs	3788.295	Rep_271
QP	SRR17255302_raw_variants_final.ann.filtered1KG.vcf.filteredvetcom.vcf.SNPs	3787.728	Rep_272
QP	SRR17255302_raw_variants_final.ann.filtered1KG.vcf.filteredvetcom.vcf.SNPs	3796.658	Rep_273
QP	SRR17255302_raw_variants_final.ann.filtered1KG.vcf.filteredvetcom.vcf.SNPs	3783.294	Rep_274
QP	SRR17255302_raw_variants_final.ann.filtered1KG.vcf.filteredvetcom.vcf.SNPs	3794.9	Rep_275
QP	SRR17255302_raw_variants_final.ann.filtered1KG.vcf.filteredvetcom.vcf.SNPs	3787.926	Rep_276
QP	SRR17255302_raw_variants_final.ann.filtered1KG.vcf.filteredvetcom.vcf.SNPs	3809.276	Rep_277
QP	SRR17255302_raw_variants_final.ann.filtered1KG.vcf.filteredvetcom.vcf.SNPs	3809.47	Rep_278
QP	SRR17255302_raw_variants_final.ann.filtered1KG.vcf.filteredvetcom.vcf.SNPs	3786.246	Rep_279
QP	SRR17255302_raw_variants_final.ann.filtered1KG.vcf.filteredvetcom.vcf.SNPs	3806.001	Rep_280
QP	SRR17255302_raw_variants_final.ann.filtered1KG.vcf.filteredvetcom.vcf.SNPs	3784.334	Rep_281
QP	SRR17255302_raw_variants_final.ann.filtered1KG.vcf.filteredvetcom.vcf.SNPs	3798.088	Rep_282
QP	SRR17255302_raw_variants_final.ann.filtered1KG.vcf.filteredvetcom.vcf.SNPs	3795.485	Rep_283
QP	SRR17255302_raw_variants_final.ann.filtered1KG.vcf.filteredvetcom.vcf.SNPs	3808.333	Rep_284
QP	SRR17255302_raw_variants_final.ann.filtered1KG.vcf.filteredvetcom.vcf.SNPs	3797.558	Rep_285
QP	SRR17255302_raw_variants_final.ann.filtered1KG.vcf.filteredvetcom.vcf.SNPs	3796.145	Rep_286
QP	SRR17255302_raw_variants_final.ann.filtered1KG.vcf.filteredvetcom.vcf.SNPs	3791.725	Rep_287
QP	SRR17255302_raw_variants_final.ann.filtered1KG.vcf.filteredvetcom.vcf.SNPs	3786.716	Rep_288
QP	SRR17255302_raw_variants_final.ann.filtered1KG.vcf.filteredvetcom.vcf.SNPs	3801.46	Rep_289
QP	SRR17255302_raw_variants_final.ann.filtered1KG.vcf.filteredvetcom.vcf.SNPs	3791.078	Rep_290
QP	SRR17255302_raw_variants_final.ann.filtered1KG.vcf.filteredvetcom.vcf.SNPs	3801.753	Rep_291
QP	SRR17255302_raw_variants_final.ann.filtered1KG.vcf.filteredvetcom.vcf.SNPs	3802.855	Rep_292
QP	SRR17255302_raw_variants_final.ann.filtered1KG.vcf.filteredvetcom.vcf.SNPs	3792.662	Rep_293
QP	SRR17255302_raw_variants_final.ann.filtered1KG.vcf.filteredvetcom.vcf.SNPs	3789.547	Rep_294
QP	SRR17255302_raw_variants_final.ann.filtered1KG.vcf.filteredvetcom.vcf.SNPs	3794.75	Rep_295
QP	SRR17255302_raw_variants_final.ann.filtered1KG.vcf.filteredvetcom.vcf.SNPs	3792.553	Rep_296
QP	SRR17255302_raw_variants_final.ann.filtered1KG.vcf.filteredvetcom.vcf.SNPs	3786.067	Rep_297
QP	SRR17255302_raw_variants_final.ann.filtered1KG.vcf.filteredvetcom.vcf.SNPs	3803.906	Rep_298
QP	SRR17255302_raw_variants_final.ann.filtered1KG.vcf.filteredvetcom.vcf.SNPs	3795.641	Rep_299
QP	SRR17255302_raw_variants_final.ann.filtered1KG.vcf.filteredvetcom.vcf.SNPs	3792.656	Rep_300
QP	SRR17255302_raw_variants_final.ann.filtered1KG.vcf.filteredvetcom.vcf.SNPs	3794.126	Rep_301
QP	SRR17255302_raw_variants_final.ann.filtered1KG.vcf.filteredvetcom.vcf.SNPs	3801.701	Rep_302
QP	SRR17255302_raw_variants_final.ann.filtered1KG.vcf.filteredvetcom.vcf.SNPs	3800.487	Rep_303
QP	SRR17255302_raw_variants_final.ann.filtered1KG.vcf.filteredvetcom.vcf.SNPs	3803.456	Rep_304
QP	SRR17255302_raw_variants_final.ann.filtered1KG.vcf.filteredvetcom.vcf.SNPs	3798.455	Rep_305
QP	SRR17255302_raw_variants_final.ann.filtered1KG.vcf.filteredvetcom.vcf.SNPs	3792.93	Rep_306
QP	SRR17255302_raw_variants_final.ann.filtered1KG.vcf.filteredvetcom.vcf.SNPs	3807.046	Rep_307
QP	SRR17255302_raw_variants_final.ann.filtered1KG.vcf.filteredvetcom.vcf.SNPs	3795.78	Rep_308
QP	SRR17255302_raw_variants_final.ann.filtered1KG.vcf.filteredvetcom.vcf.SNPs	3796.566	Rep_309
QP	SRR17255302_raw_variants_final.ann.filtered1KG.vcf.filteredvetcom.vcf.SNPs	3791.762	Rep_310
QP	SRR17255302_raw_variants_final.ann.filtered1KG.vcf.filteredvetcom.vcf.SNPs	3808.55	Rep_311
QP	SRR17255302_raw_variants_final.ann.filtered1KG.vcf.filteredvetcom.vcf.SNPs	3791.265	Rep_312
QP	SRR17255302_raw_variants_final.ann.filtered1KG.vcf.filteredvetcom.vcf.SNPs	3792.642	Rep_313
QP	SRR17255302_raw_variants_final.ann.filtered1KG.vcf.filteredvetcom.vcf.SNPs	3801.856	Rep_314
QP	SRR17255302_raw_variants_final.ann.filtered1KG.vcf.filteredvetcom.vcf.SNPs	3801.59	Rep_315
QP	SRR17255302_raw_variants_final.ann.filtered1KG.vcf.filteredvetcom.vcf.SNPs	3796.544	Rep_316
QP	SRR17255302_raw_variants_final.ann.filtered1KG.vcf.filteredvetcom.vcf.SNPs	3786.73	Rep_317
QP	SRR17255302_raw_variants_final.ann.filtered1KG.vcf.filteredvetcom.vcf.SNPs	3803.222	Rep_318
QP	SRR17255302_raw_variants_final.ann.filtered1KG.vcf.filteredvetcom.vcf.SNPs	3813.94	Rep_319
QP	SRR17255302_raw_variants_final.ann.filtered1KG.vcf.filteredvetcom.vcf.SNPs	3803.442	Rep_320
QP	SRR17255302_raw_variants_final.ann.filtered1KG.vcf.filteredvetcom.vcf.SNPs	3796.99	Rep_321
QP	SRR17255302_raw_variants_final.ann.filtered1KG.vcf.filteredvetcom.vcf.SNPs	3815.898	Rep_322
QP	SRR17255302_raw_variants_final.ann.filtered1KG.vcf.filteredvetcom.vcf.SNPs	3786.326	Rep_323
QP	SRR17255302_raw_variants_final.ann.filtered1KG.vcf.filteredvetcom.vcf.SNPs	3800.574	Rep_324
QP	SRR17255302_raw_variants_final.ann.filtered1KG.vcf.filteredvetcom.vcf.SNPs	3797.244	Rep_325
QP	SRR17255302_raw_variants_final.ann.filtered1KG.vcf.filteredvetcom.vcf.SNPs	3784.396	Rep_326
QP	SRR17255302_raw_variants_final.ann.filtered1KG.vcf.filteredvetcom.vcf.SNPs	3792.892	Rep_327
QP	SRR17255302_raw_variants_final.ann.filtered1KG.vcf.filteredvetcom.vcf.SNPs	3781.628	Rep_328
QP	SRR17255302_raw_variants_final.ann.filtered1KG.vcf.filteredvetcom.vcf.SNPs	3797.174	Rep_329
QP	SRR17255302_raw_variants_final.ann.filtered1KG.vcf.filteredvetcom.vcf.SNPs	3808.783	Rep_330
QP	SRR17255302_raw_variants_final.ann.filtered1KG.vcf.filteredvetcom.vcf.SNPs	3785.319	Rep_331
QP	SRR17255302_raw_variants_final.ann.filtered1KG.vcf.filteredvetcom.vcf.SNPs	3805.612	Rep_332
QP	SRR17255302_raw_variants_final.ann.filtered1KG.vcf.filteredvetcom.vcf.SNPs	3805.769	Rep_333
QP	SRR17255302_raw_variants_final.ann.filtered1KG.vcf.filteredvetcom.vcf.SNPs	3790.556	Rep_334
QP	SRR17255302_raw_variants_final.ann.filtered1KG.vcf.filteredvetcom.vcf.SNPs	3799.537	Rep_335
QP	SRR17255302_raw_variants_final.ann.filtered1KG.vcf.filteredvetcom.vcf.SNPs	3791.732	Rep_336
QP	SRR17255302_raw_variants_final.ann.filtered1KG.vcf.filteredvetcom.vcf.SNPs	3786.724	Rep_337
QP	SRR17255302_raw_variants_final.ann.filtered1KG.vcf.filteredvetcom.vcf.SNPs	3796.662	Rep_338
QP	SRR17255302_raw_variants_final.ann.filtered1KG.vcf.filteredvetcom.vcf.SNPs	3800.843	Rep_339
QP	SRR17255302_raw_variants_final.ann.filtered1KG.vcf.filteredvetcom.vcf.SNPs	3806.623	Rep_340
QP	SRR17255302_raw_variants_final.ann.filtered1KG.vcf.filteredvetcom.vcf.SNPs	3797.455	Rep_341
QP	SRR17255302_raw_variants_final.ann.filtered1KG.vcf.filteredvetcom.vcf.SNPs	3788.257	Rep_342
QP	SRR17255302_raw_variants_final.ann.filtered1KG.vcf.filteredvetcom.vcf.SNPs	3801.291	Rep_343
QP	SRR17255302_raw_variants_final.ann.filtered1KG.vcf.filteredvetcom.vcf.SNPs	3812.758	Rep_344
QP	SRR17255302_raw_variants_final.ann.filtered1KG.vcf.filteredvetcom.vcf.SNPs	3797.259	Rep_345
QP	SRR17255302_raw_variants_final.ann.filtered1KG.vcf.filteredvetcom.vcf.SNPs	3805.157	Rep_346
QP	SRR17255302_raw_variants_final.ann.filtered1KG.vcf.filteredvetcom.vcf.SNPs	3794.229	Rep_347
QP	SRR17255302_raw_variants_final.ann.filtered1KG.vcf.filteredvetcom.vcf.SNPs	3792.05	Rep_348
QP	SRR17255302_raw_variants_final.ann.filtered1KG.vcf.filteredvetcom.vcf.SNPs	3795.705	Rep_349
QP	SRR17255302_raw_variants_final.ann.filtered1KG.vcf.filteredvetcom.vcf.SNPs	3801.584	Rep_350
QP	SRR17255302_raw_variants_final.ann.filtered1KG.vcf.filteredvetcom.vcf.SNPs	3789.625	Rep_351
QP	SRR17255302_raw_variants_final.ann.filtered1KG.vcf.filteredvetcom.vcf.SNPs	3797.267	Rep_352
QP	SRR17255302_raw_variants_final.ann.filtered1KG.vcf.filteredvetcom.vcf.SNPs	3811.808	Rep_353
QP	SRR17255302_raw_variants_final.ann.filtered1KG.vcf.filteredvetcom.vcf.SNPs	3802.154	Rep_354
QP	SRR17255302_raw_variants_final.ann.filtered1KG.vcf.filteredvetcom.vcf.SNPs	3785.098	Rep_355
QP	SRR17255302_raw_variants_final.ann.filtered1KG.vcf.filteredvetcom.vcf.SNPs	3784.962	Rep_356
QP	SRR17255302_raw_variants_final.ann.filtered1KG.vcf.filteredvetcom.vcf.SNPs	3789.439	Rep_357
QP	SRR17255302_raw_variants_final.ann.filtered1KG.vcf.filteredvetcom.vcf.SNPs	3810.016	Rep_358
QP	SRR17255302_raw_variants_final.ann.filtered1KG.vcf.filteredvetcom.vcf.SNPs	3804.984	Rep_359
QP	SRR17255302_raw_variants_final.ann.filtered1KG.vcf.filteredvetcom.vcf.SNPs	3791.135	Rep_360
QP	SRR17255302_raw_variants_final.ann.filtered1KG.vcf.filteredvetcom.vcf.SNPs	3803.301	Rep_361
QP	SRR17255302_raw_variants_final.ann.filtered1KG.vcf.filteredvetcom.vcf.SNPs	3790.976	Rep_362
QP	SRR17255302_raw_variants_final.ann.filtered1KG.vcf.filteredvetcom.vcf.SNPs	3803.876	Rep_363
QP	SRR17255302_raw_variants_final.ann.filtered1KG.vcf.filteredvetcom.vcf.SNPs	3798.953	Rep_364
QP	SRR17255302_raw_variants_final.ann.filtered1KG.vcf.filteredvetcom.vcf.SNPs	3791.063	Rep_365
QP	SRR17255302_raw_variants_final.ann.filtered1KG.vcf.filteredvetcom.vcf.SNPs	3792.26	Rep_366
QP	SRR17255302_raw_variants_final.ann.filtered1KG.vcf.filteredvetcom.vcf.SNPs	3825.857	Rep_367
QP	SRR17255302_raw_variants_final.ann.filtered1KG.vcf.filteredvetcom.vcf.SNPs	3803.858	Rep_368
QP	SRR17255302_raw_variants_final.ann.filtered1KG.vcf.filteredvetcom.vcf.SNPs	3802.653	Rep_369
QP	SRR17255302_raw_variants_final.ann.filtered1KG.vcf.filteredvetcom.vcf.SNPs	3792.183	Rep_370
QP	SRR17255302_raw_variants_final.ann.filtered1KG.vcf.filteredvetcom.vcf.SNPs	3809.432	Rep_371
QP	SRR17255302_raw_variants_final.ann.filtered1KG.vcf.filteredvetcom.vcf.SNPs	3785.269	Rep_372
QP	SRR17255302_raw_variants_final.ann.filtered1KG.vcf.filteredvetcom.vcf.SNPs	3782.222	Rep_373
QP	SRR17255302_raw_variants_final.ann.filtered1KG.vcf.filteredvetcom.vcf.SNPs	3809.276	Rep_374
QP	SRR17255302_raw_variants_final.ann.filtered1KG.vcf.filteredvetcom.vcf.SNPs	3800.762	Rep_375
QP	SRR17255302_raw_variants_final.ann.filtered1KG.vcf.filteredvetcom.vcf.SNPs	3814.897	Rep_376
QP	SRR17255302_raw_variants_final.ann.filtered1KG.vcf.filteredvetcom.vcf.SNPs	3793.551	Rep_377
QP	SRR17255302_raw_variants_final.ann.filtered1KG.vcf.filteredvetcom.vcf.SNPs	3797.417	Rep_378
QP	SRR17255302_raw_variants_final.ann.filtered1KG.vcf.filteredvetcom.vcf.SNPs	3793.016	Rep_379
QP	SRR17255302_raw_variants_final.ann.filtered1KG.vcf.filteredvetcom.vcf.SNPs	3789.122	Rep_380
QP	SRR17255302_raw_variants_final.ann.filtered1KG.vcf.filteredvetcom.vcf.SNPs	3796.615	Rep_381
QP	SRR17255302_raw_variants_final.ann.filtered1KG.vcf.filteredvetcom.vcf.SNPs	3810.909	Rep_382
QP	SRR17255302_raw_variants_final.ann.filtered1KG.vcf.filteredvetcom.vcf.SNPs	3801.594	Rep_383
QP	SRR17255302_raw_variants_final.ann.filtered1KG.vcf.filteredvetcom.vcf.SNPs	3800.04	Rep_384
QP	SRR17255302_raw_variants_final.ann.filtered1KG.vcf.filteredvetcom.vcf.SNPs	3805.375	Rep_385
QP	SRR17255302_raw_variants_final.ann.filtered1KG.vcf.filteredvetcom.vcf.SNPs	3796.801	Rep_386
QP	SRR17255302_raw_variants_final.ann.filtered1KG.vcf.filteredvetcom.vcf.SNPs	3788.275	Rep_387
QP	SRR17255302_raw_variants_final.ann.filtered1KG.vcf.filteredvetcom.vcf.SNPs	3787.45	Rep_388
QP	SRR17255302_raw_variants_final.ann.filtered1KG.vcf.filteredvetcom.vcf.SNPs	3797.816	Rep_389
QP	SRR17255302_raw_variants_final.ann.filtered1KG.vcf.filteredvetcom.vcf.SNPs	3784.436	Rep_390
QP	SRR17255302_raw_variants_final.ann.filtered1KG.vcf.filteredvetcom.vcf.SNPs	3802.483	Rep_391
QP	SRR17255302_raw_variants_final.ann.filtered1KG.vcf.filteredvetcom.vcf.SNPs	3795.704	Rep_392
QP	SRR17255302_raw_variants_final.ann.filtered1KG.vcf.filteredvetcom.vcf.SNPs	3789.093	Rep_393
QP	SRR17255302_raw_variants_final.ann.filtered1KG.vcf.filteredvetcom.vcf.SNPs	3797.522	Rep_394
QP	SRR17255302_raw_variants_final.ann.filtered1KG.vcf.filteredvetcom.vcf.SNPs	3789.554	Rep_395
QP	SRR17255302_raw_variants_final.ann.filtered1KG.vcf.filteredvetcom.vcf.SNPs	3796.633	Rep_396
QP	SRR17255302_raw_variants_final.ann.filtered1KG.vcf.filteredvetcom.vcf.SNPs	3788.303	Rep_397
QP	SRR17255302_raw_variants_final.ann.filtered1KG.vcf.filteredvetcom.vcf.SNPs	3805.751	Rep_398
QP	SRR17255302_raw_variants_final.ann.filtered1KG.vcf.filteredvetcom.vcf.SNPs	3801.421	Rep_399
QP	SRR17255302_raw_variants_final.ann.filtered1KG.vcf.filteredvetcom.vcf.SNPs	3805.625	Rep_400
QP	SRR17255302_raw_variants_final.ann.filtered1KG.vcf.filteredvetcom.vcf.SNPs	3790.09	Rep_401
QP	SRR17255302_raw_variants_final.ann.filtered1KG.vcf.filteredvetcom.vcf.SNPs	3789.62	Rep_402
QP	SRR17255302_raw_variants_final.ann.filtered1KG.vcf.filteredvetcom.vcf.SNPs	3799.491	Rep_403
QP	SRR17255302_raw_variants_final.ann.filtered1KG.vcf.filteredvetcom.vcf.SNPs	3802.429	Rep_404
QP	SRR17255302_raw_variants_final.ann.filtered1KG.vcf.filteredvetcom.vcf.SNPs	3796.278	Rep_405
QP	SRR17255302_raw_variants_final.ann.filtered1KG.vcf.filteredvetcom.vcf.SNPs	3808.393	Rep_406
QP	SRR17255302_raw_variants_final.ann.filtered1KG.vcf.filteredvetcom.vcf.SNPs	3812.742	Rep_407
QP	SRR17255302_raw_variants_final.ann.filtered1KG.vcf.filteredvetcom.vcf.SNPs	3802.326	Rep_408
QP	SRR17255302_raw_variants_final.ann.filtered1KG.vcf.filteredvetcom.vcf.SNPs	3793.626	Rep_409
QP	SRR17255302_raw_variants_final.ann.filtered1KG.vcf.filteredvetcom.vcf.SNPs	3802.927	Rep_410
QP	SRR17255302_raw_variants_final.ann.filtered1KG.vcf.filteredvetcom.vcf.SNPs	3805.236	Rep_411
QP	SRR17255302_raw_variants_final.ann.filtered1KG.vcf.filteredvetcom.vcf.SNPs	3791.637	Rep_412
QP	SRR17255302_raw_variants_final.ann.filtered1KG.vcf.filteredvetcom.vcf.SNPs	3802.818	Rep_413
QP	SRR17255302_raw_variants_final.ann.filtered1KG.vcf.filteredvetcom.vcf.SNPs	3795.106	Rep_414
QP	SRR17255302_raw_variants_final.ann.filtered1KG.vcf.filteredvetcom.vcf.SNPs	3780.831	Rep_415
QP	SRR17255302_raw_variants_final.ann.filtered1KG.vcf.filteredvetcom.vcf.SNPs	3801.019	Rep_416
QP	SRR17255302_raw_variants_final.ann.filtered1KG.vcf.filteredvetcom.vcf.SNPs	3788.447	Rep_417
QP	SRR17255302_raw_variants_final.ann.filtered1KG.vcf.filteredvetcom.vcf.SNPs	3800.214	Rep_418
QP	SRR17255302_raw_variants_final.ann.filtered1KG.vcf.filteredvetcom.vcf.SNPs	3799.366	Rep_419
QP	SRR17255302_raw_variants_final.ann.filtered1KG.vcf.filteredvetcom.vcf.SNPs	3799.662	Rep_420
QP	SRR17255302_raw_variants_final.ann.filtered1KG.vcf.filteredvetcom.vcf.SNPs	3792.066	Rep_421
QP	SRR17255302_raw_variants_final.ann.filtered1KG.vcf.filteredvetcom.vcf.SNPs	3800.739	Rep_422
QP	SRR17255302_raw_variants_final.ann.filtered1KG.vcf.filteredvetcom.vcf.SNPs	3785.203	Rep_423
QP	SRR17255302_raw_variants_final.ann.filtered1KG.vcf.filteredvetcom.vcf.SNPs	3795.174	Rep_424
QP	SRR17255302_raw_variants_final.ann.filtered1KG.vcf.filteredvetcom.vcf.SNPs	3794.492	Rep_425
QP	SRR17255302_raw_variants_final.ann.filtered1KG.vcf.filteredvetcom.vcf.SNPs	3790.081	Rep_426
QP	SRR17255302_raw_variants_final.ann.filtered1KG.vcf.filteredvetcom.vcf.SNPs	3792.099	Rep_427
QP	SRR17255302_raw_variants_final.ann.filtered1KG.vcf.filteredvetcom.vcf.SNPs	3787.246	Rep_428
QP	SRR17255302_raw_variants_final.ann.filtered1KG.vcf.filteredvetcom.vcf.SNPs	3783.454	Rep_429
QP	SRR17255302_raw_variants_final.ann.filtered1KG.vcf.filteredvetcom.vcf.SNPs	3788.192	Rep_430
QP	SRR17255302_raw_variants_final.ann.filtered1KG.vcf.filteredvetcom.vcf.SNPs	3788.006	Rep_431
QP	SRR17255302_raw_variants_final.ann.filtered1KG.vcf.filteredvetcom.vcf.SNPs	3806.508	Rep_432
QP	SRR17255302_raw_variants_final.ann.filtered1KG.vcf.filteredvetcom.vcf.SNPs	3792.196	Rep_433
QP	SRR17255302_raw_variants_final.ann.filtered1KG.vcf.filteredvetcom.vcf.SNPs	3791.463	Rep_434
QP	SRR17255302_raw_variants_final.ann.filtered1KG.vcf.filteredvetcom.vcf.SNPs	3789.087	Rep_435
QP	SRR17255302_raw_variants_final.ann.filtered1KG.vcf.filteredvetcom.vcf.SNPs	3799.758	Rep_436
QP	SRR17255302_raw_variants_final.ann.filtered1KG.vcf.filteredvetcom.vcf.SNPs	3798.927	Rep_437
QP	SRR17255302_raw_variants_final.ann.filtered1KG.vcf.filteredvetcom.vcf.SNPs	3807.661	Rep_438
QP	SRR17255302_raw_variants_final.ann.filtered1KG.vcf.filteredvetcom.vcf.SNPs	3792.691	Rep_439
QP	SRR17255302_raw_variants_final.ann.filtered1KG.vcf.filteredvetcom.vcf.SNPs	3789.53	Rep_440
QP	SRR17255302_raw_variants_final.ann.filtered1KG.vcf.filteredvetcom.vcf.SNPs	3785.702	Rep_441
QP	SRR17255302_raw_variants_final.ann.filtered1KG.vcf.filteredvetcom.vcf.SNPs	3782.926	Rep_442
QP	SRR17255302_raw_variants_final.ann.filtered1KG.vcf.filteredvetcom.vcf.SNPs	3799.866	Rep_443
QP	SRR17255302_raw_variants_final.ann.filtered1KG.vcf.filteredvetcom.vcf.SNPs	3815.531	Rep_444
QP	SRR17255302_raw_variants_final.ann.filtered1KG.vcf.filteredvetcom.vcf.SNPs	3798.775	Rep_445
QP	SRR17255302_raw_variants_final.ann.filtered1KG.vcf.filteredvetcom.vcf.SNPs	3790.034	Rep_446
QP	SRR17255302_raw_variants_final.ann.filtered1KG.vcf.filteredvetcom.vcf.SNPs	3785.384	Rep_447
QP	SRR17255302_raw_variants_final.ann.filtered1KG.vcf.filteredvetcom.vcf.SNPs	3788.606	Rep_448
QP	SRR17255302_raw_variants_final.ann.filtered1KG.vcf.filteredvetcom.vcf.SNPs	3787.663	Rep_449
QP	SRR17255302_raw_variants_final.ann.filtered1KG.vcf.filteredvetcom.vcf.SNPs	3796.46	Rep_450
QP	SRR17255302_raw_variants_final.ann.filtered1KG.vcf.filteredvetcom.vcf.SNPs	3788.254	Rep_451
QP	SRR17255302_raw_variants_final.ann.filtered1KG.vcf.filteredvetcom.vcf.SNPs	3802.492	Rep_452
QP	SRR17255302_raw_variants_final.ann.filtered1KG.vcf.filteredvetcom.vcf.SNPs	3790.442	Rep_453
QP	SRR17255302_raw_variants_final.ann.filtered1KG.vcf.filteredvetcom.vcf.SNPs	3801.348	Rep_454
QP	SRR17255302_raw_variants_final.ann.filtered1KG.vcf.filteredvetcom.vcf.SNPs	3791.227	Rep_455
QP	SRR17255302_raw_variants_final.ann.filtered1KG.vcf.filteredvetcom.vcf.SNPs	3788.813	Rep_456
QP	SRR17255302_raw_variants_final.ann.filtered1KG.vcf.filteredvetcom.vcf.SNPs	3791.965	Rep_457
QP	SRR17255302_raw_variants_final.ann.filtered1KG.vcf.filteredvetcom.vcf.SNPs	3808.729	Rep_458
QP	SRR17255302_raw_variants_final.ann.filtered1KG.vcf.filteredvetcom.vcf.SNPs	3794.234	Rep_459
QP	SRR17255302_raw_variants_final.ann.filtered1KG.vcf.filteredvetcom.vcf.SNPs	3798.294	Rep_460
QP	SRR17255302_raw_variants_final.ann.filtered1KG.vcf.filteredvetcom.vcf.SNPs	3802.629	Rep_461
QP	SRR17255302_raw_variants_final.ann.filtered1KG.vcf.filteredvetcom.vcf.SNPs	3798.147	Rep_462
QP	SRR17255302_raw_variants_final.ann.filtered1KG.vcf.filteredvetcom.vcf.SNPs	3790.05	Rep_463
QP	SRR17255302_raw_variants_final.ann.filtered1KG.vcf.filteredvetcom.vcf.SNPs	3795.096	Rep_464
QP	SRR17255302_raw_variants_final.ann.filtered1KG.vcf.filteredvetcom.vcf.SNPs	3790.961	Rep_465
QP	SRR17255302_raw_variants_final.ann.filtered1KG.vcf.filteredvetcom.vcf.SNPs	3800.454	Rep_466
QP	SRR17255302_raw_variants_final.ann.filtered1KG.vcf.filteredvetcom.vcf.SNPs	3809.385	Rep_467
QP	SRR17255302_raw_variants_final.ann.filtered1KG.vcf.filteredvetcom.vcf.SNPs	3796.171	Rep_468
QP	SRR17255302_raw_variants_final.ann.filtered1KG.vcf.filteredvetcom.vcf.SNPs	3786.81	Rep_469
QP	SRR17255302_raw_variants_final.ann.filtered1KG.vcf.filteredvetcom.vcf.SNPs	3794.321	Rep_470
QP	SRR17255302_raw_variants_final.ann.filtered1KG.vcf.filteredvetcom.vcf.SNPs	3800.258	Rep_471
QP	SRR17255302_raw_variants_final.ann.filtered1KG.vcf.filteredvetcom.vcf.SNPs	3790.283	Rep_472
QP	SRR17255302_raw_variants_final.ann.filtered1KG.vcf.filteredvetcom.vcf.SNPs	3789.437	Rep_473
QP	SRR17255302_raw_variants_final.ann.filtered1KG.vcf.filteredvetcom.vcf.SNPs	3796.173	Rep_474
QP	SRR17255302_raw_variants_final.ann.filtered1KG.vcf.filteredvetcom.vcf.SNPs	3806.523	Rep_475
QP	SRR17255302_raw_variants_final.ann.filtered1KG.vcf.filteredvetcom.vcf.SNPs	3795.265	Rep_476
QP	SRR17255302_raw_variants_final.ann.filtered1KG.vcf.filteredvetcom.vcf.SNPs	3779.454	Rep_477
QP	SRR17255302_raw_variants_final.ann.filtered1KG.vcf.filteredvetcom.vcf.SNPs	3785.803	Rep_478
QP	SRR17255302_raw_variants_final.ann.filtered1KG.vcf.filteredvetcom.vcf.SNPs	3777.307	Rep_479
QP	SRR17255302_raw_variants_final.ann.filtered1KG.vcf.filteredvetcom.vcf.SNPs	3791.002	Rep_480
QP	SRR17255302_raw_variants_final.ann.filtered1KG.vcf.filteredvetcom.vcf.SNPs	3785.59	Rep_481
QP	SRR17255302_raw_variants_final.ann.filtered1KG.vcf.filteredvetcom.vcf.SNPs	3807.183	Rep_482
QP	SRR17255302_raw_variants_final.ann.filtered1KG.vcf.filteredvetcom.vcf.SNPs	3798.287	Rep_483
QP	SRR17255302_raw_variants_final.ann.filtered1KG.vcf.filteredvetcom.vcf.SNPs	3784.26	Rep_484
QP	SRR17255302_raw_variants_final.ann.filtered1KG.vcf.filteredvetcom.vcf.SNPs	3788.702	Rep_485
QP	SRR17255302_raw_variants_final.ann.filtered1KG.vcf.filteredvetcom.vcf.SNPs	3787.173	Rep_486
QP	SRR17255302_raw_variants_final.ann.filtered1KG.vcf.filteredvetcom.vcf.SNPs	3793.567	Rep_487
QP	SRR17255302_raw_variants_final.ann.filtered1KG.vcf.filteredvetcom.vcf.SNPs	3785.753	Rep_488
QP	SRR17255302_raw_variants_final.ann.filtered1KG.vcf.filteredvetcom.vcf.SNPs	3798.988	Rep_489
QP	SRR17255302_raw_variants_final.ann.filtered1KG.vcf.filteredvetcom.vcf.SNPs	3795.537	Rep_490
QP	SRR17255302_raw_variants_final.ann.filtered1KG.vcf.filteredvetcom.vcf.SNPs	3797.521	Rep_491
QP	SRR17255302_raw_variants_final.ann.filtered1KG.vcf.filteredvetcom.vcf.SNPs	3796.228	Rep_492
QP	SRR17255302_raw_variants_final.ann.filtered1KG.vcf.filteredvetcom.vcf.SNPs	3803.544	Rep_493
QP	SRR17255302_raw_variants_final.ann.filtered1KG.vcf.filteredvetcom.vcf.SNPs	3791.517	Rep_494
QP	SRR17255302_raw_variants_final.ann.filtered1KG.vcf.filteredvetcom.vcf.SNPs	3786.213	Rep_495
QP	SRR17255302_raw_variants_final.ann.filtered1KG.vcf.filteredvetcom.vcf.SNPs	3787.094	Rep_496
QP	SRR17255302_raw_variants_final.ann.filtered1KG.vcf.filteredvetcom.vcf.SNPs	3798.377	Rep_497
QP	SRR17255302_raw_variants_final.ann.filtered1KG.vcf.filteredvetcom.vcf.SNPs	3785.749	Rep_498
QP	SRR17255302_raw_variants_final.ann.filtered1KG.vcf.filteredvetcom.vcf.SNPs	3804.652	Rep_499
QP	SRR17255302_raw_variants_final.ann.filtered1KG.vcf.filteredvetcom.vcf.SNPs	3804.769	Rep_500
QP	SRR17255302_raw_variants_final.ann.filtered1KG.vcf.filteredvetcom.vcf.SNPs	3806.356	Rep_501
QP	SRR17255302_raw_variants_final.ann.filtered1KG.vcf.filteredvetcom.vcf.SNPs	3810.556	Rep_502
QP	SRR17255302_raw_variants_final.ann.filtered1KG.vcf.filteredvetcom.vcf.SNPs	3796.111	Rep_503
QP	SRR17255302_raw_variants_final.ann.filtered1KG.vcf.filteredvetcom.vcf.SNPs	3787.98	Rep_504
QP	SRR17255302_raw_variants_final.ann.filtered1KG.vcf.filteredvetcom.vcf.SNPs	3796.453	Rep_505
QP	SRR17255302_raw_variants_final.ann.filtered1KG.vcf.filteredvetcom.vcf.SNPs	3799.59	Rep_506
QP	SRR17255302_raw_variants_final.ann.filtered1KG.vcf.filteredvetcom.vcf.SNPs	3810.083	Rep_507
QP	SRR17255302_raw_variants_final.ann.filtered1KG.vcf.filteredvetcom.vcf.SNPs	3789.973	Rep_508
QP	SRR17255302_raw_variants_final.ann.filtered1KG.vcf.filteredvetcom.vcf.SNPs	3793.653	Rep_509
QP	SRR17255302_raw_variants_final.ann.filtered1KG.vcf.filteredvetcom.vcf.SNPs	3794.738	Rep_510
QP	SRR17255302_raw_variants_final.ann.filtered1KG.vcf.filteredvetcom.vcf.SNPs	3796.484	Rep_511
QP	SRR17255302_raw_variants_final.ann.filtered1KG.vcf.filteredvetcom.vcf.SNPs	3796.447	Rep_512
QP	SRR17255302_raw_variants_final.ann.filtered1KG.vcf.filteredvetcom.vcf.SNPs	3797.477	Rep_513
QP	SRR17255302_raw_variants_final.ann.filtered1KG.vcf.filteredvetcom.vcf.SNPs	3793.23	Rep_514
QP	SRR17255302_raw_variants_final.ann.filtered1KG.vcf.filteredvetcom.vcf.SNPs	3786.337	Rep_515
QP	SRR17255302_raw_variants_final.ann.filtered1KG.vcf.filteredvetcom.vcf.SNPs	3799.764	Rep_516
QP	SRR17255302_raw_variants_final.ann.filtered1KG.vcf.filteredvetcom.vcf.SNPs	3796.501	Rep_517
QP	SRR17255302_raw_variants_final.ann.filtered1KG.vcf.filteredvetcom.vcf.SNPs	3791.209	Rep_518
QP	SRR17255302_raw_variants_final.ann.filtered1KG.vcf.filteredvetcom.vcf.SNPs	3797.22	Rep_519
QP	SRR17255302_raw_variants_final.ann.filtered1KG.vcf.filteredvetcom.vcf.SNPs	3798.861	Rep_520
QP	SRR17255302_raw_variants_final.ann.filtered1KG.vcf.filteredvetcom.vcf.SNPs	3813.631	Rep_521
QP	SRR17255302_raw_variants_final.ann.filtered1KG.vcf.filteredvetcom.vcf.SNPs	3814.258	Rep_522
QP	SRR17255302_raw_variants_final.ann.filtered1KG.vcf.filteredvetcom.vcf.SNPs	3794.406	Rep_523
QP	SRR17255302_raw_variants_final.ann.filtered1KG.vcf.filteredvetcom.vcf.SNPs	3815.625	Rep_524
QP	SRR17255302_raw_variants_final.ann.filtered1KG.vcf.filteredvetcom.vcf.SNPs	3791.497	Rep_525
QP	SRR17255302_raw_variants_final.ann.filtered1KG.vcf.filteredvetcom.vcf.SNPs	3787.948	Rep_526
QP	SRR17255302_raw_variants_final.ann.filtered1KG.vcf.filteredvetcom.vcf.SNPs	3794.266	Rep_527
QP	SRR17255302_raw_variants_final.ann.filtered1KG.vcf.filteredvetcom.vcf.SNPs	3797.728	Rep_528
QP	SRR17255302_raw_variants_final.ann.filtered1KG.vcf.filteredvetcom.vcf.SNPs	3792.537	Rep_529
QP	SRR17255302_raw_variants_final.ann.filtered1KG.vcf.filteredvetcom.vcf.SNPs	3799.508	Rep_530
QP	SRR17255302_raw_variants_final.ann.filtered1KG.vcf.filteredvetcom.vcf.SNPs	3789.339	Rep_531
QP	SRR17255302_raw_variants_final.ann.filtered1KG.vcf.filteredvetcom.vcf.SNPs	3791.154	Rep_532
QP	SRR17255302_raw_variants_final.ann.filtered1KG.vcf.filteredvetcom.vcf.SNPs	3798.676	Rep_533
QP	SRR17255302_raw_variants_final.ann.filtered1KG.vcf.filteredvetcom.vcf.SNPs	3785.503	Rep_534
QP	SRR17255302_raw_variants_final.ann.filtered1KG.vcf.filteredvetcom.vcf.SNPs	3799.223	Rep_535
QP	SRR17255302_raw_variants_final.ann.filtered1KG.vcf.filteredvetcom.vcf.SNPs	3792.006	Rep_536
QP	SRR17255302_raw_variants_final.ann.filtered1KG.vcf.filteredvetcom.vcf.SNPs	3795.543	Rep_537
QP	SRR17255302_raw_variants_final.ann.filtered1KG.vcf.filteredvetcom.vcf.SNPs	3799.598	Rep_538
QP	SRR17255302_raw_variants_final.ann.filtered1KG.vcf.filteredvetcom.vcf.SNPs	3791.302	Rep_539
QP	SRR17255302_raw_variants_final.ann.filtered1KG.vcf.filteredvetcom.vcf.SNPs	3795.682	Rep_540
QP	SRR17255302_raw_variants_final.ann.filtered1KG.vcf.filteredvetcom.vcf.SNPs	3808.474	Rep_541
QP	SRR17255302_raw_variants_final.ann.filtered1KG.vcf.filteredvetcom.vcf.SNPs	3788.98	Rep_542
QP	SRR17255302_raw_variants_final.ann.filtered1KG.vcf.filteredvetcom.vcf.SNPs	3794.359	Rep_543
QP	SRR17255302_raw_variants_final.ann.filtered1KG.vcf.filteredvetcom.vcf.SNPs	3796.94	Rep_544
QP	SRR17255302_raw_variants_final.ann.filtered1KG.vcf.filteredvetcom.vcf.SNPs	3799.289	Rep_545
QP	SRR17255302_raw_variants_final.ann.filtered1KG.vcf.filteredvetcom.vcf.SNPs	3808.022	Rep_546
QP	SRR17255302_raw_variants_final.ann.filtered1KG.vcf.filteredvetcom.vcf.SNPs	3799.892	Rep_547
QP	SRR17255302_raw_variants_final.ann.filtered1KG.vcf.filteredvetcom.vcf.SNPs	3784.458	Rep_548
QP	SRR17255302_raw_variants_final.ann.filtered1KG.vcf.filteredvetcom.vcf.SNPs	3792.454	Rep_549
QP	SRR17255302_raw_variants_final.ann.filtered1KG.vcf.filteredvetcom.vcf.SNPs	3802.151	Rep_550
QP	SRR17255302_raw_variants_final.ann.filtered1KG.vcf.filteredvetcom.vcf.SNPs	3786.813	Rep_551
QP	SRR17255302_raw_variants_final.ann.filtered1KG.vcf.filteredvetcom.vcf.SNPs	3802.954	Rep_552
QP	SRR17255302_raw_variants_final.ann.filtered1KG.vcf.filteredvetcom.vcf.SNPs	3804.424	Rep_553
QP	SRR17255302_raw_variants_final.ann.filtered1KG.vcf.filteredvetcom.vcf.SNPs	3793.745	Rep_554
QP	SRR17255302_raw_variants_final.ann.filtered1KG.vcf.filteredvetcom.vcf.SNPs	3788.787	Rep_555
QP	SRR17255302_raw_variants_final.ann.filtered1KG.vcf.filteredvetcom.vcf.SNPs	3795.56	Rep_556
QP	SRR17255302_raw_variants_final.ann.filtered1KG.vcf.filteredvetcom.vcf.SNPs	3798.026	Rep_557
QP	SRR17255302_raw_variants_final.ann.filtered1KG.vcf.filteredvetcom.vcf.SNPs	3799.289	Rep_558
QP	SRR17255302_raw_variants_final.ann.filtered1KG.vcf.filteredvetcom.vcf.SNPs	3783.482	Rep_559
QP	SRR17255302_raw_variants_final.ann.filtered1KG.vcf.filteredvetcom.vcf.SNPs	3796.722	Rep_560
QP	SRR17255302_raw_variants_final.ann.filtered1KG.vcf.filteredvetcom.vcf.SNPs	3799.331	Rep_561
QP	SRR17255302_raw_variants_final.ann.filtered1KG.vcf.filteredvetcom.vcf.SNPs	3790.743	Rep_562
QP	SRR17255302_raw_variants_final.ann.filtered1KG.vcf.filteredvetcom.vcf.SNPs	3788.006	Rep_563
QP	SRR17255302_raw_variants_final.ann.filtered1KG.vcf.filteredvetcom.vcf.SNPs	3783.22	Rep_564
QP	SRR17255302_raw_variants_final.ann.filtered1KG.vcf.filteredvetcom.vcf.SNPs	3789.757	Rep_565
QP	SRR17255302_raw_variants_final.ann.filtered1KG.vcf.filteredvetcom.vcf.SNPs	3793.859	Rep_566
QP	SRR17255302_raw_variants_final.ann.filtered1KG.vcf.filteredvetcom.vcf.SNPs	3801.812	Rep_567
QP	SRR17255302_raw_variants_final.ann.filtered1KG.vcf.filteredvetcom.vcf.SNPs	3792.144	Rep_568
QP	SRR17255302_raw_variants_final.ann.filtered1KG.vcf.filteredvetcom.vcf.SNPs	3811.721	Rep_569
QP	SRR17255302_raw_variants_final.ann.filtered1KG.vcf.filteredvetcom.vcf.SNPs	3795.212	Rep_570
QP	SRR17255302_raw_variants_final.ann.filtered1KG.vcf.filteredvetcom.vcf.SNPs	3801.295	Rep_571
QP	SRR17255302_raw_variants_final.ann.filtered1KG.vcf.filteredvetcom.vcf.SNPs	3795.535	Rep_572
QP	SRR17255302_raw_variants_final.ann.filtered1KG.vcf.filteredvetcom.vcf.SNPs	3804.574	Rep_573
QP	SRR17255302_raw_variants_final.ann.filtered1KG.vcf.filteredvetcom.vcf.SNPs	3796.849	Rep_574
QP	SRR17255302_raw_variants_final.ann.filtered1KG.vcf.filteredvetcom.vcf.SNPs	3795.024	Rep_575
QP	SRR17255302_raw_variants_final.ann.filtered1KG.vcf.filteredvetcom.vcf.SNPs	3800.146	Rep_576
QP	SRR17255302_raw_variants_final.ann.filtered1KG.vcf.filteredvetcom.vcf.SNPs	3798.633	Rep_577
QP	SRR17255302_raw_variants_final.ann.filtered1KG.vcf.filteredvetcom.vcf.SNPs	3790.164	Rep_578
QP	SRR17255302_raw_variants_final.ann.filtered1KG.vcf.filteredvetcom.vcf.SNPs	3790.624	Rep_579
QP	SRR17255302_raw_variants_final.ann.filtered1KG.vcf.filteredvetcom.vcf.SNPs	3803.643	Rep_580
QP	SRR17255302_raw_variants_final.ann.filtered1KG.vcf.filteredvetcom.vcf.SNPs	3810.812	Rep_581
QP	SRR17255302_raw_variants_final.ann.filtered1KG.vcf.filteredvetcom.vcf.SNPs	3789.941	Rep_582
QP	SRR17255302_raw_variants_final.ann.filtered1KG.vcf.filteredvetcom.vcf.SNPs	3793.161	Rep_583
QP	SRR17255302_raw_variants_final.ann.filtered1KG.vcf.filteredvetcom.vcf.SNPs	3789.642	Rep_584
QP	SRR17255302_raw_variants_final.ann.filtered1KG.vcf.filteredvetcom.vcf.SNPs	3812.994	Rep_585
QP	SRR17255302_raw_variants_final.ann.filtered1KG.vcf.filteredvetcom.vcf.SNPs	3783.806	Rep_586
QP	SRR17255302_raw_variants_final.ann.filtered1KG.vcf.filteredvetcom.vcf.SNPs	3797.12	Rep_587
QP	SRR17255302_raw_variants_final.ann.filtered1KG.vcf.filteredvetcom.vcf.SNPs	3798.531	Rep_588
QP	SRR17255302_raw_variants_final.ann.filtered1KG.vcf.filteredvetcom.vcf.SNPs	3812.737	Rep_589
QP	SRR17255302_raw_variants_final.ann.filtered1KG.vcf.filteredvetcom.vcf.SNPs	3796.761	Rep_590
QP	SRR17255302_raw_variants_final.ann.filtered1KG.vcf.filteredvetcom.vcf.SNPs	3806.712	Rep_591
QP	SRR17255302_raw_variants_final.ann.filtered1KG.vcf.filteredvetcom.vcf.SNPs	3803.481	Rep_592
QP	SRR17255302_raw_variants_final.ann.filtered1KG.vcf.filteredvetcom.vcf.SNPs	3794.306	Rep_593
QP	SRR17255302_raw_variants_final.ann.filtered1KG.vcf.filteredvetcom.vcf.SNPs	3785.606	Rep_594
QP	SRR17255302_raw_variants_final.ann.filtered1KG.vcf.filteredvetcom.vcf.SNPs	3796.092	Rep_595
QP	SRR17255302_raw_variants_final.ann.filtered1KG.vcf.filteredvetcom.vcf.SNPs	3810.43	Rep_596
QP	SRR17255302_raw_variants_final.ann.filtered1KG.vcf.filteredvetcom.vcf.SNPs	3800.537	Rep_597
QP	SRR17255302_raw_variants_final.ann.filtered1KG.vcf.filteredvetcom.vcf.SNPs	3789.028	Rep_598
QP	SRR17255302_raw_variants_final.ann.filtered1KG.vcf.filteredvetcom.vcf.SNPs	3806.737	Rep_599
QP	SRR17255302_raw_variants_final.ann.filtered1KG.vcf.filteredvetcom.vcf.SNPs	3782.105	Rep_600
QP	SRR17255302_raw_variants_final.ann.filtered1KG.vcf.filteredvetcom.vcf.SNPs	3794.989	Rep_601
QP	SRR17255302_raw_variants_final.ann.filtered1KG.vcf.filteredvetcom.vcf.SNPs	3795.533	Rep_602
QP	SRR17255302_raw_variants_final.ann.filtered1KG.vcf.filteredvetcom.vcf.SNPs	3798.19	Rep_603
QP	SRR17255302_raw_variants_final.ann.filtered1KG.vcf.filteredvetcom.vcf.SNPs	3785.997	Rep_604
QP	SRR17255302_raw_variants_final.ann.filtered1KG.vcf.filteredvetcom.vcf.SNPs	3788.488	Rep_605
QP	SRR17255302_raw_variants_final.ann.filtered1KG.vcf.filteredvetcom.vcf.SNPs	3797.224	Rep_606
QP	SRR17255302_raw_variants_final.ann.filtered1KG.vcf.filteredvetcom.vcf.SNPs	3796.068	Rep_607
QP	SRR17255302_raw_variants_final.ann.filtered1KG.vcf.filteredvetcom.vcf.SNPs	3793.553	Rep_608
QP	SRR17255302_raw_variants_final.ann.filtered1KG.vcf.filteredvetcom.vcf.SNPs	3796.871	Rep_609
QP	SRR17255302_raw_variants_final.ann.filtered1KG.vcf.filteredvetcom.vcf.SNPs	3784.784	Rep_610
QP	SRR17255302_raw_variants_final.ann.filtered1KG.vcf.filteredvetcom.vcf.SNPs	3794.436	Rep_611
QP	SRR17255302_raw_variants_final.ann.filtered1KG.vcf.filteredvetcom.vcf.SNPs	3798.314	Rep_612
QP	SRR17255302_raw_variants_final.ann.filtered1KG.vcf.filteredvetcom.vcf.SNPs	3802.177	Rep_613
QP	SRR17255302_raw_variants_final.ann.filtered1KG.vcf.filteredvetcom.vcf.SNPs	3793.762	Rep_614
QP	SRR17255302_raw_variants_final.ann.filtered1KG.vcf.filteredvetcom.vcf.SNPs	3803.206	Rep_615
QP	SRR17255302_raw_variants_final.ann.filtered1KG.vcf.filteredvetcom.vcf.SNPs	3804.383	Rep_616
QP	SRR17255302_raw_variants_final.ann.filtered1KG.vcf.filteredvetcom.vcf.SNPs	3787.807	Rep_617
QP	SRR17255302_raw_variants_final.ann.filtered1KG.vcf.filteredvetcom.vcf.SNPs	3799.39	Rep_618
QP	SRR17255302_raw_variants_final.ann.filtered1KG.vcf.filteredvetcom.vcf.SNPs	3793.54	Rep_619
QP	SRR17255302_raw_variants_final.ann.filtered1KG.vcf.filteredvetcom.vcf.SNPs	3794.271	Rep_620
QP	SRR17255302_raw_variants_final.ann.filtered1KG.vcf.filteredvetcom.vcf.SNPs	3788.458	Rep_621
QP	SRR17255302_raw_variants_final.ann.filtered1KG.vcf.filteredvetcom.vcf.SNPs	3819.902	Rep_622
QP	SRR17255302_raw_variants_final.ann.filtered1KG.vcf.filteredvetcom.vcf.SNPs	3791.225	Rep_623
QP	SRR17255302_raw_variants_final.ann.filtered1KG.vcf.filteredvetcom.vcf.SNPs	3794.209	Rep_624
QP	SRR17255302_raw_variants_final.ann.filtered1KG.vcf.filteredvetcom.vcf.SNPs	3795.094	Rep_625
QP	SRR17255302_raw_variants_final.ann.filtered1KG.vcf.filteredvetcom.vcf.SNPs	3811.187	Rep_626
QP	SRR17255302_raw_variants_final.ann.filtered1KG.vcf.filteredvetcom.vcf.SNPs	3788.769	Rep_627
QP	SRR17255302_raw_variants_final.ann.filtered1KG.vcf.filteredvetcom.vcf.SNPs	3789.981	Rep_628
QP	SRR17255302_raw_variants_final.ann.filtered1KG.vcf.filteredvetcom.vcf.SNPs	3793.087	Rep_629
QP	SRR17255302_raw_variants_final.ann.filtered1KG.vcf.filteredvetcom.vcf.SNPs	3793.15	Rep_630
QP	SRR17255302_raw_variants_final.ann.filtered1KG.vcf.filteredvetcom.vcf.SNPs	3794.816	Rep_631
QP	SRR17255302_raw_variants_final.ann.filtered1KG.vcf.filteredvetcom.vcf.SNPs	3792.128	Rep_632
QP	SRR17255302_raw_variants_final.ann.filtered1KG.vcf.filteredvetcom.vcf.SNPs	3795.392	Rep_633
QP	SRR17255302_raw_variants_final.ann.filtered1KG.vcf.filteredvetcom.vcf.SNPs	3792.511	Rep_634
QP	SRR17255302_raw_variants_final.ann.filtered1KG.vcf.filteredvetcom.vcf.SNPs	3819.052	Rep_635
QP	SRR17255302_raw_variants_final.ann.filtered1KG.vcf.filteredvetcom.vcf.SNPs	3806.695	Rep_636
QP	SRR17255302_raw_variants_final.ann.filtered1KG.vcf.filteredvetcom.vcf.SNPs	3795.486	Rep_637
QP	SRR17255302_raw_variants_final.ann.filtered1KG.vcf.filteredvetcom.vcf.SNPs	3795.348	Rep_638
QP	SRR17255302_raw_variants_final.ann.filtered1KG.vcf.filteredvetcom.vcf.SNPs	3800.729	Rep_639
QP	SRR17255302_raw_variants_final.ann.filtered1KG.vcf.filteredvetcom.vcf.SNPs	3813.887	Rep_640
QP	SRR17255302_raw_variants_final.ann.filtered1KG.vcf.filteredvetcom.vcf.SNPs	3785.359	Rep_641
QP	SRR17255302_raw_variants_final.ann.filtered1KG.vcf.filteredvetcom.vcf.SNPs	3808.728	Rep_642
QP	SRR17255302_raw_variants_final.ann.filtered1KG.vcf.filteredvetcom.vcf.SNPs	3807.354	Rep_643
QP	SRR17255302_raw_variants_final.ann.filtered1KG.vcf.filteredvetcom.vcf.SNPs	3796.28	Rep_644
QP	SRR17255302_raw_variants_final.ann.filtered1KG.vcf.filteredvetcom.vcf.SNPs	3790.964	Rep_645
QP	SRR17255302_raw_variants_final.ann.filtered1KG.vcf.filteredvetcom.vcf.SNPs	3786.764	Rep_646
QP	SRR17255302_raw_variants_final.ann.filtered1KG.vcf.filteredvetcom.vcf.SNPs	3787.377	Rep_647
QP	SRR17255302_raw_variants_final.ann.filtered1KG.vcf.filteredvetcom.vcf.SNPs	3784.573	Rep_648
QP	SRR17255302_raw_variants_final.ann.filtered1KG.vcf.filteredvetcom.vcf.SNPs	3790.302	Rep_649
QP	SRR17255302_raw_variants_final.ann.filtered1KG.vcf.filteredvetcom.vcf.SNPs	3807.732	Rep_650
QP	SRR17255302_raw_variants_final.ann.filtered1KG.vcf.filteredvetcom.vcf.SNPs	3794.393	Rep_651
QP	SRR17255302_raw_variants_final.ann.filtered1KG.vcf.filteredvetcom.vcf.SNPs	3794.553	Rep_652
QP	SRR17255302_raw_variants_final.ann.filtered1KG.vcf.filteredvetcom.vcf.SNPs	3793.605	Rep_653
QP	SRR17255302_raw_variants_final.ann.filtered1KG.vcf.filteredvetcom.vcf.SNPs	3796.984	Rep_654
QP	SRR17255302_raw_variants_final.ann.filtered1KG.vcf.filteredvetcom.vcf.SNPs	3796.741	Rep_655
QP	SRR17255302_raw_variants_final.ann.filtered1KG.vcf.filteredvetcom.vcf.SNPs	3799.574	Rep_656
QP	SRR17255302_raw_variants_final.ann.filtered1KG.vcf.filteredvetcom.vcf.SNPs	3807.351	Rep_657
QP	SRR17255302_raw_variants_final.ann.filtered1KG.vcf.filteredvetcom.vcf.SNPs	3790.531	Rep_658
QP	SRR17255302_raw_variants_final.ann.filtered1KG.vcf.filteredvetcom.vcf.SNPs	3807.568	Rep_659
QP	SRR17255302_raw_variants_final.ann.filtered1KG.vcf.filteredvetcom.vcf.SNPs	3795.219	Rep_660
QP	SRR17255302_raw_variants_final.ann.filtered1KG.vcf.filteredvetcom.vcf.SNPs	3784.67	Rep_661
QP	SRR17255302_raw_variants_final.ann.filtered1KG.vcf.filteredvetcom.vcf.SNPs	3786.659	Rep_662
QP	SRR17255302_raw_variants_final.ann.filtered1KG.vcf.filteredvetcom.vcf.SNPs	3810.822	Rep_663
QP	SRR17255302_raw_variants_final.ann.filtered1KG.vcf.filteredvetcom.vcf.SNPs	3794.269	Rep_664
QP	SRR17255302_raw_variants_final.ann.filtered1KG.vcf.filteredvetcom.vcf.SNPs	3810.672	Rep_665
QP	SRR17255302_raw_variants_final.ann.filtered1KG.vcf.filteredvetcom.vcf.SNPs	3814.059	Rep_666
QP	SRR17255302_raw_variants_final.ann.filtered1KG.vcf.filteredvetcom.vcf.SNPs	3804.721	Rep_667
QP	SRR17255302_raw_variants_final.ann.filtered1KG.vcf.filteredvetcom.vcf.SNPs	3789.375	Rep_668
QP	SRR17255302_raw_variants_final.ann.filtered1KG.vcf.filteredvetcom.vcf.SNPs	3798.767	Rep_669
QP	SRR17255302_raw_variants_final.ann.filtered1KG.vcf.filteredvetcom.vcf.SNPs	3780.976	Rep_670
QP	SRR17255302_raw_variants_final.ann.filtered1KG.vcf.filteredvetcom.vcf.SNPs	3782.984	Rep_671
QP	SRR17255302_raw_variants_final.ann.filtered1KG.vcf.filteredvetcom.vcf.SNPs	3802.832	Rep_672
QP	SRR17255302_raw_variants_final.ann.filtered1KG.vcf.filteredvetcom.vcf.SNPs	3799.331	Rep_673
QP	SRR17255302_raw_variants_final.ann.filtered1KG.vcf.filteredvetcom.vcf.SNPs	3802.481	Rep_674
QP	SRR17255302_raw_variants_final.ann.filtered1KG.vcf.filteredvetcom.vcf.SNPs	3794.835	Rep_675
QP	SRR17255302_raw_variants_final.ann.filtered1KG.vcf.filteredvetcom.vcf.SNPs	3798.094	Rep_676
QP	SRR17255302_raw_variants_final.ann.filtered1KG.vcf.filteredvetcom.vcf.SNPs	3792.347	Rep_677
QP	SRR17255302_raw_variants_final.ann.filtered1KG.vcf.filteredvetcom.vcf.SNPs	3795.935	Rep_678
QP	SRR17255302_raw_variants_final.ann.filtered1KG.vcf.filteredvetcom.vcf.SNPs	3801.513	Rep_679
QP	SRR17255302_raw_variants_final.ann.filtered1KG.vcf.filteredvetcom.vcf.SNPs	3789.813	Rep_680
QP	SRR17255302_raw_variants_final.ann.filtered1KG.vcf.filteredvetcom.vcf.SNPs	3777.198	Rep_681
QP	SRR17255302_raw_variants_final.ann.filtered1KG.vcf.filteredvetcom.vcf.SNPs	3789.278	Rep_682
QP	SRR17255302_raw_variants_final.ann.filtered1KG.vcf.filteredvetcom.vcf.SNPs	3812.872	Rep_683
QP	SRR17255302_raw_variants_final.ann.filtered1KG.vcf.filteredvetcom.vcf.SNPs	3790.246	Rep_684
QP	SRR17255302_raw_variants_final.ann.filtered1KG.vcf.filteredvetcom.vcf.SNPs	3801.456	Rep_685
QP	SRR17255302_raw_variants_final.ann.filtered1KG.vcf.filteredvetcom.vcf.SNPs	3798.164	Rep_686
QP	SRR17255302_raw_variants_final.ann.filtered1KG.vcf.filteredvetcom.vcf.SNPs	3812.784	Rep_687
QP	SRR17255302_raw_variants_final.ann.filtered1KG.vcf.filteredvetcom.vcf.SNPs	3796.159	Rep_688
QP	SRR17255302_raw_variants_final.ann.filtered1KG.vcf.filteredvetcom.vcf.SNPs	3786.098	Rep_689
QP	SRR17255302_raw_variants_final.ann.filtered1KG.vcf.filteredvetcom.vcf.SNPs	3796.825	Rep_690
QP	SRR17255302_raw_variants_final.ann.filtered1KG.vcf.filteredvetcom.vcf.SNPs	3791.987	Rep_691
QP	SRR17255302_raw_variants_final.ann.filtered1KG.vcf.filteredvetcom.vcf.SNPs	3803.112	Rep_692
QP	SRR17255302_raw_variants_final.ann.filtered1KG.vcf.filteredvetcom.vcf.SNPs	3783.516	Rep_693
QP	SRR17255302_raw_variants_final.ann.filtered1KG.vcf.filteredvetcom.vcf.SNPs	3793.226	Rep_694
QP	SRR17255302_raw_variants_final.ann.filtered1KG.vcf.filteredvetcom.vcf.SNPs	3796.625	Rep_695
QP	SRR17255302_raw_variants_final.ann.filtered1KG.vcf.filteredvetcom.vcf.SNPs	3787.826	Rep_696
QP	SRR17255302_raw_variants_final.ann.filtered1KG.vcf.filteredvetcom.vcf.SNPs	3780.013	Rep_697
QP	SRR17255302_raw_variants_final.ann.filtered1KG.vcf.filteredvetcom.vcf.SNPs	3798.602	Rep_698
QP	SRR17255302_raw_variants_final.ann.filtered1KG.vcf.filteredvetcom.vcf.SNPs	3799.223	Rep_699
QP	SRR17255302_raw_variants_final.ann.filtered1KG.vcf.filteredvetcom.vcf.SNPs	3789.955	Rep_700
QP	SRR17255302_raw_variants_final.ann.filtered1KG.vcf.filteredvetcom.vcf.SNPs	3786.62	Rep_701
QP	SRR17255302_raw_variants_final.ann.filtered1KG.vcf.filteredvetcom.vcf.SNPs	3792.314	Rep_702
QP	SRR17255302_raw_variants_final.ann.filtered1KG.vcf.filteredvetcom.vcf.SNPs	3797.719	Rep_703
QP	SRR17255302_raw_variants_final.ann.filtered1KG.vcf.filteredvetcom.vcf.SNPs	3791.926	Rep_704
QP	SRR17255302_raw_variants_final.ann.filtered1KG.vcf.filteredvetcom.vcf.SNPs	3804.326	Rep_705
QP	SRR17255302_raw_variants_final.ann.filtered1KG.vcf.filteredvetcom.vcf.SNPs	3789.566	Rep_706
QP	SRR17255302_raw_variants_final.ann.filtered1KG.vcf.filteredvetcom.vcf.SNPs	3808.005	Rep_707
QP	SRR17255302_raw_variants_final.ann.filtered1KG.vcf.filteredvetcom.vcf.SNPs	3801.39	Rep_708
QP	SRR17255302_raw_variants_final.ann.filtered1KG.vcf.filteredvetcom.vcf.SNPs	3792.117	Rep_709
QP	SRR17255302_raw_variants_final.ann.filtered1KG.vcf.filteredvetcom.vcf.SNPs	3794.221	Rep_710
QP	SRR17255302_raw_variants_final.ann.filtered1KG.vcf.filteredvetcom.vcf.SNPs	3797.647	Rep_711
QP	SRR17255302_raw_variants_final.ann.filtered1KG.vcf.filteredvetcom.vcf.SNPs	3794.456	Rep_712
QP	SRR17255302_raw_variants_final.ann.filtered1KG.vcf.filteredvetcom.vcf.SNPs	3791.831	Rep_713
QP	SRR17255302_raw_variants_final.ann.filtered1KG.vcf.filteredvetcom.vcf.SNPs	3800.708	Rep_714
QP	SRR17255302_raw_variants_final.ann.filtered1KG.vcf.filteredvetcom.vcf.SNPs	3795.206	Rep_715
QP	SRR17255302_raw_variants_final.ann.filtered1KG.vcf.filteredvetcom.vcf.SNPs	3785.437	Rep_716
QP	SRR17255302_raw_variants_final.ann.filtered1KG.vcf.filteredvetcom.vcf.SNPs	3797.384	Rep_717
QP	SRR17255302_raw_variants_final.ann.filtered1KG.vcf.filteredvetcom.vcf.SNPs	3800.963	Rep_718
QP	SRR17255302_raw_variants_final.ann.filtered1KG.vcf.filteredvetcom.vcf.SNPs	3791.021	Rep_719
QP	SRR17255302_raw_variants_final.ann.filtered1KG.vcf.filteredvetcom.vcf.SNPs	3795.993	Rep_720
QP	SRR17255302_raw_variants_final.ann.filtered1KG.vcf.filteredvetcom.vcf.SNPs	3796.635	Rep_721
QP	SRR17255302_raw_variants_final.ann.filtered1KG.vcf.filteredvetcom.vcf.SNPs	3793.577	Rep_722
QP	SRR17255302_raw_variants_final.ann.filtered1KG.vcf.filteredvetcom.vcf.SNPs	3788.366	Rep_723
QP	SRR17255302_raw_variants_final.ann.filtered1KG.vcf.filteredvetcom.vcf.SNPs	3795.308	Rep_724
QP	SRR17255302_raw_variants_final.ann.filtered1KG.vcf.filteredvetcom.vcf.SNPs	3791.625	Rep_725
QP	SRR17255302_raw_variants_final.ann.filtered1KG.vcf.filteredvetcom.vcf.SNPs	3801.301	Rep_726
QP	SRR17255302_raw_variants_final.ann.filtered1KG.vcf.filteredvetcom.vcf.SNPs	3810.586	Rep_727
QP	SRR17255302_raw_variants_final.ann.filtered1KG.vcf.filteredvetcom.vcf.SNPs	3811.192	Rep_728
QP	SRR17255302_raw_variants_final.ann.filtered1KG.vcf.filteredvetcom.vcf.SNPs	3797.211	Rep_729
QP	SRR17255302_raw_variants_final.ann.filtered1KG.vcf.filteredvetcom.vcf.SNPs	3790.337	Rep_730
QP	SRR17255302_raw_variants_final.ann.filtered1KG.vcf.filteredvetcom.vcf.SNPs	3791.975	Rep_731
QP	SRR17255302_raw_variants_final.ann.filtered1KG.vcf.filteredvetcom.vcf.SNPs	3801.696	Rep_732
QP	SRR17255302_raw_variants_final.ann.filtered1KG.vcf.filteredvetcom.vcf.SNPs	3804.355	Rep_733
QP	SRR17255302_raw_variants_final.ann.filtered1KG.vcf.filteredvetcom.vcf.SNPs	3797.076	Rep_734
QP	SRR17255302_raw_variants_final.ann.filtered1KG.vcf.filteredvetcom.vcf.SNPs	3799.041	Rep_735
QP	SRR17255302_raw_variants_final.ann.filtered1KG.vcf.filteredvetcom.vcf.SNPs	3791.042	Rep_736
QP	SRR17255302_raw_variants_final.ann.filtered1KG.vcf.filteredvetcom.vcf.SNPs	3793.586	Rep_737
QP	SRR17255302_raw_variants_final.ann.filtered1KG.vcf.filteredvetcom.vcf.SNPs	3785.966	Rep_738
QP	SRR17255302_raw_variants_final.ann.filtered1KG.vcf.filteredvetcom.vcf.SNPs	3790.273	Rep_739
QP	SRR17255302_raw_variants_final.ann.filtered1KG.vcf.filteredvetcom.vcf.SNPs	3802.814	Rep_740
QP	SRR17255302_raw_variants_final.ann.filtered1KG.vcf.filteredvetcom.vcf.SNPs	3788.351	Rep_741
QP	SRR17255302_raw_variants_final.ann.filtered1KG.vcf.filteredvetcom.vcf.SNPs	3788.807	Rep_742
QP	SRR17255302_raw_variants_final.ann.filtered1KG.vcf.filteredvetcom.vcf.SNPs	3797.992	Rep_743
QP	SRR17255302_raw_variants_final.ann.filtered1KG.vcf.filteredvetcom.vcf.SNPs	3793.635	Rep_744
QP	SRR17255302_raw_variants_final.ann.filtered1KG.vcf.filteredvetcom.vcf.SNPs	3792.083	Rep_745
QP	SRR17255302_raw_variants_final.ann.filtered1KG.vcf.filteredvetcom.vcf.SNPs	3812.804	Rep_746
QP	SRR17255302_raw_variants_final.ann.filtered1KG.vcf.filteredvetcom.vcf.SNPs	3789.366	Rep_747
QP	SRR17255302_raw_variants_final.ann.filtered1KG.vcf.filteredvetcom.vcf.SNPs	3790.483	Rep_748
QP	SRR17255302_raw_variants_final.ann.filtered1KG.vcf.filteredvetcom.vcf.SNPs	3804.573	Rep_749
QP	SRR17255302_raw_variants_final.ann.filtered1KG.vcf.filteredvetcom.vcf.SNPs	3807.122	Rep_750
QP	SRR17255302_raw_variants_final.ann.filtered1KG.vcf.filteredvetcom.vcf.SNPs	3806.022	Rep_751
QP	SRR17255302_raw_variants_final.ann.filtered1KG.vcf.filteredvetcom.vcf.SNPs	3792.019	Rep_752
QP	SRR17255302_raw_variants_final.ann.filtered1KG.vcf.filteredvetcom.vcf.SNPs	3803.297	Rep_753
QP	SRR17255302_raw_variants_final.ann.filtered1KG.vcf.filteredvetcom.vcf.SNPs	3787.892	Rep_754
QP	SRR17255302_raw_variants_final.ann.filtered1KG.vcf.filteredvetcom.vcf.SNPs	3793.431	Rep_755
QP	SRR17255302_raw_variants_final.ann.filtered1KG.vcf.filteredvetcom.vcf.SNPs	3794.98	Rep_756
QP	SRR17255302_raw_variants_final.ann.filtered1KG.vcf.filteredvetcom.vcf.SNPs	3787.909	Rep_757
QP	SRR17255302_raw_variants_final.ann.filtered1KG.vcf.filteredvetcom.vcf.SNPs	3804.188	Rep_758
QP	SRR17255302_raw_variants_final.ann.filtered1KG.vcf.filteredvetcom.vcf.SNPs	3787.846	Rep_759
QP	SRR17255302_raw_variants_final.ann.filtered1KG.vcf.filteredvetcom.vcf.SNPs	3800.376	Rep_760
QP	SRR17255302_raw_variants_final.ann.filtered1KG.vcf.filteredvetcom.vcf.SNPs	3792.743	Rep_761
QP	SRR17255302_raw_variants_final.ann.filtered1KG.vcf.filteredvetcom.vcf.SNPs	3801.757	Rep_762
QP	SRR17255302_raw_variants_final.ann.filtered1KG.vcf.filteredvetcom.vcf.SNPs	3791.458	Rep_763
QP	SRR17255302_raw_variants_final.ann.filtered1KG.vcf.filteredvetcom.vcf.SNPs	3807.395	Rep_764
QP	SRR17255302_raw_variants_final.ann.filtered1KG.vcf.filteredvetcom.vcf.SNPs	3791.756	Rep_765
QP	SRR17255302_raw_variants_final.ann.filtered1KG.vcf.filteredvetcom.vcf.SNPs	3791.206	Rep_766
QP	SRR17255302_raw_variants_final.ann.filtered1KG.vcf.filteredvetcom.vcf.SNPs	3792.677	Rep_767
QP	SRR17255302_raw_variants_final.ann.filtered1KG.vcf.filteredvetcom.vcf.SNPs	3789.886	Rep_768
QP	SRR17255302_raw_variants_final.ann.filtered1KG.vcf.filteredvetcom.vcf.SNPs	3802.268	Rep_769
QP	SRR17255302_raw_variants_final.ann.filtered1KG.vcf.filteredvetcom.vcf.SNPs	3794.03	Rep_770
QP	SRR17255302_raw_variants_final.ann.filtered1KG.vcf.filteredvetcom.vcf.SNPs	3792.879	Rep_771
QP	SRR17255302_raw_variants_final.ann.filtered1KG.vcf.filteredvetcom.vcf.SNPs	3798.062	Rep_772
QP	SRR17255302_raw_variants_final.ann.filtered1KG.vcf.filteredvetcom.vcf.SNPs	3792.976	Rep_773
QP	SRR17255302_raw_variants_final.ann.filtered1KG.vcf.filteredvetcom.vcf.SNPs	3786.505	Rep_774
QP	SRR17255302_raw_variants_final.ann.filtered1KG.vcf.filteredvetcom.vcf.SNPs	3794.64	Rep_775
QP	SRR17255302_raw_variants_final.ann.filtered1KG.vcf.filteredvetcom.vcf.SNPs	3798.319	Rep_776
QP	SRR17255302_raw_variants_final.ann.filtered1KG.vcf.filteredvetcom.vcf.SNPs	3792.945	Rep_777
QP	SRR17255302_raw_variants_final.ann.filtered1KG.vcf.filteredvetcom.vcf.SNPs	3813.182	Rep_778
QP	SRR17255302_raw_variants_final.ann.filtered1KG.vcf.filteredvetcom.vcf.SNPs	3787.651	Rep_779
QP	SRR17255302_raw_variants_final.ann.filtered1KG.vcf.filteredvetcom.vcf.SNPs	3788.684	Rep_780
QP	SRR17255302_raw_variants_final.ann.filtered1KG.vcf.filteredvetcom.vcf.SNPs	3802.138	Rep_781
QP	SRR17255302_raw_variants_final.ann.filtered1KG.vcf.filteredvetcom.vcf.SNPs	3799.493	Rep_782
QP	SRR17255302_raw_variants_final.ann.filtered1KG.vcf.filteredvetcom.vcf.SNPs	3793.268	Rep_783
QP	SRR17255302_raw_variants_final.ann.filtered1KG.vcf.filteredvetcom.vcf.SNPs	3807.747	Rep_784
QP	SRR17255302_raw_variants_final.ann.filtered1KG.vcf.filteredvetcom.vcf.SNPs	3792.412	Rep_785
QP	SRR17255302_raw_variants_final.ann.filtered1KG.vcf.filteredvetcom.vcf.SNPs	3790.288	Rep_786
QP	SRR17255302_raw_variants_final.ann.filtered1KG.vcf.filteredvetcom.vcf.SNPs	3801.446	Rep_787
QP	SRR17255302_raw_variants_final.ann.filtered1KG.vcf.filteredvetcom.vcf.SNPs	3790.331	Rep_788
QP	SRR17255302_raw_variants_final.ann.filtered1KG.vcf.filteredvetcom.vcf.SNPs	3793.998	Rep_789
QP	SRR17255302_raw_variants_final.ann.filtered1KG.vcf.filteredvetcom.vcf.SNPs	3793.101	Rep_790
QP	SRR17255302_raw_variants_final.ann.filtered1KG.vcf.filteredvetcom.vcf.SNPs	3785.687	Rep_791
QP	SRR17255302_raw_variants_final.ann.filtered1KG.vcf.filteredvetcom.vcf.SNPs	3800.307	Rep_792
QP	SRR17255302_raw_variants_final.ann.filtered1KG.vcf.filteredvetcom.vcf.SNPs	3800.823	Rep_793
QP	SRR17255302_raw_variants_final.ann.filtered1KG.vcf.filteredvetcom.vcf.SNPs	3800.073	Rep_794
QP	SRR17255302_raw_variants_final.ann.filtered1KG.vcf.filteredvetcom.vcf.SNPs	3799.514	Rep_795
QP	SRR17255302_raw_variants_final.ann.filtered1KG.vcf.filteredvetcom.vcf.SNPs	3782.262	Rep_796
QP	SRR17255302_raw_variants_final.ann.filtered1KG.vcf.filteredvetcom.vcf.SNPs	3794.126	Rep_797
QP	SRR17255302_raw_variants_final.ann.filtered1KG.vcf.filteredvetcom.vcf.SNPs	3800.07	Rep_798
QP	SRR17255302_raw_variants_final.ann.filtered1KG.vcf.filteredvetcom.vcf.SNPs	3801.61	Rep_799
QP	SRR17255302_raw_variants_final.ann.filtered1KG.vcf.filteredvetcom.vcf.SNPs	3794.276	Rep_800
QP	SRR17255302_raw_variants_final.ann.filtered1KG.vcf.filteredvetcom.vcf.SNPs	3809.054	Rep_801
QP	SRR17255302_raw_variants_final.ann.filtered1KG.vcf.filteredvetcom.vcf.SNPs	3794.813	Rep_802
QP	SRR17255302_raw_variants_final.ann.filtered1KG.vcf.filteredvetcom.vcf.SNPs	3796.009	Rep_803
QP	SRR17255302_raw_variants_final.ann.filtered1KG.vcf.filteredvetcom.vcf.SNPs	3801.768	Rep_804
QP	SRR17255302_raw_variants_final.ann.filtered1KG.vcf.filteredvetcom.vcf.SNPs	3820.383	Rep_805
QP	SRR17255302_raw_variants_final.ann.filtered1KG.vcf.filteredvetcom.vcf.SNPs	3793.602	Rep_806
QP	SRR17255302_raw_variants_final.ann.filtered1KG.vcf.filteredvetcom.vcf.SNPs	3790.844	Rep_807
QP	SRR17255302_raw_variants_final.ann.filtered1KG.vcf.filteredvetcom.vcf.SNPs	3794.248	Rep_808
QP	SRR17255302_raw_variants_final.ann.filtered1KG.vcf.filteredvetcom.vcf.SNPs	3793.95	Rep_809
QP	SRR17255302_raw_variants_final.ann.filtered1KG.vcf.filteredvetcom.vcf.SNPs	3785.035	Rep_810
QP	SRR17255302_raw_variants_final.ann.filtered1KG.vcf.filteredvetcom.vcf.SNPs	3797.795	Rep_811
QP	SRR17255302_raw_variants_final.ann.filtered1KG.vcf.filteredvetcom.vcf.SNPs	3791.665	Rep_812
QP	SRR17255302_raw_variants_final.ann.filtered1KG.vcf.filteredvetcom.vcf.SNPs	3793.598	Rep_813
QP	SRR17255302_raw_variants_final.ann.filtered1KG.vcf.filteredvetcom.vcf.SNPs	3799.326	Rep_814
QP	SRR17255302_raw_variants_final.ann.filtered1KG.vcf.filteredvetcom.vcf.SNPs	3791.557	Rep_815
QP	SRR17255302_raw_variants_final.ann.filtered1KG.vcf.filteredvetcom.vcf.SNPs	3783.912	Rep_816
QP	SRR17255302_raw_variants_final.ann.filtered1KG.vcf.filteredvetcom.vcf.SNPs	3822.238	Rep_817
QP	SRR17255302_raw_variants_final.ann.filtered1KG.vcf.filteredvetcom.vcf.SNPs	3811.883	Rep_818
QP	SRR17255302_raw_variants_final.ann.filtered1KG.vcf.filteredvetcom.vcf.SNPs	3795.609	Rep_819
QP	SRR17255302_raw_variants_final.ann.filtered1KG.vcf.filteredvetcom.vcf.SNPs	3796.187	Rep_820
QP	SRR17255302_raw_variants_final.ann.filtered1KG.vcf.filteredvetcom.vcf.SNPs	3785.371	Rep_821
QP	SRR17255302_raw_variants_final.ann.filtered1KG.vcf.filteredvetcom.vcf.SNPs	3802.747	Rep_822
QP	SRR17255302_raw_variants_final.ann.filtered1KG.vcf.filteredvetcom.vcf.SNPs	3799.761	Rep_823
QP	SRR17255302_raw_variants_final.ann.filtered1KG.vcf.filteredvetcom.vcf.SNPs	3800.219	Rep_824
QP	SRR17255302_raw_variants_final.ann.filtered1KG.vcf.filteredvetcom.vcf.SNPs	3783.022	Rep_825
QP	SRR17255302_raw_variants_final.ann.filtered1KG.vcf.filteredvetcom.vcf.SNPs	3800.681	Rep_826
QP	SRR17255302_raw_variants_final.ann.filtered1KG.vcf.filteredvetcom.vcf.SNPs	3788.739	Rep_827
QP	SRR17255302_raw_variants_final.ann.filtered1KG.vcf.filteredvetcom.vcf.SNPs	3792.048	Rep_828
QP	SRR17255302_raw_variants_final.ann.filtered1KG.vcf.filteredvetcom.vcf.SNPs	3791.148	Rep_829
QP	SRR17255302_raw_variants_final.ann.filtered1KG.vcf.filteredvetcom.vcf.SNPs	3793.11	Rep_830
QP	SRR17255302_raw_variants_final.ann.filtered1KG.vcf.filteredvetcom.vcf.SNPs	3809.789	Rep_831
QP	SRR17255302_raw_variants_final.ann.filtered1KG.vcf.filteredvetcom.vcf.SNPs	3800.6	Rep_832
QP	SRR17255302_raw_variants_final.ann.filtered1KG.vcf.filteredvetcom.vcf.SNPs	3801.416	Rep_833
QP	SRR17255302_raw_variants_final.ann.filtered1KG.vcf.filteredvetcom.vcf.SNPs	3797.423	Rep_834
QP	SRR17255302_raw_variants_final.ann.filtered1KG.vcf.filteredvetcom.vcf.SNPs	3802.357	Rep_835
QP	SRR17255302_raw_variants_final.ann.filtered1KG.vcf.filteredvetcom.vcf.SNPs	3790.501	Rep_836
QP	SRR17255302_raw_variants_final.ann.filtered1KG.vcf.filteredvetcom.vcf.SNPs	3792.291	Rep_837
QP	SRR17255302_raw_variants_final.ann.filtered1KG.vcf.filteredvetcom.vcf.SNPs	3802.996	Rep_838
QP	SRR17255302_raw_variants_final.ann.filtered1KG.vcf.filteredvetcom.vcf.SNPs	3791.302	Rep_839
QP	SRR17255302_raw_variants_final.ann.filtered1KG.vcf.filteredvetcom.vcf.SNPs	3806.114	Rep_840
QP	SRR17255302_raw_variants_final.ann.filtered1KG.vcf.filteredvetcom.vcf.SNPs	3800.217	Rep_841
QP	SRR17255302_raw_variants_final.ann.filtered1KG.vcf.filteredvetcom.vcf.SNPs	3789.146	Rep_842
QP	SRR17255302_raw_variants_final.ann.filtered1KG.vcf.filteredvetcom.vcf.SNPs	3788.956	Rep_843
QP	SRR17255302_raw_variants_final.ann.filtered1KG.vcf.filteredvetcom.vcf.SNPs	3811.58	Rep_844
QP	SRR17255302_raw_variants_final.ann.filtered1KG.vcf.filteredvetcom.vcf.SNPs	3794.615	Rep_845
QP	SRR17255302_raw_variants_final.ann.filtered1KG.vcf.filteredvetcom.vcf.SNPs	3791.837	Rep_846
QP	SRR17255302_raw_variants_final.ann.filtered1KG.vcf.filteredvetcom.vcf.SNPs	3791.458	Rep_847
QP	SRR17255302_raw_variants_final.ann.filtered1KG.vcf.filteredvetcom.vcf.SNPs	3793.086	Rep_848
QP	SRR17255302_raw_variants_final.ann.filtered1KG.vcf.filteredvetcom.vcf.SNPs	3806.411	Rep_849
QP	SRR17255302_raw_variants_final.ann.filtered1KG.vcf.filteredvetcom.vcf.SNPs	3791.788	Rep_850
QP	SRR17255302_raw_variants_final.ann.filtered1KG.vcf.filteredvetcom.vcf.SNPs	3784.172	Rep_851
QP	SRR17255302_raw_variants_final.ann.filtered1KG.vcf.filteredvetcom.vcf.SNPs	3794.831	Rep_852
QP	SRR17255302_raw_variants_final.ann.filtered1KG.vcf.filteredvetcom.vcf.SNPs	3797.9	Rep_853
QP	SRR17255302_raw_variants_final.ann.filtered1KG.vcf.filteredvetcom.vcf.SNPs	3789.914	Rep_854
QP	SRR17255302_raw_variants_final.ann.filtered1KG.vcf.filteredvetcom.vcf.SNPs	3797.472	Rep_855
QP	SRR17255302_raw_variants_final.ann.filtered1KG.vcf.filteredvetcom.vcf.SNPs	3790.057	Rep_856
QP	SRR17255302_raw_variants_final.ann.filtered1KG.vcf.filteredvetcom.vcf.SNPs	3803.326	Rep_857
QP	SRR17255302_raw_variants_final.ann.filtered1KG.vcf.filteredvetcom.vcf.SNPs	3789.667	Rep_858
QP	SRR17255302_raw_variants_final.ann.filtered1KG.vcf.filteredvetcom.vcf.SNPs	3792.845	Rep_859
QP	SRR17255302_raw_variants_final.ann.filtered1KG.vcf.filteredvetcom.vcf.SNPs	3785.825	Rep_860
QP	SRR17255302_raw_variants_final.ann.filtered1KG.vcf.filteredvetcom.vcf.SNPs	3798.512	Rep_861
QP	SRR17255302_raw_variants_final.ann.filtered1KG.vcf.filteredvetcom.vcf.SNPs	3808.219	Rep_862
QP	SRR17255302_raw_variants_final.ann.filtered1KG.vcf.filteredvetcom.vcf.SNPs	3807.165	Rep_863
QP	SRR17255302_raw_variants_final.ann.filtered1KG.vcf.filteredvetcom.vcf.SNPs	3794.949	Rep_864
QP	SRR17255302_raw_variants_final.ann.filtered1KG.vcf.filteredvetcom.vcf.SNPs	3798.871	Rep_865
QP	SRR17255302_raw_variants_final.ann.filtered1KG.vcf.filteredvetcom.vcf.SNPs	3801.377	Rep_866
QP	SRR17255302_raw_variants_final.ann.filtered1KG.vcf.filteredvetcom.vcf.SNPs	3793.316	Rep_867
QP	SRR17255302_raw_variants_final.ann.filtered1KG.vcf.filteredvetcom.vcf.SNPs	3793.158	Rep_868
QP	SRR17255302_raw_variants_final.ann.filtered1KG.vcf.filteredvetcom.vcf.SNPs	3792.018	Rep_869
QP	SRR17255302_raw_variants_final.ann.filtered1KG.vcf.filteredvetcom.vcf.SNPs	3791.047	Rep_870
QP	SRR17255302_raw_variants_final.ann.filtered1KG.vcf.filteredvetcom.vcf.SNPs	3798.037	Rep_871
QP	SRR17255302_raw_variants_final.ann.filtered1KG.vcf.filteredvetcom.vcf.SNPs	3798.169	Rep_872
QP	SRR17255302_raw_variants_final.ann.filtered1KG.vcf.filteredvetcom.vcf.SNPs	3795.294	Rep_873
QP	SRR17255302_raw_variants_final.ann.filtered1KG.vcf.filteredvetcom.vcf.SNPs	3801.153	Rep_874
QP	SRR17255302_raw_variants_final.ann.filtered1KG.vcf.filteredvetcom.vcf.SNPs	3794.086	Rep_875
QP	SRR17255302_raw_variants_final.ann.filtered1KG.vcf.filteredvetcom.vcf.SNPs	3796.512	Rep_876
QP	SRR17255302_raw_variants_final.ann.filtered1KG.vcf.filteredvetcom.vcf.SNPs	3798.002	Rep_877
QP	SRR17255302_raw_variants_final.ann.filtered1KG.vcf.filteredvetcom.vcf.SNPs	3794.066	Rep_878
QP	SRR17255302_raw_variants_final.ann.filtered1KG.vcf.filteredvetcom.vcf.SNPs	3795.628	Rep_879
QP	SRR17255302_raw_variants_final.ann.filtered1KG.vcf.filteredvetcom.vcf.SNPs	3790.23	Rep_880
QP	SRR17255302_raw_variants_final.ann.filtered1KG.vcf.filteredvetcom.vcf.SNPs	3805.463	Rep_881
QP	SRR17255302_raw_variants_final.ann.filtered1KG.vcf.filteredvetcom.vcf.SNPs	3800.766	Rep_882
QP	SRR17255302_raw_variants_final.ann.filtered1KG.vcf.filteredvetcom.vcf.SNPs	3802.147	Rep_883
QP	SRR17255302_raw_variants_final.ann.filtered1KG.vcf.filteredvetcom.vcf.SNPs	3785.323	Rep_884
QP	SRR17255302_raw_variants_final.ann.filtered1KG.vcf.filteredvetcom.vcf.SNPs	3797.894	Rep_885
QP	SRR17255302_raw_variants_final.ann.filtered1KG.vcf.filteredvetcom.vcf.SNPs	3800.787	Rep_886
QP	SRR17255302_raw_variants_final.ann.filtered1KG.vcf.filteredvetcom.vcf.SNPs	3795.955	Rep_887
QP	SRR17255302_raw_variants_final.ann.filtered1KG.vcf.filteredvetcom.vcf.SNPs	3788.732	Rep_888
QP	SRR17255302_raw_variants_final.ann.filtered1KG.vcf.filteredvetcom.vcf.SNPs	3789.917	Rep_889
QP	SRR17255302_raw_variants_final.ann.filtered1KG.vcf.filteredvetcom.vcf.SNPs	3799.073	Rep_890
QP	SRR17255302_raw_variants_final.ann.filtered1KG.vcf.filteredvetcom.vcf.SNPs	3803.506	Rep_891
QP	SRR17255302_raw_variants_final.ann.filtered1KG.vcf.filteredvetcom.vcf.SNPs	3799.189	Rep_892
QP	SRR17255302_raw_variants_final.ann.filtered1KG.vcf.filteredvetcom.vcf.SNPs	3805.115	Rep_893
QP	SRR17255302_raw_variants_final.ann.filtered1KG.vcf.filteredvetcom.vcf.SNPs	3802.154	Rep_894
QP	SRR17255302_raw_variants_final.ann.filtered1KG.vcf.filteredvetcom.vcf.SNPs	3790.626	Rep_895
QP	SRR17255302_raw_variants_final.ann.filtered1KG.vcf.filteredvetcom.vcf.SNPs	3793.152	Rep_896
QP	SRR17255302_raw_variants_final.ann.filtered1KG.vcf.filteredvetcom.vcf.SNPs	3799.906	Rep_897
QP	SRR17255302_raw_variants_final.ann.filtered1KG.vcf.filteredvetcom.vcf.SNPs	3798.293	Rep_898
QP	SRR17255302_raw_variants_final.ann.filtered1KG.vcf.filteredvetcom.vcf.SNPs	3797.149	Rep_899
QP	SRR17255302_raw_variants_final.ann.filtered1KG.vcf.filteredvetcom.vcf.SNPs	3797.74	Rep_900
QP	SRR17255302_raw_variants_final.ann.filtered1KG.vcf.filteredvetcom.vcf.SNPs	3788.751	Rep_901
QP	SRR17255302_raw_variants_final.ann.filtered1KG.vcf.filteredvetcom.vcf.SNPs	3787.13	Rep_902
QP	SRR17255302_raw_variants_final.ann.filtered1KG.vcf.filteredvetcom.vcf.SNPs	3787.514	Rep_903
QP	SRR17255302_raw_variants_final.ann.filtered1KG.vcf.filteredvetcom.vcf.SNPs	3802.995	Rep_904
QP	SRR17255302_raw_variants_final.ann.filtered1KG.vcf.filteredvetcom.vcf.SNPs	3796.053	Rep_905
QP	SRR17255302_raw_variants_final.ann.filtered1KG.vcf.filteredvetcom.vcf.SNPs	3795.444	Rep_906
QP	SRR17255302_raw_variants_final.ann.filtered1KG.vcf.filteredvetcom.vcf.SNPs	3802.823	Rep_907
QP	SRR17255302_raw_variants_final.ann.filtered1KG.vcf.filteredvetcom.vcf.SNPs	3800.765	Rep_908
QP	SRR17255302_raw_variants_final.ann.filtered1KG.vcf.filteredvetcom.vcf.SNPs	3800.976	Rep_909
QP	SRR17255302_raw_variants_final.ann.filtered1KG.vcf.filteredvetcom.vcf.SNPs	3795.714	Rep_910
QP	SRR17255302_raw_variants_final.ann.filtered1KG.vcf.filteredvetcom.vcf.SNPs	3801.132	Rep_911
QP	SRR17255302_raw_variants_final.ann.filtered1KG.vcf.filteredvetcom.vcf.SNPs	3801.715	Rep_912
QP	SRR17255302_raw_variants_final.ann.filtered1KG.vcf.filteredvetcom.vcf.SNPs	3803.119	Rep_913
QP	SRR17255302_raw_variants_final.ann.filtered1KG.vcf.filteredvetcom.vcf.SNPs	3798.002	Rep_914
QP	SRR17255302_raw_variants_final.ann.filtered1KG.vcf.filteredvetcom.vcf.SNPs	3780.03	Rep_915
QP	SRR17255302_raw_variants_final.ann.filtered1KG.vcf.filteredvetcom.vcf.SNPs	3786.728	Rep_916
QP	SRR17255302_raw_variants_final.ann.filtered1KG.vcf.filteredvetcom.vcf.SNPs	3803.985	Rep_917
QP	SRR17255302_raw_variants_final.ann.filtered1KG.vcf.filteredvetcom.vcf.SNPs	3789.944	Rep_918
QP	SRR17255302_raw_variants_final.ann.filtered1KG.vcf.filteredvetcom.vcf.SNPs	3791.165	Rep_919
QP	SRR17255302_raw_variants_final.ann.filtered1KG.vcf.filteredvetcom.vcf.SNPs	3785.844	Rep_920
QP	SRR17255302_raw_variants_final.ann.filtered1KG.vcf.filteredvetcom.vcf.SNPs	3775.933	Rep_921
QP	SRR17255302_raw_variants_final.ann.filtered1KG.vcf.filteredvetcom.vcf.SNPs	3797.293	Rep_922
QP	SRR17255302_raw_variants_final.ann.filtered1KG.vcf.filteredvetcom.vcf.SNPs	3788.673	Rep_923
QP	SRR17255302_raw_variants_final.ann.filtered1KG.vcf.filteredvetcom.vcf.SNPs	3790.314	Rep_924
QP	SRR17255302_raw_variants_final.ann.filtered1KG.vcf.filteredvetcom.vcf.SNPs	3798.063	Rep_925
QP	SRR17255302_raw_variants_final.ann.filtered1KG.vcf.filteredvetcom.vcf.SNPs	3795.572	Rep_926
QP	SRR17255302_raw_variants_final.ann.filtered1KG.vcf.filteredvetcom.vcf.SNPs	3798.474	Rep_927
QP	SRR17255302_raw_variants_final.ann.filtered1KG.vcf.filteredvetcom.vcf.SNPs	3795.218	Rep_928
QP	SRR17255302_raw_variants_final.ann.filtered1KG.vcf.filteredvetcom.vcf.SNPs	3786.486	Rep_929
QP	SRR17255302_raw_variants_final.ann.filtered1KG.vcf.filteredvetcom.vcf.SNPs	3797.025	Rep_930
QP	SRR17255302_raw_variants_final.ann.filtered1KG.vcf.filteredvetcom.vcf.SNPs	3798.838	Rep_931
QP	SRR17255302_raw_variants_final.ann.filtered1KG.vcf.filteredvetcom.vcf.SNPs	3791.994	Rep_932
QP	SRR17255302_raw_variants_final.ann.filtered1KG.vcf.filteredvetcom.vcf.SNPs	3782.228	Rep_933
QP	SRR17255302_raw_variants_final.ann.filtered1KG.vcf.filteredvetcom.vcf.SNPs	3789.616	Rep_934
QP	SRR17255302_raw_variants_final.ann.filtered1KG.vcf.filteredvetcom.vcf.SNPs	3790.61	Rep_935
QP	SRR17255302_raw_variants_final.ann.filtered1KG.vcf.filteredvetcom.vcf.SNPs	3788.353	Rep_936
QP	SRR17255302_raw_variants_final.ann.filtered1KG.vcf.filteredvetcom.vcf.SNPs	3790.964	Rep_937
QP	SRR17255302_raw_variants_final.ann.filtered1KG.vcf.filteredvetcom.vcf.SNPs	3802.517	Rep_938
QP	SRR17255302_raw_variants_final.ann.filtered1KG.vcf.filteredvetcom.vcf.SNPs	3798.138	Rep_939
QP	SRR17255302_raw_variants_final.ann.filtered1KG.vcf.filteredvetcom.vcf.SNPs	3792.149	Rep_940
QP	SRR17255302_raw_variants_final.ann.filtered1KG.vcf.filteredvetcom.vcf.SNPs	3790.202	Rep_941
QP	SRR17255302_raw_variants_final.ann.filtered1KG.vcf.filteredvetcom.vcf.SNPs	3804.271	Rep_942
QP	SRR17255302_raw_variants_final.ann.filtered1KG.vcf.filteredvetcom.vcf.SNPs	3789.159	Rep_943
QP	SRR17255302_raw_variants_final.ann.filtered1KG.vcf.filteredvetcom.vcf.SNPs	3784.746	Rep_944
QP	SRR17255302_raw_variants_final.ann.filtered1KG.vcf.filteredvetcom.vcf.SNPs	3803.709	Rep_945
QP	SRR17255302_raw_variants_final.ann.filtered1KG.vcf.filteredvetcom.vcf.SNPs	3795.932	Rep_946
QP	SRR17255302_raw_variants_final.ann.filtered1KG.vcf.filteredvetcom.vcf.SNPs	3804.089	Rep_947
QP	SRR17255302_raw_variants_final.ann.filtered1KG.vcf.filteredvetcom.vcf.SNPs	3804.742	Rep_948
QP	SRR17255302_raw_variants_final.ann.filtered1KG.vcf.filteredvetcom.vcf.SNPs	3809.204	Rep_949
QP	SRR17255302_raw_variants_final.ann.filtered1KG.vcf.filteredvetcom.vcf.SNPs	3795.938	Rep_950
QP	SRR17255302_raw_variants_final.ann.filtered1KG.vcf.filteredvetcom.vcf.SNPs	3796.66	Rep_951
QP	SRR17255302_raw_variants_final.ann.filtered1KG.vcf.filteredvetcom.vcf.SNPs	3787.766	Rep_952
QP	SRR17255302_raw_variants_final.ann.filtered1KG.vcf.filteredvetcom.vcf.SNPs	3787.744	Rep_953
QP	SRR17255302_raw_variants_final.ann.filtered1KG.vcf.filteredvetcom.vcf.SNPs	3781.296	Rep_954
QP	SRR17255302_raw_variants_final.ann.filtered1KG.vcf.filteredvetcom.vcf.SNPs	3800.394	Rep_955
QP	SRR17255302_raw_variants_final.ann.filtered1KG.vcf.filteredvetcom.vcf.SNPs	3787.639	Rep_956
QP	SRR17255302_raw_variants_final.ann.filtered1KG.vcf.filteredvetcom.vcf.SNPs	3793.869	Rep_957
QP	SRR17255302_raw_variants_final.ann.filtered1KG.vcf.filteredvetcom.vcf.SNPs	3798.183	Rep_958
QP	SRR17255302_raw_variants_final.ann.filtered1KG.vcf.filteredvetcom.vcf.SNPs	3797.296	Rep_959
QP	SRR17255302_raw_variants_final.ann.filtered1KG.vcf.filteredvetcom.vcf.SNPs	3783.913	Rep_960
QP	SRR17255302_raw_variants_final.ann.filtered1KG.vcf.filteredvetcom.vcf.SNPs	3808.495	Rep_961
QP	SRR17255302_raw_variants_final.ann.filtered1KG.vcf.filteredvetcom.vcf.SNPs	3793.868	Rep_962
QP	SRR17255302_raw_variants_final.ann.filtered1KG.vcf.filteredvetcom.vcf.SNPs	3794.5	Rep_963
QP	SRR17255302_raw_variants_final.ann.filtered1KG.vcf.filteredvetcom.vcf.SNPs	3792.967	Rep_964
QP	SRR17255302_raw_variants_final.ann.filtered1KG.vcf.filteredvetcom.vcf.SNPs	3802.515	Rep_965
QP	SRR17255302_raw_variants_final.ann.filtered1KG.vcf.filteredvetcom.vcf.SNPs	3804.98	Rep_966
QP	SRR17255302_raw_variants_final.ann.filtered1KG.vcf.filteredvetcom.vcf.SNPs	3797.963	Rep_967
QP	SRR17255302_raw_variants_final.ann.filtered1KG.vcf.filteredvetcom.vcf.SNPs	3795.74	Rep_968
QP	SRR17255302_raw_variants_final.ann.filtered1KG.vcf.filteredvetcom.vcf.SNPs	3800.03	Rep_969
[truncated: 28,031 more rows]
