# Supplementary material for: Somatic mutation profiles in aged military nuclear test veterans: A comparative whole-genome sequence study
Source: PLoS One. 2026 Jun 30;21(6):e0351624. doi: 10.1371/journal.pone.0351624 (PMC13318011; doi:10.1371/journal.pone.0351624)
Supplement: S1 File — Table S2. Summary of the software tools and packages used in variant calling pipeline. Table S3. Variant calling thresholds. Table S4. Summary of radiation marker genes. The cohort column indicates the enrichment in the NT, control or both cohorts. Table S5. All variants identified in the F1, F1 and F3 filtered datasets. Table S6. Annotated SNVs in the F1, F1 and F3 filtered datasets. Table S7. Annotated INDELs in the F1, F1 and F3 filtered datasets. Table S8. Control SBS bootstrap p-value Table S9. Control SBS bootstrap errors. Table S10. NTV SBS bootstrap p-value. Table S11. NTV SBS bootstrap errors. Table A12. Gene ontology terms for Control cohort. Table 13. Gene ontology terms for nuclear test cohort. Table 14. Function impact: Control cohort. Table 15. Functional impact: nuclear test cohort. Figure S1. Bootstrap signature instability for control samples. Figure S2. Bootstrap signature instability for NT samples. Raw data Figure 1. Raw data Figure 2. Raw data Figure 3. Raw data Figure 4. Raw data Figure S1. Raw data Figure S2. (ZIP) [file pone.0351624.s001.zip › RawData.FigureS2.SBS_bootstrap_reconstruction_errors.csv]

method	sample	errors	type
QP	SRR17255268_raw_variants_final.ann.filtered1KG.vcf.filteredvetcom.vcf.SNPs	4043.778	optimal
QP	SRR17255271_raw_variants_final.ann.filtered1KG.vcf.filteredvetcom.vcf.SNPs	4074.997	optimal
QP	SRR17255275_raw_variants_final.ann.filtered1KG.vcf.filteredvetcom.vcf.SNPs	4649.468	optimal
QP	SRR17255278_raw_variants_final.ann.filtered1KG.vcf.filteredvetcom.vcf.SNPs	4347.651	optimal
QP	SRR17255281_raw_variants_final.ann.filtered1KG.vcf.filteredvetcom.vcf.SNPs	4148.529	optimal
QP	SRR17255284_raw_variants_final.ann.filtered1KG.vcf.filteredvetcom.vcf.SNPs	4310.826	optimal
QP	SRR17255285_raw_variants_final.ann.filtered1KG.vcf.filteredvetcom.vcf.SNPs	3805.136	optimal
QP	SRR17255288_raw_variants_final.ann.filtered1KG.vcf.filteredvetcom.vcf.SNPs	4098.767	optimal
QP	SRR17255291_raw_variants_final.ann.filtered1KG.vcf.filteredvetcom.vcf.SNPs	4117.44	optimal
QP	SRR17255294_raw_variants_final.ann.filtered1KG.vcf.filteredvetcom.vcf.SNPs	4289.919	optimal
QP	SRR17255298_raw_variants_final.ann.filtered1KG.vcf.filteredvetcom.vcf.SNPs	3828.617	optimal
QP	SRR17255313_raw_variants_final.ann.filtered1KG.vcf.filteredvetcom.vcf.SNPs	4268.796	optimal
QP	SRR17255316_raw_variants_final.ann.filtered1KG.vcf.filteredvetcom.vcf.SNPs	4716.389	optimal
QP	SRR17255320_raw_variants_final.ann.filtered1KG.vcf.filteredvetcom.vcf.SNPs	4108.022	optimal
QP	SRR17255323_raw_variants_final.ann.filtered1KG.vcf.filteredvetcom.vcf.SNPs	4357.43	optimal
QP	SRR17255326_raw_variants_final.ann.filtered1KG.vcf.filteredvetcom.vcf.SNPs	4462.359	optimal
QP	SRR17255329_raw_variants_final.ann.filtered1KG.vcf.filteredvetcom.vcf.SNPs	4205.747	optimal
QP	SRR17255330_raw_variants_final.ann.filtered1KG.vcf.filteredvetcom.vcf.SNPs	3973.755	optimal
QP	SRR17255333_raw_variants_final.ann.filtered1KG.vcf.filteredvetcom.vcf.SNPs	4328.788	optimal
QP	SRR17255336_raw_variants_final.ann.filtered1KG.vcf.filteredvetcom.vcf.SNPs	4028.342	optimal
QP	SRR17255339_raw_variants_final.ann.filtered1KG.vcf.filteredvetcom.vcf.SNPs	3922.325	optimal
QP	SRR17255343_raw_variants_final.ann.filtered1KG.vcf.filteredvetcom.vcf.SNPs	3816.053	optimal
QP	SRR17255376_raw_variants_final.ann.filtered1KG.vcf.filteredvetcom.vcf.SNPs	3916.421	optimal
QP	SRR17255379_raw_variants_final.ann.filtered1KG.vcf.filteredvetcom.vcf.SNPs	4463.727	optimal
QP	SRR17255382_raw_variants_final.ann.filtered1KG.vcf.filteredvetcom.vcf.SNPs	4577.581	optimal
QP	SRR17255386_raw_variants_final.ann.filtered1KG.vcf.filteredvetcom.vcf.SNPs	4271.585	optimal
QP	SRR17255389_raw_variants_final.ann.filtered1KG.vcf.filteredvetcom.vcf.SNPs	4094.352	optimal
QP	SRR17255409_raw_variants_final.ann.filtered1KG.vcf.filteredvetcom.vcf.SNPs	4659.427	optimal
QP	SRR17255442_raw_variants_final.ann.filtered1KG.vcf.filteredvetcom.vcf.SNPs	4176.32	optimal
QP	SRR17255443_raw_variants_final.ann.filtered1KG.vcf.filteredvetcom.vcf.SNPs	4557.387	optimal
QP	SRR17255268_raw_variants_final.ann.filtered1KG.vcf.filteredvetcom.vcf.SNPs	4063.873	Rep_1
QP	SRR17255268_raw_variants_final.ann.filtered1KG.vcf.filteredvetcom.vcf.SNPs	4067.747	Rep_2
QP	SRR17255268_raw_variants_final.ann.filtered1KG.vcf.filteredvetcom.vcf.SNPs	4057.683	Rep_3
QP	SRR17255268_raw_variants_final.ann.filtered1KG.vcf.filteredvetcom.vcf.SNPs	4077.202	Rep_4
QP	SRR17255268_raw_variants_final.ann.filtered1KG.vcf.filteredvetcom.vcf.SNPs	4083.325	Rep_5
QP	SRR17255268_raw_variants_final.ann.filtered1KG.vcf.filteredvetcom.vcf.SNPs	4072.481	Rep_6
QP	SRR17255268_raw_variants_final.ann.filtered1KG.vcf.filteredvetcom.vcf.SNPs	4072.562	Rep_7
QP	SRR17255268_raw_variants_final.ann.filtered1KG.vcf.filteredvetcom.vcf.SNPs	4068.059	Rep_8
QP	SRR17255268_raw_variants_final.ann.filtered1KG.vcf.filteredvetcom.vcf.SNPs	4071.555	Rep_9
QP	SRR17255268_raw_variants_final.ann.filtered1KG.vcf.filteredvetcom.vcf.SNPs	4062.656	Rep_10
QP	SRR17255268_raw_variants_final.ann.filtered1KG.vcf.filteredvetcom.vcf.SNPs	4067.24	Rep_11
QP	SRR17255268_raw_variants_final.ann.filtered1KG.vcf.filteredvetcom.vcf.SNPs	4064.298	Rep_12
QP	SRR17255268_raw_variants_final.ann.filtered1KG.vcf.filteredvetcom.vcf.SNPs	4075.834	Rep_13
QP	SRR17255268_raw_variants_final.ann.filtered1KG.vcf.filteredvetcom.vcf.SNPs	4073.668	Rep_14
QP	SRR17255268_raw_variants_final.ann.filtered1KG.vcf.filteredvetcom.vcf.SNPs	4056.954	Rep_15
QP	SRR17255268_raw_variants_final.ann.filtered1KG.vcf.filteredvetcom.vcf.SNPs	4075.599	Rep_16
QP	SRR17255268_raw_variants_final.ann.filtered1KG.vcf.filteredvetcom.vcf.SNPs	4076.63	Rep_17
QP	SRR17255268_raw_variants_final.ann.filtered1KG.vcf.filteredvetcom.vcf.SNPs	4081.126	Rep_18
QP	SRR17255268_raw_variants_final.ann.filtered1KG.vcf.filteredvetcom.vcf.SNPs	4063.24	Rep_19
QP	SRR17255268_raw_variants_final.ann.filtered1KG.vcf.filteredvetcom.vcf.SNPs	4071.81	Rep_20
QP	SRR17255268_raw_variants_final.ann.filtered1KG.vcf.filteredvetcom.vcf.SNPs	4069.951	Rep_21
QP	SRR17255268_raw_variants_final.ann.filtered1KG.vcf.filteredvetcom.vcf.SNPs	4086.26	Rep_22
QP	SRR17255268_raw_variants_final.ann.filtered1KG.vcf.filteredvetcom.vcf.SNPs	4062.267	Rep_23
QP	SRR17255268_raw_variants_final.ann.filtered1KG.vcf.filteredvetcom.vcf.SNPs	4074.334	Rep_24
QP	SRR17255268_raw_variants_final.ann.filtered1KG.vcf.filteredvetcom.vcf.SNPs	4067.438	Rep_25
QP	SRR17255268_raw_variants_final.ann.filtered1KG.vcf.filteredvetcom.vcf.SNPs	4058.9	Rep_26
QP	SRR17255268_raw_variants_final.ann.filtered1KG.vcf.filteredvetcom.vcf.SNPs	4061.481	Rep_27
QP	SRR17255268_raw_variants_final.ann.filtered1KG.vcf.filteredvetcom.vcf.SNPs	4069.272	Rep_28
QP	SRR17255268_raw_variants_final.ann.filtered1KG.vcf.filteredvetcom.vcf.SNPs	4077.462	Rep_29
QP	SRR17255268_raw_variants_final.ann.filtered1KG.vcf.filteredvetcom.vcf.SNPs	4080.699	Rep_30
QP	SRR17255268_raw_variants_final.ann.filtered1KG.vcf.filteredvetcom.vcf.SNPs	4072.998	Rep_31
QP	SRR17255268_raw_variants_final.ann.filtered1KG.vcf.filteredvetcom.vcf.SNPs	4073.993	Rep_32
QP	SRR17255268_raw_variants_final.ann.filtered1KG.vcf.filteredvetcom.vcf.SNPs	4070.629	Rep_33
QP	SRR17255268_raw_variants_final.ann.filtered1KG.vcf.filteredvetcom.vcf.SNPs	4070.16	Rep_34
QP	SRR17255268_raw_variants_final.ann.filtered1KG.vcf.filteredvetcom.vcf.SNPs	4065.223	Rep_35
QP	SRR17255268_raw_variants_final.ann.filtered1KG.vcf.filteredvetcom.vcf.SNPs	4083.304	Rep_36
QP	SRR17255268_raw_variants_final.ann.filtered1KG.vcf.filteredvetcom.vcf.SNPs	4073.328	Rep_37
QP	SRR17255268_raw_variants_final.ann.filtered1KG.vcf.filteredvetcom.vcf.SNPs	4059.23	Rep_38
QP	SRR17255268_raw_variants_final.ann.filtered1KG.vcf.filteredvetcom.vcf.SNPs	4057.958	Rep_39
QP	SRR17255268_raw_variants_final.ann.filtered1KG.vcf.filteredvetcom.vcf.SNPs	4086.855	Rep_40
QP	SRR17255268_raw_variants_final.ann.filtered1KG.vcf.filteredvetcom.vcf.SNPs	4066.676	Rep_41
QP	SRR17255268_raw_variants_final.ann.filtered1KG.vcf.filteredvetcom.vcf.SNPs	4067.886	Rep_42
QP	SRR17255268_raw_variants_final.ann.filtered1KG.vcf.filteredvetcom.vcf.SNPs	4076.295	Rep_43
QP	SRR17255268_raw_variants_final.ann.filtered1KG.vcf.filteredvetcom.vcf.SNPs	4058.572	Rep_44
QP	SRR17255268_raw_variants_final.ann.filtered1KG.vcf.filteredvetcom.vcf.SNPs	4068.545	Rep_45
QP	SRR17255268_raw_variants_final.ann.filtered1KG.vcf.filteredvetcom.vcf.SNPs	4071.076	Rep_46
QP	SRR17255268_raw_variants_final.ann.filtered1KG.vcf.filteredvetcom.vcf.SNPs	4073.835	Rep_47
QP	SRR17255268_raw_variants_final.ann.filtered1KG.vcf.filteredvetcom.vcf.SNPs	4053.818	Rep_48
QP	SRR17255268_raw_variants_final.ann.filtered1KG.vcf.filteredvetcom.vcf.SNPs	4084.538	Rep_49
QP	SRR17255268_raw_variants_final.ann.filtered1KG.vcf.filteredvetcom.vcf.SNPs	4066.798	Rep_50
QP	SRR17255268_raw_variants_final.ann.filtered1KG.vcf.filteredvetcom.vcf.SNPs	4078.206	Rep_51
QP	SRR17255268_raw_variants_final.ann.filtered1KG.vcf.filteredvetcom.vcf.SNPs	4065.631	Rep_52
QP	SRR17255268_raw_variants_final.ann.filtered1KG.vcf.filteredvetcom.vcf.SNPs	4062.458	Rep_53
QP	SRR17255268_raw_variants_final.ann.filtered1KG.vcf.filteredvetcom.vcf.SNPs	4058.779	Rep_54
QP	SRR17255268_raw_variants_final.ann.filtered1KG.vcf.filteredvetcom.vcf.SNPs	4073.778	Rep_55
QP	SRR17255268_raw_variants_final.ann.filtered1KG.vcf.filteredvetcom.vcf.SNPs	4064.471	Rep_56
QP	SRR17255268_raw_variants_final.ann.filtered1KG.vcf.filteredvetcom.vcf.SNPs	4067.261	Rep_57
QP	SRR17255268_raw_variants_final.ann.filtered1KG.vcf.filteredvetcom.vcf.SNPs	4077.495	Rep_58
QP	SRR17255268_raw_variants_final.ann.filtered1KG.vcf.filteredvetcom.vcf.SNPs	4062.998	Rep_59
QP	SRR17255268_raw_variants_final.ann.filtered1KG.vcf.filteredvetcom.vcf.SNPs	4067.616	Rep_60
QP	SRR17255268_raw_variants_final.ann.filtered1KG.vcf.filteredvetcom.vcf.SNPs	4065.479	Rep_61
QP	SRR17255268_raw_variants_final.ann.filtered1KG.vcf.filteredvetcom.vcf.SNPs	4071.925	Rep_62
QP	SRR17255268_raw_variants_final.ann.filtered1KG.vcf.filteredvetcom.vcf.SNPs	4067.985	Rep_63
QP	SRR17255268_raw_variants_final.ann.filtered1KG.vcf.filteredvetcom.vcf.SNPs	4077.873	Rep_64
QP	SRR17255268_raw_variants_final.ann.filtered1KG.vcf.filteredvetcom.vcf.SNPs	4096.02	Rep_65
QP	SRR17255268_raw_variants_final.ann.filtered1KG.vcf.filteredvetcom.vcf.SNPs	4063.062	Rep_66
QP	SRR17255268_raw_variants_final.ann.filtered1KG.vcf.filteredvetcom.vcf.SNPs	4083.168	Rep_67
QP	SRR17255268_raw_variants_final.ann.filtered1KG.vcf.filteredvetcom.vcf.SNPs	4075.288	Rep_68
QP	SRR17255268_raw_variants_final.ann.filtered1KG.vcf.filteredvetcom.vcf.SNPs	4082.369	Rep_69
QP	SRR17255268_raw_variants_final.ann.filtered1KG.vcf.filteredvetcom.vcf.SNPs	4068.401	Rep_70
QP	SRR17255268_raw_variants_final.ann.filtered1KG.vcf.filteredvetcom.vcf.SNPs	4078.005	Rep_71
QP	SRR17255268_raw_variants_final.ann.filtered1KG.vcf.filteredvetcom.vcf.SNPs	4064.327	Rep_72
QP	SRR17255268_raw_variants_final.ann.filtered1KG.vcf.filteredvetcom.vcf.SNPs	4079.185	Rep_73
QP	SRR17255268_raw_variants_final.ann.filtered1KG.vcf.filteredvetcom.vcf.SNPs	4082.778	Rep_74
QP	SRR17255268_raw_variants_final.ann.filtered1KG.vcf.filteredvetcom.vcf.SNPs	4077.301	Rep_75
QP	SRR17255268_raw_variants_final.ann.filtered1KG.vcf.filteredvetcom.vcf.SNPs	4073.256	Rep_76
QP	SRR17255268_raw_variants_final.ann.filtered1KG.vcf.filteredvetcom.vcf.SNPs	4079.26	Rep_77
QP	SRR17255268_raw_variants_final.ann.filtered1KG.vcf.filteredvetcom.vcf.SNPs	4075.723	Rep_78
QP	SRR17255268_raw_variants_final.ann.filtered1KG.vcf.filteredvetcom.vcf.SNPs	4072.865	Rep_79
QP	SRR17255268_raw_variants_final.ann.filtered1KG.vcf.filteredvetcom.vcf.SNPs	4072.918	Rep_80
QP	SRR17255268_raw_variants_final.ann.filtered1KG.vcf.filteredvetcom.vcf.SNPs	4081.335	Rep_81
QP	SRR17255268_raw_variants_final.ann.filtered1KG.vcf.filteredvetcom.vcf.SNPs	4065.176	Rep_82
QP	SRR17255268_raw_variants_final.ann.filtered1KG.vcf.filteredvetcom.vcf.SNPs	4078.733	Rep_83
QP	SRR17255268_raw_variants_final.ann.filtered1KG.vcf.filteredvetcom.vcf.SNPs	4077.974	Rep_84
QP	SRR17255268_raw_variants_final.ann.filtered1KG.vcf.filteredvetcom.vcf.SNPs	4075.427	Rep_85
QP	SRR17255268_raw_variants_final.ann.filtered1KG.vcf.filteredvetcom.vcf.SNPs	4071.669	Rep_86
QP	SRR17255268_raw_variants_final.ann.filtered1KG.vcf.filteredvetcom.vcf.SNPs	4075.372	Rep_87
QP	SRR17255268_raw_variants_final.ann.filtered1KG.vcf.filteredvetcom.vcf.SNPs	4066.257	Rep_88
QP	SRR17255268_raw_variants_final.ann.filtered1KG.vcf.filteredvetcom.vcf.SNPs	4068.263	Rep_89
QP	SRR17255268_raw_variants_final.ann.filtered1KG.vcf.filteredvetcom.vcf.SNPs	4062.335	Rep_90
QP	SRR17255268_raw_variants_final.ann.filtered1KG.vcf.filteredvetcom.vcf.SNPs	4065.892	Rep_91
QP	SRR17255268_raw_variants_final.ann.filtered1KG.vcf.filteredvetcom.vcf.SNPs	4060.406	Rep_92
QP	SRR17255268_raw_variants_final.ann.filtered1KG.vcf.filteredvetcom.vcf.SNPs	4062.25	Rep_93
QP	SRR17255268_raw_variants_final.ann.filtered1KG.vcf.filteredvetcom.vcf.SNPs	4064.031	Rep_94
QP	SRR17255268_raw_variants_final.ann.filtered1KG.vcf.filteredvetcom.vcf.SNPs	4082	Rep_95
QP	SRR17255268_raw_variants_final.ann.filtered1KG.vcf.filteredvetcom.vcf.SNPs	4061.521	Rep_96
QP	SRR17255268_raw_variants_final.ann.filtered1KG.vcf.filteredvetcom.vcf.SNPs	4068.031	Rep_97
QP	SRR17255268_raw_variants_final.ann.filtered1KG.vcf.filteredvetcom.vcf.SNPs	4083.446	Rep_98
QP	SRR17255268_raw_variants_final.ann.filtered1KG.vcf.filteredvetcom.vcf.SNPs	4059.381	Rep_99
QP	SRR17255268_raw_variants_final.ann.filtered1KG.vcf.filteredvetcom.vcf.SNPs	4071.367	Rep_100
QP	SRR17255268_raw_variants_final.ann.filtered1KG.vcf.filteredvetcom.vcf.SNPs	4068.53	Rep_101
QP	SRR17255268_raw_variants_final.ann.filtered1KG.vcf.filteredvetcom.vcf.SNPs	4070.093	Rep_102
QP	SRR17255268_raw_variants_final.ann.filtered1KG.vcf.filteredvetcom.vcf.SNPs	4071.994	Rep_103
QP	SRR17255268_raw_variants_final.ann.filtered1KG.vcf.filteredvetcom.vcf.SNPs	4065.691	Rep_104
QP	SRR17255268_raw_variants_final.ann.filtered1KG.vcf.filteredvetcom.vcf.SNPs	4077.695	Rep_105
QP	SRR17255268_raw_variants_final.ann.filtered1KG.vcf.filteredvetcom.vcf.SNPs	4086.057	Rep_106
QP	SRR17255268_raw_variants_final.ann.filtered1KG.vcf.filteredvetcom.vcf.SNPs	4061.728	Rep_107
QP	SRR17255268_raw_variants_final.ann.filtered1KG.vcf.filteredvetcom.vcf.SNPs	4071.013	Rep_108
QP	SRR17255268_raw_variants_final.ann.filtered1KG.vcf.filteredvetcom.vcf.SNPs	4072.921	Rep_109
QP	SRR17255268_raw_variants_final.ann.filtered1KG.vcf.filteredvetcom.vcf.SNPs	4069.659	Rep_110
QP	SRR17255268_raw_variants_final.ann.filtered1KG.vcf.filteredvetcom.vcf.SNPs	4069.04	Rep_111
QP	SRR17255268_raw_variants_final.ann.filtered1KG.vcf.filteredvetcom.vcf.SNPs	4071.425	Rep_112
QP	SRR17255268_raw_variants_final.ann.filtered1KG.vcf.filteredvetcom.vcf.SNPs	4080.044	Rep_113
QP	SRR17255268_raw_variants_final.ann.filtered1KG.vcf.filteredvetcom.vcf.SNPs	4070.177	Rep_114
QP	SRR17255268_raw_variants_final.ann.filtered1KG.vcf.filteredvetcom.vcf.SNPs	4058.986	Rep_115
QP	SRR17255268_raw_variants_final.ann.filtered1KG.vcf.filteredvetcom.vcf.SNPs	4063.743	Rep_116
QP	SRR17255268_raw_variants_final.ann.filtered1KG.vcf.filteredvetcom.vcf.SNPs	4075.191	Rep_117
QP	SRR17255268_raw_variants_final.ann.filtered1KG.vcf.filteredvetcom.vcf.SNPs	4070.775	Rep_118
QP	SRR17255268_raw_variants_final.ann.filtered1KG.vcf.filteredvetcom.vcf.SNPs	4078.49	Rep_119
QP	SRR17255268_raw_variants_final.ann.filtered1KG.vcf.filteredvetcom.vcf.SNPs	4061.972	Rep_120
QP	SRR17255268_raw_variants_final.ann.filtered1KG.vcf.filteredvetcom.vcf.SNPs	4065.984	Rep_121
QP	SRR17255268_raw_variants_final.ann.filtered1KG.vcf.filteredvetcom.vcf.SNPs	4076.508	Rep_122
QP	SRR17255268_raw_variants_final.ann.filtered1KG.vcf.filteredvetcom.vcf.SNPs	4076.355	Rep_123
QP	SRR17255268_raw_variants_final.ann.filtered1KG.vcf.filteredvetcom.vcf.SNPs	4063.062	Rep_124
QP	SRR17255268_raw_variants_final.ann.filtered1KG.vcf.filteredvetcom.vcf.SNPs	4075.41	Rep_125
QP	SRR17255268_raw_variants_final.ann.filtered1KG.vcf.filteredvetcom.vcf.SNPs	4077.756	Rep_126
QP	SRR17255268_raw_variants_final.ann.filtered1KG.vcf.filteredvetcom.vcf.SNPs	4069.674	Rep_127
QP	SRR17255268_raw_variants_final.ann.filtered1KG.vcf.filteredvetcom.vcf.SNPs	4079.627	Rep_128
QP	SRR17255268_raw_variants_final.ann.filtered1KG.vcf.filteredvetcom.vcf.SNPs	4078.345	Rep_129
QP	SRR17255268_raw_variants_final.ann.filtered1KG.vcf.filteredvetcom.vcf.SNPs	4069.149	Rep_130
QP	SRR17255268_raw_variants_final.ann.filtered1KG.vcf.filteredvetcom.vcf.SNPs	4062.826	Rep_131
QP	SRR17255268_raw_variants_final.ann.filtered1KG.vcf.filteredvetcom.vcf.SNPs	4067.58	Rep_132
QP	SRR17255268_raw_variants_final.ann.filtered1KG.vcf.filteredvetcom.vcf.SNPs	4082.19	Rep_133
QP	SRR17255268_raw_variants_final.ann.filtered1KG.vcf.filteredvetcom.vcf.SNPs	4069.478	Rep_134
QP	SRR17255268_raw_variants_final.ann.filtered1KG.vcf.filteredvetcom.vcf.SNPs	4064.849	Rep_135
QP	SRR17255268_raw_variants_final.ann.filtered1KG.vcf.filteredvetcom.vcf.SNPs	4078.299	Rep_136
QP	SRR17255268_raw_variants_final.ann.filtered1KG.vcf.filteredvetcom.vcf.SNPs	4065.196	Rep_137
QP	SRR17255268_raw_variants_final.ann.filtered1KG.vcf.filteredvetcom.vcf.SNPs	4075.23	Rep_138
QP	SRR17255268_raw_variants_final.ann.filtered1KG.vcf.filteredvetcom.vcf.SNPs	4073.478	Rep_139
QP	SRR17255268_raw_variants_final.ann.filtered1KG.vcf.filteredvetcom.vcf.SNPs	4071.923	Rep_140
QP	SRR17255268_raw_variants_final.ann.filtered1KG.vcf.filteredvetcom.vcf.SNPs	4070.44	Rep_141
QP	SRR17255268_raw_variants_final.ann.filtered1KG.vcf.filteredvetcom.vcf.SNPs	4070.994	Rep_142
QP	SRR17255268_raw_variants_final.ann.filtered1KG.vcf.filteredvetcom.vcf.SNPs	4069.155	Rep_143
QP	SRR17255268_raw_variants_final.ann.filtered1KG.vcf.filteredvetcom.vcf.SNPs	4076.844	Rep_144
QP	SRR17255268_raw_variants_final.ann.filtered1KG.vcf.filteredvetcom.vcf.SNPs	4065.898	Rep_145
QP	SRR17255268_raw_variants_final.ann.filtered1KG.vcf.filteredvetcom.vcf.SNPs	4070.456	Rep_146
QP	SRR17255268_raw_variants_final.ann.filtered1KG.vcf.filteredvetcom.vcf.SNPs	4086.351	Rep_147
QP	SRR17255268_raw_variants_final.ann.filtered1KG.vcf.filteredvetcom.vcf.SNPs	4077.229	Rep_148
QP	SRR17255268_raw_variants_final.ann.filtered1KG.vcf.filteredvetcom.vcf.SNPs	4066.568	Rep_149
QP	SRR17255268_raw_variants_final.ann.filtered1KG.vcf.filteredvetcom.vcf.SNPs	4077.239	Rep_150
QP	SRR17255268_raw_variants_final.ann.filtered1KG.vcf.filteredvetcom.vcf.SNPs	4070.202	Rep_151
QP	SRR17255268_raw_variants_final.ann.filtered1KG.vcf.filteredvetcom.vcf.SNPs	4070.667	Rep_152
QP	SRR17255268_raw_variants_final.ann.filtered1KG.vcf.filteredvetcom.vcf.SNPs	4073.336	Rep_153
QP	SRR17255268_raw_variants_final.ann.filtered1KG.vcf.filteredvetcom.vcf.SNPs	4075.791	Rep_154
QP	SRR17255268_raw_variants_final.ann.filtered1KG.vcf.filteredvetcom.vcf.SNPs	4066.949	Rep_155
QP	SRR17255268_raw_variants_final.ann.filtered1KG.vcf.filteredvetcom.vcf.SNPs	4057.802	Rep_156
QP	SRR17255268_raw_variants_final.ann.filtered1KG.vcf.filteredvetcom.vcf.SNPs	4059.586	Rep_157
QP	SRR17255268_raw_variants_final.ann.filtered1KG.vcf.filteredvetcom.vcf.SNPs	4073.333	Rep_158
QP	SRR17255268_raw_variants_final.ann.filtered1KG.vcf.filteredvetcom.vcf.SNPs	4079.182	Rep_159
QP	SRR17255268_raw_variants_final.ann.filtered1KG.vcf.filteredvetcom.vcf.SNPs	4064.284	Rep_160
QP	SRR17255268_raw_variants_final.ann.filtered1KG.vcf.filteredvetcom.vcf.SNPs	4066.323	Rep_161
QP	SRR17255268_raw_variants_final.ann.filtered1KG.vcf.filteredvetcom.vcf.SNPs	4067.248	Rep_162
QP	SRR17255268_raw_variants_final.ann.filtered1KG.vcf.filteredvetcom.vcf.SNPs	4080.429	Rep_163
QP	SRR17255268_raw_variants_final.ann.filtered1KG.vcf.filteredvetcom.vcf.SNPs	4064.997	Rep_164
QP	SRR17255268_raw_variants_final.ann.filtered1KG.vcf.filteredvetcom.vcf.SNPs	4061.81	Rep_165
QP	SRR17255268_raw_variants_final.ann.filtered1KG.vcf.filteredvetcom.vcf.SNPs	4059.999	Rep_166
QP	SRR17255268_raw_variants_final.ann.filtered1KG.vcf.filteredvetcom.vcf.SNPs	4054.878	Rep_167
QP	SRR17255268_raw_variants_final.ann.filtered1KG.vcf.filteredvetcom.vcf.SNPs	4079.566	Rep_168
QP	SRR17255268_raw_variants_final.ann.filtered1KG.vcf.filteredvetcom.vcf.SNPs	4071.11	Rep_169
QP	SRR17255268_raw_variants_final.ann.filtered1KG.vcf.filteredvetcom.vcf.SNPs	4068.863	Rep_170
QP	SRR17255268_raw_variants_final.ann.filtered1KG.vcf.filteredvetcom.vcf.SNPs	4073.681	Rep_171
QP	SRR17255268_raw_variants_final.ann.filtered1KG.vcf.filteredvetcom.vcf.SNPs	4060.466	Rep_172
QP	SRR17255268_raw_variants_final.ann.filtered1KG.vcf.filteredvetcom.vcf.SNPs	4086.096	Rep_173
QP	SRR17255268_raw_variants_final.ann.filtered1KG.vcf.filteredvetcom.vcf.SNPs	4075.724	Rep_174
QP	SRR17255268_raw_variants_final.ann.filtered1KG.vcf.filteredvetcom.vcf.SNPs	4071.713	Rep_175
QP	SRR17255268_raw_variants_final.ann.filtered1KG.vcf.filteredvetcom.vcf.SNPs	4072.06	Rep_176
QP	SRR17255268_raw_variants_final.ann.filtered1KG.vcf.filteredvetcom.vcf.SNPs	4070.899	Rep_177
QP	SRR17255268_raw_variants_final.ann.filtered1KG.vcf.filteredvetcom.vcf.SNPs	4068.521	Rep_178
QP	SRR17255268_raw_variants_final.ann.filtered1KG.vcf.filteredvetcom.vcf.SNPs	4060.642	Rep_179
QP	SRR17255268_raw_variants_final.ann.filtered1KG.vcf.filteredvetcom.vcf.SNPs	4060.955	Rep_180
QP	SRR17255268_raw_variants_final.ann.filtered1KG.vcf.filteredvetcom.vcf.SNPs	4077.354	Rep_181
QP	SRR17255268_raw_variants_final.ann.filtered1KG.vcf.filteredvetcom.vcf.SNPs	4066.049	Rep_182
QP	SRR17255268_raw_variants_final.ann.filtered1KG.vcf.filteredvetcom.vcf.SNPs	4068.725	Rep_183
QP	SRR17255268_raw_variants_final.ann.filtered1KG.vcf.filteredvetcom.vcf.SNPs	4082.345	Rep_184
QP	SRR17255268_raw_variants_final.ann.filtered1KG.vcf.filteredvetcom.vcf.SNPs	4074.192	Rep_185
QP	SRR17255268_raw_variants_final.ann.filtered1KG.vcf.filteredvetcom.vcf.SNPs	4072.298	Rep_186
QP	SRR17255268_raw_variants_final.ann.filtered1KG.vcf.filteredvetcom.vcf.SNPs	4064.755	Rep_187
QP	SRR17255268_raw_variants_final.ann.filtered1KG.vcf.filteredvetcom.vcf.SNPs	4069.792	Rep_188
QP	SRR17255268_raw_variants_final.ann.filtered1KG.vcf.filteredvetcom.vcf.SNPs	4063.853	Rep_189
QP	SRR17255268_raw_variants_final.ann.filtered1KG.vcf.filteredvetcom.vcf.SNPs	4062.945	Rep_190
QP	SRR17255268_raw_variants_final.ann.filtered1KG.vcf.filteredvetcom.vcf.SNPs	4072.369	Rep_191
QP	SRR17255268_raw_variants_final.ann.filtered1KG.vcf.filteredvetcom.vcf.SNPs	4069.967	Rep_192
QP	SRR17255268_raw_variants_final.ann.filtered1KG.vcf.filteredvetcom.vcf.SNPs	4060.86	Rep_193
QP	SRR17255268_raw_variants_final.ann.filtered1KG.vcf.filteredvetcom.vcf.SNPs	4065.356	Rep_194
QP	SRR17255268_raw_variants_final.ann.filtered1KG.vcf.filteredvetcom.vcf.SNPs	4075.647	Rep_195
QP	SRR17255268_raw_variants_final.ann.filtered1KG.vcf.filteredvetcom.vcf.SNPs	4072.459	Rep_196
QP	SRR17255268_raw_variants_final.ann.filtered1KG.vcf.filteredvetcom.vcf.SNPs	4062.739	Rep_197
QP	SRR17255268_raw_variants_final.ann.filtered1KG.vcf.filteredvetcom.vcf.SNPs	4070.716	Rep_198
QP	SRR17255268_raw_variants_final.ann.filtered1KG.vcf.filteredvetcom.vcf.SNPs	4063.249	Rep_199
QP	SRR17255268_raw_variants_final.ann.filtered1KG.vcf.filteredvetcom.vcf.SNPs	4082.206	Rep_200
QP	SRR17255268_raw_variants_final.ann.filtered1KG.vcf.filteredvetcom.vcf.SNPs	4069.399	Rep_201
QP	SRR17255268_raw_variants_final.ann.filtered1KG.vcf.filteredvetcom.vcf.SNPs	4070.636	Rep_202
QP	SRR17255268_raw_variants_final.ann.filtered1KG.vcf.filteredvetcom.vcf.SNPs	4072.955	Rep_203
QP	SRR17255268_raw_variants_final.ann.filtered1KG.vcf.filteredvetcom.vcf.SNPs	4060.822	Rep_204
QP	SRR17255268_raw_variants_final.ann.filtered1KG.vcf.filteredvetcom.vcf.SNPs	4067.786	Rep_205
QP	SRR17255268_raw_variants_final.ann.filtered1KG.vcf.filteredvetcom.vcf.SNPs	4064.398	Rep_206
QP	SRR17255268_raw_variants_final.ann.filtered1KG.vcf.filteredvetcom.vcf.SNPs	4068.069	Rep_207
QP	SRR17255268_raw_variants_final.ann.filtered1KG.vcf.filteredvetcom.vcf.SNPs	4076.124	Rep_208
QP	SRR17255268_raw_variants_final.ann.filtered1KG.vcf.filteredvetcom.vcf.SNPs	4066.336	Rep_209
QP	SRR17255268_raw_variants_final.ann.filtered1KG.vcf.filteredvetcom.vcf.SNPs	4067.134	Rep_210
QP	SRR17255268_raw_variants_final.ann.filtered1KG.vcf.filteredvetcom.vcf.SNPs	4079.175	Rep_211
QP	SRR17255268_raw_variants_final.ann.filtered1KG.vcf.filteredvetcom.vcf.SNPs	4070.985	Rep_212
QP	SRR17255268_raw_variants_final.ann.filtered1KG.vcf.filteredvetcom.vcf.SNPs	4074.245	Rep_213
QP	SRR17255268_raw_variants_final.ann.filtered1KG.vcf.filteredvetcom.vcf.SNPs	4079.158	Rep_214
QP	SRR17255268_raw_variants_final.ann.filtered1KG.vcf.filteredvetcom.vcf.SNPs	4073.252	Rep_215
QP	SRR17255268_raw_variants_final.ann.filtered1KG.vcf.filteredvetcom.vcf.SNPs	4061.002	Rep_216
QP	SRR17255268_raw_variants_final.ann.filtered1KG.vcf.filteredvetcom.vcf.SNPs	4070.779	Rep_217
QP	SRR17255268_raw_variants_final.ann.filtered1KG.vcf.filteredvetcom.vcf.SNPs	4073.059	Rep_218
QP	SRR17255268_raw_variants_final.ann.filtered1KG.vcf.filteredvetcom.vcf.SNPs	4083.55	Rep_219
QP	SRR17255268_raw_variants_final.ann.filtered1KG.vcf.filteredvetcom.vcf.SNPs	4074.427	Rep_220
QP	SRR17255268_raw_variants_final.ann.filtered1KG.vcf.filteredvetcom.vcf.SNPs	4076.22	Rep_221
QP	SRR17255268_raw_variants_final.ann.filtered1KG.vcf.filteredvetcom.vcf.SNPs	4081.402	Rep_222
QP	SRR17255268_raw_variants_final.ann.filtered1KG.vcf.filteredvetcom.vcf.SNPs	4074.952	Rep_223
QP	SRR17255268_raw_variants_final.ann.filtered1KG.vcf.filteredvetcom.vcf.SNPs	4075.76	Rep_224
QP	SRR17255268_raw_variants_final.ann.filtered1KG.vcf.filteredvetcom.vcf.SNPs	4070.402	Rep_225
QP	SRR17255268_raw_variants_final.ann.filtered1KG.vcf.filteredvetcom.vcf.SNPs	4087.412	Rep_226
QP	SRR17255268_raw_variants_final.ann.filtered1KG.vcf.filteredvetcom.vcf.SNPs	4071.991	Rep_227
QP	SRR17255268_raw_variants_final.ann.filtered1KG.vcf.filteredvetcom.vcf.SNPs	4070.372	Rep_228
QP	SRR17255268_raw_variants_final.ann.filtered1KG.vcf.filteredvetcom.vcf.SNPs	4064.355	Rep_229
QP	SRR17255268_raw_variants_final.ann.filtered1KG.vcf.filteredvetcom.vcf.SNPs	4060.19	Rep_230
QP	SRR17255268_raw_variants_final.ann.filtered1KG.vcf.filteredvetcom.vcf.SNPs	4064.848	Rep_231
QP	SRR17255268_raw_variants_final.ann.filtered1KG.vcf.filteredvetcom.vcf.SNPs	4083.356	Rep_232
QP	SRR17255268_raw_variants_final.ann.filtered1KG.vcf.filteredvetcom.vcf.SNPs	4068.471	Rep_233
QP	SRR17255268_raw_variants_final.ann.filtered1KG.vcf.filteredvetcom.vcf.SNPs	4072.23	Rep_234
QP	SRR17255268_raw_variants_final.ann.filtered1KG.vcf.filteredvetcom.vcf.SNPs	4076.328	Rep_235
QP	SRR17255268_raw_variants_final.ann.filtered1KG.vcf.filteredvetcom.vcf.SNPs	4070.424	Rep_236
QP	SRR17255268_raw_variants_final.ann.filtered1KG.vcf.filteredvetcom.vcf.SNPs	4075.87	Rep_237
QP	SRR17255268_raw_variants_final.ann.filtered1KG.vcf.filteredvetcom.vcf.SNPs	4059.877	Rep_238
QP	SRR17255268_raw_variants_final.ann.filtered1KG.vcf.filteredvetcom.vcf.SNPs	4081.032	Rep_239
QP	SRR17255268_raw_variants_final.ann.filtered1KG.vcf.filteredvetcom.vcf.SNPs	4065.237	Rep_240
QP	SRR17255268_raw_variants_final.ann.filtered1KG.vcf.filteredvetcom.vcf.SNPs	4073.87	Rep_241
QP	SRR17255268_raw_variants_final.ann.filtered1KG.vcf.filteredvetcom.vcf.SNPs	4061.636	Rep_242
QP	SRR17255268_raw_variants_final.ann.filtered1KG.vcf.filteredvetcom.vcf.SNPs	4073.989	Rep_243
QP	SRR17255268_raw_variants_final.ann.filtered1KG.vcf.filteredvetcom.vcf.SNPs	4063.073	Rep_244
QP	SRR17255268_raw_variants_final.ann.filtered1KG.vcf.filteredvetcom.vcf.SNPs	4068.517	Rep_245
QP	SRR17255268_raw_variants_final.ann.filtered1KG.vcf.filteredvetcom.vcf.SNPs	4076.736	Rep_246
QP	SRR17255268_raw_variants_final.ann.filtered1KG.vcf.filteredvetcom.vcf.SNPs	4068.074	Rep_247
QP	SRR17255268_raw_variants_final.ann.filtered1KG.vcf.filteredvetcom.vcf.SNPs	4078.754	Rep_248
QP	SRR17255268_raw_variants_final.ann.filtered1KG.vcf.filteredvetcom.vcf.SNPs	4070.189	Rep_249
QP	SRR17255268_raw_variants_final.ann.filtered1KG.vcf.filteredvetcom.vcf.SNPs	4073.835	Rep_250
QP	SRR17255268_raw_variants_final.ann.filtered1KG.vcf.filteredvetcom.vcf.SNPs	4064.416	Rep_251
QP	SRR17255268_raw_variants_final.ann.filtered1KG.vcf.filteredvetcom.vcf.SNPs	4069.086	Rep_252
QP	SRR17255268_raw_variants_final.ann.filtered1KG.vcf.filteredvetcom.vcf.SNPs	4076.556	Rep_253
QP	SRR17255268_raw_variants_final.ann.filtered1KG.vcf.filteredvetcom.vcf.SNPs	4066.889	Rep_254
QP	SRR17255268_raw_variants_final.ann.filtered1KG.vcf.filteredvetcom.vcf.SNPs	4068.361	Rep_255
QP	SRR17255268_raw_variants_final.ann.filtered1KG.vcf.filteredvetcom.vcf.SNPs	4063.718	Rep_256
QP	SRR17255268_raw_variants_final.ann.filtered1KG.vcf.filteredvetcom.vcf.SNPs	4068.587	Rep_257
QP	SRR17255268_raw_variants_final.ann.filtered1KG.vcf.filteredvetcom.vcf.SNPs	4069.207	Rep_258
QP	SRR17255268_raw_variants_final.ann.filtered1KG.vcf.filteredvetcom.vcf.SNPs	4064.797	Rep_259
QP	SRR17255268_raw_variants_final.ann.filtered1KG.vcf.filteredvetcom.vcf.SNPs	4062.77	Rep_260
QP	SRR17255268_raw_variants_final.ann.filtered1KG.vcf.filteredvetcom.vcf.SNPs	4078.662	Rep_261
QP	SRR17255268_raw_variants_final.ann.filtered1KG.vcf.filteredvetcom.vcf.SNPs	4089.517	Rep_262
QP	SRR17255268_raw_variants_final.ann.filtered1KG.vcf.filteredvetcom.vcf.SNPs	4067.201	Rep_263
QP	SRR17255268_raw_variants_final.ann.filtered1KG.vcf.filteredvetcom.vcf.SNPs	4069.827	Rep_264
QP	SRR17255268_raw_variants_final.ann.filtered1KG.vcf.filteredvetcom.vcf.SNPs	4073.31	Rep_265
QP	SRR17255268_raw_variants_final.ann.filtered1KG.vcf.filteredvetcom.vcf.SNPs	4060.189	Rep_266
QP	SRR17255268_raw_variants_final.ann.filtered1KG.vcf.filteredvetcom.vcf.SNPs	4067.318	Rep_267
QP	SRR17255268_raw_variants_final.ann.filtered1KG.vcf.filteredvetcom.vcf.SNPs	4073.371	Rep_268
QP	SRR17255268_raw_variants_final.ann.filtered1KG.vcf.filteredvetcom.vcf.SNPs	4055.931	Rep_269
QP	SRR17255268_raw_variants_final.ann.filtered1KG.vcf.filteredvetcom.vcf.SNPs	4061.727	Rep_270
QP	SRR17255268_raw_variants_final.ann.filtered1KG.vcf.filteredvetcom.vcf.SNPs	4070.993	Rep_271
QP	SRR17255268_raw_variants_final.ann.filtered1KG.vcf.filteredvetcom.vcf.SNPs	4063.343	Rep_272
QP	SRR17255268_raw_variants_final.ann.filtered1KG.vcf.filteredvetcom.vcf.SNPs	4062.875	Rep_273
QP	SRR17255268_raw_variants_final.ann.filtered1KG.vcf.filteredvetcom.vcf.SNPs	4085.798	Rep_274
QP	SRR17255268_raw_variants_final.ann.filtered1KG.vcf.filteredvetcom.vcf.SNPs	4085.876	Rep_275
QP	SRR17255268_raw_variants_final.ann.filtered1KG.vcf.filteredvetcom.vcf.SNPs	4079.505	Rep_276
QP	SRR17255268_raw_variants_final.ann.filtered1KG.vcf.filteredvetcom.vcf.SNPs	4079.153	Rep_277
QP	SRR17255268_raw_variants_final.ann.filtered1KG.vcf.filteredvetcom.vcf.SNPs	4063.932	Rep_278
QP	SRR17255268_raw_variants_final.ann.filtered1KG.vcf.filteredvetcom.vcf.SNPs	4079.188	Rep_279
QP	SRR17255268_raw_variants_final.ann.filtered1KG.vcf.filteredvetcom.vcf.SNPs	4062.695	Rep_280
QP	SRR17255268_raw_variants_final.ann.filtered1KG.vcf.filteredvetcom.vcf.SNPs	4063.796	Rep_281
QP	SRR17255268_raw_variants_final.ann.filtered1KG.vcf.filteredvetcom.vcf.SNPs	4072.131	Rep_282
QP	SRR17255268_raw_variants_final.ann.filtered1KG.vcf.filteredvetcom.vcf.SNPs	4094.923	Rep_283
QP	SRR17255268_raw_variants_final.ann.filtered1KG.vcf.filteredvetcom.vcf.SNPs	4065.67	Rep_284
QP	SRR17255268_raw_variants_final.ann.filtered1KG.vcf.filteredvetcom.vcf.SNPs	4073.896	Rep_285
QP	SRR17255268_raw_variants_final.ann.filtered1KG.vcf.filteredvetcom.vcf.SNPs	4066.472	Rep_286
QP	SRR17255268_raw_variants_final.ann.filtered1KG.vcf.filteredvetcom.vcf.SNPs	4070.924	Rep_287
QP	SRR17255268_raw_variants_final.ann.filtered1KG.vcf.filteredvetcom.vcf.SNPs	4073.474	Rep_288
QP	SRR17255268_raw_variants_final.ann.filtered1KG.vcf.filteredvetcom.vcf.SNPs	4070.812	Rep_289
QP	SRR17255268_raw_variants_final.ann.filtered1KG.vcf.filteredvetcom.vcf.SNPs	4076.535	Rep_290
QP	SRR17255268_raw_variants_final.ann.filtered1KG.vcf.filteredvetcom.vcf.SNPs	4067.89	Rep_291
QP	SRR17255268_raw_variants_final.ann.filtered1KG.vcf.filteredvetcom.vcf.SNPs	4070.23	Rep_292
QP	SRR17255268_raw_variants_final.ann.filtered1KG.vcf.filteredvetcom.vcf.SNPs	4073.348	Rep_293
QP	SRR17255268_raw_variants_final.ann.filtered1KG.vcf.filteredvetcom.vcf.SNPs	4074.285	Rep_294
QP	SRR17255268_raw_variants_final.ann.filtered1KG.vcf.filteredvetcom.vcf.SNPs	4063.131	Rep_295
QP	SRR17255268_raw_variants_final.ann.filtered1KG.vcf.filteredvetcom.vcf.SNPs	4066.106	Rep_296
QP	SRR17255268_raw_variants_final.ann.filtered1KG.vcf.filteredvetcom.vcf.SNPs	4066.7	Rep_297
QP	SRR17255268_raw_variants_final.ann.filtered1KG.vcf.filteredvetcom.vcf.SNPs	4074.367	Rep_298
QP	SRR17255268_raw_variants_final.ann.filtered1KG.vcf.filteredvetcom.vcf.SNPs	4071.255	Rep_299
QP	SRR17255268_raw_variants_final.ann.filtered1KG.vcf.filteredvetcom.vcf.SNPs	4071.815	Rep_300
QP	SRR17255268_raw_variants_final.ann.filtered1KG.vcf.filteredvetcom.vcf.SNPs	4069.933	Rep_301
QP	SRR17255268_raw_variants_final.ann.filtered1KG.vcf.filteredvetcom.vcf.SNPs	4073.706	Rep_302
QP	SRR17255268_raw_variants_final.ann.filtered1KG.vcf.filteredvetcom.vcf.SNPs	4076.411	Rep_303
QP	SRR17255268_raw_variants_final.ann.filtered1KG.vcf.filteredvetcom.vcf.SNPs	4093.31	Rep_304
QP	SRR17255268_raw_variants_final.ann.filtered1KG.vcf.filteredvetcom.vcf.SNPs	4060.017	Rep_305
QP	SRR17255268_raw_variants_final.ann.filtered1KG.vcf.filteredvetcom.vcf.SNPs	4076.155	Rep_306
QP	SRR17255268_raw_variants_final.ann.filtered1KG.vcf.filteredvetcom.vcf.SNPs	4074.364	Rep_307
QP	SRR17255268_raw_variants_final.ann.filtered1KG.vcf.filteredvetcom.vcf.SNPs	4072.771	Rep_308
QP	SRR17255268_raw_variants_final.ann.filtered1KG.vcf.filteredvetcom.vcf.SNPs	4060.215	Rep_309
QP	SRR17255268_raw_variants_final.ann.filtered1KG.vcf.filteredvetcom.vcf.SNPs	4074.103	Rep_310
QP	SRR17255268_raw_variants_final.ann.filtered1KG.vcf.filteredvetcom.vcf.SNPs	4061.358	Rep_311
QP	SRR17255268_raw_variants_final.ann.filtered1KG.vcf.filteredvetcom.vcf.SNPs	4075.66	Rep_312
QP	SRR17255268_raw_variants_final.ann.filtered1KG.vcf.filteredvetcom.vcf.SNPs	4067.909	Rep_313
QP	SRR17255268_raw_variants_final.ann.filtered1KG.vcf.filteredvetcom.vcf.SNPs	4062.79	Rep_314
QP	SRR17255268_raw_variants_final.ann.filtered1KG.vcf.filteredvetcom.vcf.SNPs	4077.747	Rep_315
QP	SRR17255268_raw_variants_final.ann.filtered1KG.vcf.filteredvetcom.vcf.SNPs	4064.218	Rep_316
QP	SRR17255268_raw_variants_final.ann.filtered1KG.vcf.filteredvetcom.vcf.SNPs	4073.94	Rep_317
QP	SRR17255268_raw_variants_final.ann.filtered1KG.vcf.filteredvetcom.vcf.SNPs	4069.92	Rep_318
QP	SRR17255268_raw_variants_final.ann.filtered1KG.vcf.filteredvetcom.vcf.SNPs	4072.569	Rep_319
QP	SRR17255268_raw_variants_final.ann.filtered1KG.vcf.filteredvetcom.vcf.SNPs	4069.973	Rep_320
QP	SRR17255268_raw_variants_final.ann.filtered1KG.vcf.filteredvetcom.vcf.SNPs	4071.912	Rep_321
QP	SRR17255268_raw_variants_final.ann.filtered1KG.vcf.filteredvetcom.vcf.SNPs	4080.066	Rep_322
QP	SRR17255268_raw_variants_final.ann.filtered1KG.vcf.filteredvetcom.vcf.SNPs	4076.216	Rep_323
QP	SRR17255268_raw_variants_final.ann.filtered1KG.vcf.filteredvetcom.vcf.SNPs	4062.807	Rep_324
QP	SRR17255268_raw_variants_final.ann.filtered1KG.vcf.filteredvetcom.vcf.SNPs	4080.478	Rep_325
QP	SRR17255268_raw_variants_final.ann.filtered1KG.vcf.filteredvetcom.vcf.SNPs	4071.964	Rep_326
QP	SRR17255268_raw_variants_final.ann.filtered1KG.vcf.filteredvetcom.vcf.SNPs	4097.06	Rep_327
QP	SRR17255268_raw_variants_final.ann.filtered1KG.vcf.filteredvetcom.vcf.SNPs	4063.349	Rep_328
QP	SRR17255268_raw_variants_final.ann.filtered1KG.vcf.filteredvetcom.vcf.SNPs	4081.051	Rep_329
QP	SRR17255268_raw_variants_final.ann.filtered1KG.vcf.filteredvetcom.vcf.SNPs	4067.093	Rep_330
QP	SRR17255268_raw_variants_final.ann.filtered1KG.vcf.filteredvetcom.vcf.SNPs	4075.466	Rep_331
QP	SRR17255268_raw_variants_final.ann.filtered1KG.vcf.filteredvetcom.vcf.SNPs	4078.28	Rep_332
QP	SRR17255268_raw_variants_final.ann.filtered1KG.vcf.filteredvetcom.vcf.SNPs	4080.056	Rep_333
QP	SRR17255268_raw_variants_final.ann.filtered1KG.vcf.filteredvetcom.vcf.SNPs	4062.363	Rep_334
QP	SRR17255268_raw_variants_final.ann.filtered1KG.vcf.filteredvetcom.vcf.SNPs	4069.256	Rep_335
QP	SRR17255268_raw_variants_final.ann.filtered1KG.vcf.filteredvetcom.vcf.SNPs	4068.616	Rep_336
QP	SRR17255268_raw_variants_final.ann.filtered1KG.vcf.filteredvetcom.vcf.SNPs	4060.325	Rep_337
QP	SRR17255268_raw_variants_final.ann.filtered1KG.vcf.filteredvetcom.vcf.SNPs	4065.711	Rep_338
QP	SRR17255268_raw_variants_final.ann.filtered1KG.vcf.filteredvetcom.vcf.SNPs	4062.076	Rep_339
QP	SRR17255268_raw_variants_final.ann.filtered1KG.vcf.filteredvetcom.vcf.SNPs	4066.56	Rep_340
QP	SRR17255268_raw_variants_final.ann.filtered1KG.vcf.filteredvetcom.vcf.SNPs	4070.005	Rep_341
QP	SRR17255268_raw_variants_final.ann.filtered1KG.vcf.filteredvetcom.vcf.SNPs	4086.455	Rep_342
QP	SRR17255268_raw_variants_final.ann.filtered1KG.vcf.filteredvetcom.vcf.SNPs	4065.374	Rep_343
QP	SRR17255268_raw_variants_final.ann.filtered1KG.vcf.filteredvetcom.vcf.SNPs	4066.343	Rep_344
QP	SRR17255268_raw_variants_final.ann.filtered1KG.vcf.filteredvetcom.vcf.SNPs	4067.546	Rep_345
QP	SRR17255268_raw_variants_final.ann.filtered1KG.vcf.filteredvetcom.vcf.SNPs	4070.081	Rep_346
QP	SRR17255268_raw_variants_final.ann.filtered1KG.vcf.filteredvetcom.vcf.SNPs	4068.775	Rep_347
QP	SRR17255268_raw_variants_final.ann.filtered1KG.vcf.filteredvetcom.vcf.SNPs	4064.966	Rep_348
QP	SRR17255268_raw_variants_final.ann.filtered1KG.vcf.filteredvetcom.vcf.SNPs	4058.131	Rep_349
QP	SRR17255268_raw_variants_final.ann.filtered1KG.vcf.filteredvetcom.vcf.SNPs	4066.775	Rep_350
QP	SRR17255268_raw_variants_final.ann.filtered1KG.vcf.filteredvetcom.vcf.SNPs	4076.512	Rep_351
QP	SRR17255268_raw_variants_final.ann.filtered1KG.vcf.filteredvetcom.vcf.SNPs	4065.722	Rep_352
QP	SRR17255268_raw_variants_final.ann.filtered1KG.vcf.filteredvetcom.vcf.SNPs	4063.142	Rep_353
QP	SRR17255268_raw_variants_final.ann.filtered1KG.vcf.filteredvetcom.vcf.SNPs	4072.286	Rep_354
QP	SRR17255268_raw_variants_final.ann.filtered1KG.vcf.filteredvetcom.vcf.SNPs	4075.586	Rep_355
QP	SRR17255268_raw_variants_final.ann.filtered1KG.vcf.filteredvetcom.vcf.SNPs	4074.017	Rep_356
QP	SRR17255268_raw_variants_final.ann.filtered1KG.vcf.filteredvetcom.vcf.SNPs	4066.827	Rep_357
QP	SRR17255268_raw_variants_final.ann.filtered1KG.vcf.filteredvetcom.vcf.SNPs	4070.511	Rep_358
QP	SRR17255268_raw_variants_final.ann.filtered1KG.vcf.filteredvetcom.vcf.SNPs	4075.375	Rep_359
QP	SRR17255268_raw_variants_final.ann.filtered1KG.vcf.filteredvetcom.vcf.SNPs	4064.247	Rep_360
QP	SRR17255268_raw_variants_final.ann.filtered1KG.vcf.filteredvetcom.vcf.SNPs	4059.47	Rep_361
QP	SRR17255268_raw_variants_final.ann.filtered1KG.vcf.filteredvetcom.vcf.SNPs	4084.749	Rep_362
QP	SRR17255268_raw_variants_final.ann.filtered1KG.vcf.filteredvetcom.vcf.SNPs	4075.655	Rep_363
QP	SRR17255268_raw_variants_final.ann.filtered1KG.vcf.filteredvetcom.vcf.SNPs	4072.4	Rep_364
QP	SRR17255268_raw_variants_final.ann.filtered1KG.vcf.filteredvetcom.vcf.SNPs	4065.802	Rep_365
QP	SRR17255268_raw_variants_final.ann.filtered1KG.vcf.filteredvetcom.vcf.SNPs	4072.217	Rep_366
QP	SRR17255268_raw_variants_final.ann.filtered1KG.vcf.filteredvetcom.vcf.SNPs	4076.892	Rep_367
QP	SRR17255268_raw_variants_final.ann.filtered1KG.vcf.filteredvetcom.vcf.SNPs	4063.024	Rep_368
QP	SRR17255268_raw_variants_final.ann.filtered1KG.vcf.filteredvetcom.vcf.SNPs	4087.355	Rep_369
QP	SRR17255268_raw_variants_final.ann.filtered1KG.vcf.filteredvetcom.vcf.SNPs	4066.468	Rep_370
QP	SRR17255268_raw_variants_final.ann.filtered1KG.vcf.filteredvetcom.vcf.SNPs	4075.038	Rep_371
QP	SRR17255268_raw_variants_final.ann.filtered1KG.vcf.filteredvetcom.vcf.SNPs	4061.279	Rep_372
QP	SRR17255268_raw_variants_final.ann.filtered1KG.vcf.filteredvetcom.vcf.SNPs	4068.045	Rep_373
QP	SRR17255268_raw_variants_final.ann.filtered1KG.vcf.filteredvetcom.vcf.SNPs	4098.046	Rep_374
QP	SRR17255268_raw_variants_final.ann.filtered1KG.vcf.filteredvetcom.vcf.SNPs	4068.406	Rep_375
QP	SRR17255268_raw_variants_final.ann.filtered1KG.vcf.filteredvetcom.vcf.SNPs	4070.418	Rep_376
QP	SRR17255268_raw_variants_final.ann.filtered1KG.vcf.filteredvetcom.vcf.SNPs	4071.365	Rep_377
QP	SRR17255268_raw_variants_final.ann.filtered1KG.vcf.filteredvetcom.vcf.SNPs	4077.12	Rep_378
QP	SRR17255268_raw_variants_final.ann.filtered1KG.vcf.filteredvetcom.vcf.SNPs	4077.36	Rep_379
QP	SRR17255268_raw_variants_final.ann.filtered1KG.vcf.filteredvetcom.vcf.SNPs	4068.932	Rep_380
QP	SRR17255268_raw_variants_final.ann.filtered1KG.vcf.filteredvetcom.vcf.SNPs	4065.53	Rep_381
QP	SRR17255268_raw_variants_final.ann.filtered1KG.vcf.filteredvetcom.vcf.SNPs	4074.369	Rep_382
QP	SRR17255268_raw_variants_final.ann.filtered1KG.vcf.filteredvetcom.vcf.SNPs	4060.372	Rep_383
QP	SRR17255268_raw_variants_final.ann.filtered1KG.vcf.filteredvetcom.vcf.SNPs	4081.394	Rep_384
QP	SRR17255268_raw_variants_final.ann.filtered1KG.vcf.filteredvetcom.vcf.SNPs	4071.412	Rep_385
QP	SRR17255268_raw_variants_final.ann.filtered1KG.vcf.filteredvetcom.vcf.SNPs	4075.662	Rep_386
QP	SRR17255268_raw_variants_final.ann.filtered1KG.vcf.filteredvetcom.vcf.SNPs	4064.091	Rep_387
QP	SRR17255268_raw_variants_final.ann.filtered1KG.vcf.filteredvetcom.vcf.SNPs	4066.833	Rep_388
QP	SRR17255268_raw_variants_final.ann.filtered1KG.vcf.filteredvetcom.vcf.SNPs	4058.018	Rep_389
QP	SRR17255268_raw_variants_final.ann.filtered1KG.vcf.filteredvetcom.vcf.SNPs	4071.143	Rep_390
QP	SRR17255268_raw_variants_final.ann.filtered1KG.vcf.filteredvetcom.vcf.SNPs	4079.85	Rep_391
QP	SRR17255268_raw_variants_final.ann.filtered1KG.vcf.filteredvetcom.vcf.SNPs	4077.166	Rep_392
QP	SRR17255268_raw_variants_final.ann.filtered1KG.vcf.filteredvetcom.vcf.SNPs	4071.049	Rep_393
QP	SRR17255268_raw_variants_final.ann.filtered1KG.vcf.filteredvetcom.vcf.SNPs	4085.1	Rep_394
QP	SRR17255268_raw_variants_final.ann.filtered1KG.vcf.filteredvetcom.vcf.SNPs	4066.681	Rep_395
QP	SRR17255268_raw_variants_final.ann.filtered1KG.vcf.filteredvetcom.vcf.SNPs	4065.104	Rep_396
QP	SRR17255268_raw_variants_final.ann.filtered1KG.vcf.filteredvetcom.vcf.SNPs	4073.069	Rep_397
QP	SRR17255268_raw_variants_final.ann.filtered1KG.vcf.filteredvetcom.vcf.SNPs	4068.023	Rep_398
QP	SRR17255268_raw_variants_final.ann.filtered1KG.vcf.filteredvetcom.vcf.SNPs	4070.626	Rep_399
QP	SRR17255268_raw_variants_final.ann.filtered1KG.vcf.filteredvetcom.vcf.SNPs	4080.881	Rep_400
QP	SRR17255268_raw_variants_final.ann.filtered1KG.vcf.filteredvetcom.vcf.SNPs	4078.158	Rep_401
QP	SRR17255268_raw_variants_final.ann.filtered1KG.vcf.filteredvetcom.vcf.SNPs	4074.589	Rep_402
QP	SRR17255268_raw_variants_final.ann.filtered1KG.vcf.filteredvetcom.vcf.SNPs	4079.997	Rep_403
QP	SRR17255268_raw_variants_final.ann.filtered1KG.vcf.filteredvetcom.vcf.SNPs	4088.627	Rep_404
QP	SRR17255268_raw_variants_final.ann.filtered1KG.vcf.filteredvetcom.vcf.SNPs	4071.459	Rep_405
QP	SRR17255268_raw_variants_final.ann.filtered1KG.vcf.filteredvetcom.vcf.SNPs	4071.29	Rep_406
QP	SRR17255268_raw_variants_final.ann.filtered1KG.vcf.filteredvetcom.vcf.SNPs	4077.913	Rep_407
QP	SRR17255268_raw_variants_final.ann.filtered1KG.vcf.filteredvetcom.vcf.SNPs	4067.482	Rep_408
QP	SRR17255268_raw_variants_final.ann.filtered1KG.vcf.filteredvetcom.vcf.SNPs	4061.132	Rep_409
QP	SRR17255268_raw_variants_final.ann.filtered1KG.vcf.filteredvetcom.vcf.SNPs	4071.311	Rep_410
QP	SRR17255268_raw_variants_final.ann.filtered1KG.vcf.filteredvetcom.vcf.SNPs	4056.731	Rep_411
QP	SRR17255268_raw_variants_final.ann.filtered1KG.vcf.filteredvetcom.vcf.SNPs	4078.637	Rep_412
QP	SRR17255268_raw_variants_final.ann.filtered1KG.vcf.filteredvetcom.vcf.SNPs	4084.219	Rep_413
QP	SRR17255268_raw_variants_final.ann.filtered1KG.vcf.filteredvetcom.vcf.SNPs	4062.435	Rep_414
QP	SRR17255268_raw_variants_final.ann.filtered1KG.vcf.filteredvetcom.vcf.SNPs	4070.989	Rep_415
QP	SRR17255268_raw_variants_final.ann.filtered1KG.vcf.filteredvetcom.vcf.SNPs	4104.192	Rep_416
QP	SRR17255268_raw_variants_final.ann.filtered1KG.vcf.filteredvetcom.vcf.SNPs	4069.429	Rep_417
QP	SRR17255268_raw_variants_final.ann.filtered1KG.vcf.filteredvetcom.vcf.SNPs	4077.427	Rep_418
QP	SRR17255268_raw_variants_final.ann.filtered1KG.vcf.filteredvetcom.vcf.SNPs	4074.302	Rep_419
QP	SRR17255268_raw_variants_final.ann.filtered1KG.vcf.filteredvetcom.vcf.SNPs	4070.623	Rep_420
QP	SRR17255268_raw_variants_final.ann.filtered1KG.vcf.filteredvetcom.vcf.SNPs	4085.161	Rep_421
QP	SRR17255268_raw_variants_final.ann.filtered1KG.vcf.filteredvetcom.vcf.SNPs	4070.365	Rep_422
QP	SRR17255268_raw_variants_final.ann.filtered1KG.vcf.filteredvetcom.vcf.SNPs	4073.122	Rep_423
QP	SRR17255268_raw_variants_final.ann.filtered1KG.vcf.filteredvetcom.vcf.SNPs	4084.669	Rep_424
QP	SRR17255268_raw_variants_final.ann.filtered1KG.vcf.filteredvetcom.vcf.SNPs	4062.914	Rep_425
QP	SRR17255268_raw_variants_final.ann.filtered1KG.vcf.filteredvetcom.vcf.SNPs	4063.006	Rep_426
QP	SRR17255268_raw_variants_final.ann.filtered1KG.vcf.filteredvetcom.vcf.SNPs	4070.104	Rep_427
QP	SRR17255268_raw_variants_final.ann.filtered1KG.vcf.filteredvetcom.vcf.SNPs	4063.554	Rep_428
QP	SRR17255268_raw_variants_final.ann.filtered1KG.vcf.filteredvetcom.vcf.SNPs	4058.852	Rep_429
QP	SRR17255268_raw_variants_final.ann.filtered1KG.vcf.filteredvetcom.vcf.SNPs	4080.004	Rep_430
QP	SRR17255268_raw_variants_final.ann.filtered1KG.vcf.filteredvetcom.vcf.SNPs	4065.28	Rep_431
QP	SRR17255268_raw_variants_final.ann.filtered1KG.vcf.filteredvetcom.vcf.SNPs	4070.032	Rep_432
QP	SRR17255268_raw_variants_final.ann.filtered1KG.vcf.filteredvetcom.vcf.SNPs	4067.622	Rep_433
QP	SRR17255268_raw_variants_final.ann.filtered1KG.vcf.filteredvetcom.vcf.SNPs	4074.264	Rep_434
QP	SRR17255268_raw_variants_final.ann.filtered1KG.vcf.filteredvetcom.vcf.SNPs	4068.409	Rep_435
QP	SRR17255268_raw_variants_final.ann.filtered1KG.vcf.filteredvetcom.vcf.SNPs	4077.899	Rep_436
QP	SRR17255268_raw_variants_final.ann.filtered1KG.vcf.filteredvetcom.vcf.SNPs	4076.42	Rep_437
QP	SRR17255268_raw_variants_final.ann.filtered1KG.vcf.filteredvetcom.vcf.SNPs	4073.792	Rep_438
QP	SRR17255268_raw_variants_final.ann.filtered1KG.vcf.filteredvetcom.vcf.SNPs	4076.908	Rep_439
QP	SRR17255268_raw_variants_final.ann.filtered1KG.vcf.filteredvetcom.vcf.SNPs	4066.25	Rep_440
QP	SRR17255268_raw_variants_final.ann.filtered1KG.vcf.filteredvetcom.vcf.SNPs	4065.415	Rep_441
QP	SRR17255268_raw_variants_final.ann.filtered1KG.vcf.filteredvetcom.vcf.SNPs	4078.6	Rep_442
QP	SRR17255268_raw_variants_final.ann.filtered1KG.vcf.filteredvetcom.vcf.SNPs	4071.685	Rep_443
QP	SRR17255268_raw_variants_final.ann.filtered1KG.vcf.filteredvetcom.vcf.SNPs	4071.426	Rep_444
QP	SRR17255268_raw_variants_final.ann.filtered1KG.vcf.filteredvetcom.vcf.SNPs	4078.439	Rep_445
QP	SRR17255268_raw_variants_final.ann.filtered1KG.vcf.filteredvetcom.vcf.SNPs	4088.231	Rep_446
QP	SRR17255268_raw_variants_final.ann.filtered1KG.vcf.filteredvetcom.vcf.SNPs	4070.264	Rep_447
QP	SRR17255268_raw_variants_final.ann.filtered1KG.vcf.filteredvetcom.vcf.SNPs	4061.446	Rep_448
QP	SRR17255268_raw_variants_final.ann.filtered1KG.vcf.filteredvetcom.vcf.SNPs	4079.163	Rep_449
QP	SRR17255268_raw_variants_final.ann.filtered1KG.vcf.filteredvetcom.vcf.SNPs	4058.678	Rep_450
QP	SRR17255268_raw_variants_final.ann.filtered1KG.vcf.filteredvetcom.vcf.SNPs	4072.925	Rep_451
QP	SRR17255268_raw_variants_final.ann.filtered1KG.vcf.filteredvetcom.vcf.SNPs	4085.356	Rep_452
QP	SRR17255268_raw_variants_final.ann.filtered1KG.vcf.filteredvetcom.vcf.SNPs	4068.62	Rep_453
QP	SRR17255268_raw_variants_final.ann.filtered1KG.vcf.filteredvetcom.vcf.SNPs	4070.765	Rep_454
QP	SRR17255268_raw_variants_final.ann.filtered1KG.vcf.filteredvetcom.vcf.SNPs	4064.417	Rep_455
QP	SRR17255268_raw_variants_final.ann.filtered1KG.vcf.filteredvetcom.vcf.SNPs	4076.072	Rep_456
QP	SRR17255268_raw_variants_final.ann.filtered1KG.vcf.filteredvetcom.vcf.SNPs	4075.999	Rep_457
QP	SRR17255268_raw_variants_final.ann.filtered1KG.vcf.filteredvetcom.vcf.SNPs	4084.651	Rep_458
QP	SRR17255268_raw_variants_final.ann.filtered1KG.vcf.filteredvetcom.vcf.SNPs	4065.995	Rep_459
QP	SRR17255268_raw_variants_final.ann.filtered1KG.vcf.filteredvetcom.vcf.SNPs	4068.167	Rep_460
QP	SRR17255268_raw_variants_final.ann.filtered1KG.vcf.filteredvetcom.vcf.SNPs	4070.608	Rep_461
QP	SRR17255268_raw_variants_final.ann.filtered1KG.vcf.filteredvetcom.vcf.SNPs	4069.233	Rep_462
QP	SRR17255268_raw_variants_final.ann.filtered1KG.vcf.filteredvetcom.vcf.SNPs	4076.777	Rep_463
QP	SRR17255268_raw_variants_final.ann.filtered1KG.vcf.filteredvetcom.vcf.SNPs	4077.109	Rep_464
QP	SRR17255268_raw_variants_final.ann.filtered1KG.vcf.filteredvetcom.vcf.SNPs	4074.825	Rep_465
QP	SRR17255268_raw_variants_final.ann.filtered1KG.vcf.filteredvetcom.vcf.SNPs	4085.82	Rep_466
QP	SRR17255268_raw_variants_final.ann.filtered1KG.vcf.filteredvetcom.vcf.SNPs	4059.862	Rep_467
QP	SRR17255268_raw_variants_final.ann.filtered1KG.vcf.filteredvetcom.vcf.SNPs	4062.961	Rep_468
QP	SRR17255268_raw_variants_final.ann.filtered1KG.vcf.filteredvetcom.vcf.SNPs	4061.098	Rep_469
QP	SRR17255268_raw_variants_final.ann.filtered1KG.vcf.filteredvetcom.vcf.SNPs	4077.184	Rep_470
QP	SRR17255268_raw_variants_final.ann.filtered1KG.vcf.filteredvetcom.vcf.SNPs	4069.006	Rep_471
QP	SRR17255268_raw_variants_final.ann.filtered1KG.vcf.filteredvetcom.vcf.SNPs	4077.499	Rep_472
QP	SRR17255268_raw_variants_final.ann.filtered1KG.vcf.filteredvetcom.vcf.SNPs	4075.403	Rep_473
QP	SRR17255268_raw_variants_final.ann.filtered1KG.vcf.filteredvetcom.vcf.SNPs	4065.084	Rep_474
QP	SRR17255268_raw_variants_final.ann.filtered1KG.vcf.filteredvetcom.vcf.SNPs	4068.144	Rep_475
QP	SRR17255268_raw_variants_final.ann.filtered1KG.vcf.filteredvetcom.vcf.SNPs	4078.334	Rep_476
QP	SRR17255268_raw_variants_final.ann.filtered1KG.vcf.filteredvetcom.vcf.SNPs	4073.999	Rep_477
QP	SRR17255268_raw_variants_final.ann.filtered1KG.vcf.filteredvetcom.vcf.SNPs	4063.822	Rep_478
QP	SRR17255268_raw_variants_final.ann.filtered1KG.vcf.filteredvetcom.vcf.SNPs	4064.067	Rep_479
QP	SRR17255268_raw_variants_final.ann.filtered1KG.vcf.filteredvetcom.vcf.SNPs	4077.907	Rep_480
QP	SRR17255268_raw_variants_final.ann.filtered1KG.vcf.filteredvetcom.vcf.SNPs	4065.455	Rep_481
QP	SRR17255268_raw_variants_final.ann.filtered1KG.vcf.filteredvetcom.vcf.SNPs	4073.431	Rep_482
QP	SRR17255268_raw_variants_final.ann.filtered1KG.vcf.filteredvetcom.vcf.SNPs	4066.377	Rep_483
QP	SRR17255268_raw_variants_final.ann.filtered1KG.vcf.filteredvetcom.vcf.SNPs	4062.224	Rep_484
QP	SRR17255268_raw_variants_final.ann.filtered1KG.vcf.filteredvetcom.vcf.SNPs	4084.333	Rep_485
QP	SRR17255268_raw_variants_final.ann.filtered1KG.vcf.filteredvetcom.vcf.SNPs	4076.96	Rep_486
QP	SRR17255268_raw_variants_final.ann.filtered1KG.vcf.filteredvetcom.vcf.SNPs	4073.429	Rep_487
QP	SRR17255268_raw_variants_final.ann.filtered1KG.vcf.filteredvetcom.vcf.SNPs	4077.201	Rep_488
QP	SRR17255268_raw_variants_final.ann.filtered1KG.vcf.filteredvetcom.vcf.SNPs	4063.461	Rep_489
QP	SRR17255268_raw_variants_final.ann.filtered1KG.vcf.filteredvetcom.vcf.SNPs	4070.332	Rep_490
QP	SRR17255268_raw_variants_final.ann.filtered1KG.vcf.filteredvetcom.vcf.SNPs	4074.982	Rep_491
QP	SRR17255268_raw_variants_final.ann.filtered1KG.vcf.filteredvetcom.vcf.SNPs	4071.47	Rep_492
QP	SRR17255268_raw_variants_final.ann.filtered1KG.vcf.filteredvetcom.vcf.SNPs	4069.017	Rep_493
QP	SRR17255268_raw_variants_final.ann.filtered1KG.vcf.filteredvetcom.vcf.SNPs	4063.734	Rep_494
QP	SRR17255268_raw_variants_final.ann.filtered1KG.vcf.filteredvetcom.vcf.SNPs	4072.934	Rep_495
QP	SRR17255268_raw_variants_final.ann.filtered1KG.vcf.filteredvetcom.vcf.SNPs	4068.28	Rep_496
QP	SRR17255268_raw_variants_final.ann.filtered1KG.vcf.filteredvetcom.vcf.SNPs	4075.619	Rep_497
QP	SRR17255268_raw_variants_final.ann.filtered1KG.vcf.filteredvetcom.vcf.SNPs	4070.611	Rep_498
QP	SRR17255268_raw_variants_final.ann.filtered1KG.vcf.filteredvetcom.vcf.SNPs	4062.615	Rep_499
QP	SRR17255268_raw_variants_final.ann.filtered1KG.vcf.filteredvetcom.vcf.SNPs	4073.533	Rep_500
QP	SRR17255268_raw_variants_final.ann.filtered1KG.vcf.filteredvetcom.vcf.SNPs	4068.323	Rep_501
QP	SRR17255268_raw_variants_final.ann.filtered1KG.vcf.filteredvetcom.vcf.SNPs	4076.312	Rep_502
QP	SRR17255268_raw_variants_final.ann.filtered1KG.vcf.filteredvetcom.vcf.SNPs	4060.213	Rep_503
QP	SRR17255268_raw_variants_final.ann.filtered1KG.vcf.filteredvetcom.vcf.SNPs	4065.825	Rep_504
QP	SRR17255268_raw_variants_final.ann.filtered1KG.vcf.filteredvetcom.vcf.SNPs	4070.722	Rep_505
QP	SRR17255268_raw_variants_final.ann.filtered1KG.vcf.filteredvetcom.vcf.SNPs	4069.994	Rep_506
QP	SRR17255268_raw_variants_final.ann.filtered1KG.vcf.filteredvetcom.vcf.SNPs	4063.712	Rep_507
QP	SRR17255268_raw_variants_final.ann.filtered1KG.vcf.filteredvetcom.vcf.SNPs	4070.372	Rep_508
QP	SRR17255268_raw_variants_final.ann.filtered1KG.vcf.filteredvetcom.vcf.SNPs	4060.751	Rep_509
QP	SRR17255268_raw_variants_final.ann.filtered1KG.vcf.filteredvetcom.vcf.SNPs	4070.524	Rep_510
QP	SRR17255268_raw_variants_final.ann.filtered1KG.vcf.filteredvetcom.vcf.SNPs	4077.914	Rep_511
QP	SRR17255268_raw_variants_final.ann.filtered1KG.vcf.filteredvetcom.vcf.SNPs	4066.414	Rep_512
QP	SRR17255268_raw_variants_final.ann.filtered1KG.vcf.filteredvetcom.vcf.SNPs	4086.378	Rep_513
QP	SRR17255268_raw_variants_final.ann.filtered1KG.vcf.filteredvetcom.vcf.SNPs	4076.426	Rep_514
QP	SRR17255268_raw_variants_final.ann.filtered1KG.vcf.filteredvetcom.vcf.SNPs	4078.557	Rep_515
QP	SRR17255268_raw_variants_final.ann.filtered1KG.vcf.filteredvetcom.vcf.SNPs	4066.142	Rep_516
QP	SRR17255268_raw_variants_final.ann.filtered1KG.vcf.filteredvetcom.vcf.SNPs	4069.56	Rep_517
QP	SRR17255268_raw_variants_final.ann.filtered1KG.vcf.filteredvetcom.vcf.SNPs	4070.945	Rep_518
QP	SRR17255268_raw_variants_final.ann.filtered1KG.vcf.filteredvetcom.vcf.SNPs	4059.465	Rep_519
QP	SRR17255268_raw_variants_final.ann.filtered1KG.vcf.filteredvetcom.vcf.SNPs	4072.125	Rep_520
QP	SRR17255268_raw_variants_final.ann.filtered1KG.vcf.filteredvetcom.vcf.SNPs	4077.404	Rep_521
QP	SRR17255268_raw_variants_final.ann.filtered1KG.vcf.filteredvetcom.vcf.SNPs	4080.482	Rep_522
QP	SRR17255268_raw_variants_final.ann.filtered1KG.vcf.filteredvetcom.vcf.SNPs	4075.797	Rep_523
QP	SRR17255268_raw_variants_final.ann.filtered1KG.vcf.filteredvetcom.vcf.SNPs	4072.954	Rep_524
QP	SRR17255268_raw_variants_final.ann.filtered1KG.vcf.filteredvetcom.vcf.SNPs	4068.672	Rep_525
QP	SRR17255268_raw_variants_final.ann.filtered1KG.vcf.filteredvetcom.vcf.SNPs	4068.297	Rep_526
QP	SRR17255268_raw_variants_final.ann.filtered1KG.vcf.filteredvetcom.vcf.SNPs	4076.245	Rep_527
QP	SRR17255268_raw_variants_final.ann.filtered1KG.vcf.filteredvetcom.vcf.SNPs	4077.851	Rep_528
QP	SRR17255268_raw_variants_final.ann.filtered1KG.vcf.filteredvetcom.vcf.SNPs	4072.532	Rep_529
QP	SRR17255268_raw_variants_final.ann.filtered1KG.vcf.filteredvetcom.vcf.SNPs	4062.35	Rep_530
QP	SRR17255268_raw_variants_final.ann.filtered1KG.vcf.filteredvetcom.vcf.SNPs	4079.678	Rep_531
QP	SRR17255268_raw_variants_final.ann.filtered1KG.vcf.filteredvetcom.vcf.SNPs	4072.145	Rep_532
QP	SRR17255268_raw_variants_final.ann.filtered1KG.vcf.filteredvetcom.vcf.SNPs	4072.779	Rep_533
QP	SRR17255268_raw_variants_final.ann.filtered1KG.vcf.filteredvetcom.vcf.SNPs	4065.403	Rep_534
QP	SRR17255268_raw_variants_final.ann.filtered1KG.vcf.filteredvetcom.vcf.SNPs	4081.325	Rep_535
QP	SRR17255268_raw_variants_final.ann.filtered1KG.vcf.filteredvetcom.vcf.SNPs	4057.071	Rep_536
QP	SRR17255268_raw_variants_final.ann.filtered1KG.vcf.filteredvetcom.vcf.SNPs	4073.008	Rep_537
QP	SRR17255268_raw_variants_final.ann.filtered1KG.vcf.filteredvetcom.vcf.SNPs	4074.205	Rep_538
QP	SRR17255268_raw_variants_final.ann.filtered1KG.vcf.filteredvetcom.vcf.SNPs	4075.402	Rep_539
QP	SRR17255268_raw_variants_final.ann.filtered1KG.vcf.filteredvetcom.vcf.SNPs	4059.574	Rep_540
QP	SRR17255268_raw_variants_final.ann.filtered1KG.vcf.filteredvetcom.vcf.SNPs	4066.273	Rep_541
QP	SRR17255268_raw_variants_final.ann.filtered1KG.vcf.filteredvetcom.vcf.SNPs	4081.716	Rep_542
QP	SRR17255268_raw_variants_final.ann.filtered1KG.vcf.filteredvetcom.vcf.SNPs	4068.37	Rep_543
QP	SRR17255268_raw_variants_final.ann.filtered1KG.vcf.filteredvetcom.vcf.SNPs	4072.071	Rep_544
QP	SRR17255268_raw_variants_final.ann.filtered1KG.vcf.filteredvetcom.vcf.SNPs	4073.577	Rep_545
QP	SRR17255268_raw_variants_final.ann.filtered1KG.vcf.filteredvetcom.vcf.SNPs	4067.884	Rep_546
QP	SRR17255268_raw_variants_final.ann.filtered1KG.vcf.filteredvetcom.vcf.SNPs	4065.732	Rep_547
QP	SRR17255268_raw_variants_final.ann.filtered1KG.vcf.filteredvetcom.vcf.SNPs	4083.312	Rep_548
QP	SRR17255268_raw_variants_final.ann.filtered1KG.vcf.filteredvetcom.vcf.SNPs	4077.577	Rep_549
QP	SRR17255268_raw_variants_final.ann.filtered1KG.vcf.filteredvetcom.vcf.SNPs	4064.499	Rep_550
QP	SRR17255268_raw_variants_final.ann.filtered1KG.vcf.filteredvetcom.vcf.SNPs	4068.423	Rep_551
QP	SRR17255268_raw_variants_final.ann.filtered1KG.vcf.filteredvetcom.vcf.SNPs	4070.27	Rep_552
QP	SRR17255268_raw_variants_final.ann.filtered1KG.vcf.filteredvetcom.vcf.SNPs	4063.953	Rep_553
QP	SRR17255268_raw_variants_final.ann.filtered1KG.vcf.filteredvetcom.vcf.SNPs	4077.39	Rep_554
QP	SRR17255268_raw_variants_final.ann.filtered1KG.vcf.filteredvetcom.vcf.SNPs	4075.257	Rep_555
QP	SRR17255268_raw_variants_final.ann.filtered1KG.vcf.filteredvetcom.vcf.SNPs	4081.889	Rep_556
QP	SRR17255268_raw_variants_final.ann.filtered1KG.vcf.filteredvetcom.vcf.SNPs	4058.874	Rep_557
QP	SRR17255268_raw_variants_final.ann.filtered1KG.vcf.filteredvetcom.vcf.SNPs	4061.705	Rep_558
QP	SRR17255268_raw_variants_final.ann.filtered1KG.vcf.filteredvetcom.vcf.SNPs	4069.707	Rep_559
QP	SRR17255268_raw_variants_final.ann.filtered1KG.vcf.filteredvetcom.vcf.SNPs	4069.017	Rep_560
QP	SRR17255268_raw_variants_final.ann.filtered1KG.vcf.filteredvetcom.vcf.SNPs	4076.178	Rep_561
QP	SRR17255268_raw_variants_final.ann.filtered1KG.vcf.filteredvetcom.vcf.SNPs	4061.986	Rep_562
QP	SRR17255268_raw_variants_final.ann.filtered1KG.vcf.filteredvetcom.vcf.SNPs	4070.556	Rep_563
QP	SRR17255268_raw_variants_final.ann.filtered1KG.vcf.filteredvetcom.vcf.SNPs	4071.712	Rep_564
QP	SRR17255268_raw_variants_final.ann.filtered1KG.vcf.filteredvetcom.vcf.SNPs	4056.534	Rep_565
QP	SRR17255268_raw_variants_final.ann.filtered1KG.vcf.filteredvetcom.vcf.SNPs	4061.982	Rep_566
QP	SRR17255268_raw_variants_final.ann.filtered1KG.vcf.filteredvetcom.vcf.SNPs	4066.876	Rep_567
QP	SRR17255268_raw_variants_final.ann.filtered1KG.vcf.filteredvetcom.vcf.SNPs	4069.71	Rep_568
QP	SRR17255268_raw_variants_final.ann.filtered1KG.vcf.filteredvetcom.vcf.SNPs	4066.365	Rep_569
QP	SRR17255268_raw_variants_final.ann.filtered1KG.vcf.filteredvetcom.vcf.SNPs	4070.334	Rep_570
QP	SRR17255268_raw_variants_final.ann.filtered1KG.vcf.filteredvetcom.vcf.SNPs	4081.441	Rep_571
QP	SRR17255268_raw_variants_final.ann.filtered1KG.vcf.filteredvetcom.vcf.SNPs	4069.811	Rep_572
QP	SRR17255268_raw_variants_final.ann.filtered1KG.vcf.filteredvetcom.vcf.SNPs	4072.774	Rep_573
QP	SRR17255268_raw_variants_final.ann.filtered1KG.vcf.filteredvetcom.vcf.SNPs	4080.239	Rep_574
QP	SRR17255268_raw_variants_final.ann.filtered1KG.vcf.filteredvetcom.vcf.SNPs	4078.031	Rep_575
QP	SRR17255268_raw_variants_final.ann.filtered1KG.vcf.filteredvetcom.vcf.SNPs	4067.441	Rep_576
QP	SRR17255268_raw_variants_final.ann.filtered1KG.vcf.filteredvetcom.vcf.SNPs	4068.329	Rep_577
QP	SRR17255268_raw_variants_final.ann.filtered1KG.vcf.filteredvetcom.vcf.SNPs	4068.61	Rep_578
QP	SRR17255268_raw_variants_final.ann.filtered1KG.vcf.filteredvetcom.vcf.SNPs	4068.27	Rep_579
QP	SRR17255268_raw_variants_final.ann.filtered1KG.vcf.filteredvetcom.vcf.SNPs	4069.848	Rep_580
QP	SRR17255268_raw_variants_final.ann.filtered1KG.vcf.filteredvetcom.vcf.SNPs	4062.16	Rep_581
QP	SRR17255268_raw_variants_final.ann.filtered1KG.vcf.filteredvetcom.vcf.SNPs	4068.244	Rep_582
QP	SRR17255268_raw_variants_final.ann.filtered1KG.vcf.filteredvetcom.vcf.SNPs	4074.244	Rep_583
QP	SRR17255268_raw_variants_final.ann.filtered1KG.vcf.filteredvetcom.vcf.SNPs	4067.964	Rep_584
QP	SRR17255268_raw_variants_final.ann.filtered1KG.vcf.filteredvetcom.vcf.SNPs	4063.027	Rep_585
QP	SRR17255268_raw_variants_final.ann.filtered1KG.vcf.filteredvetcom.vcf.SNPs	4062.308	Rep_586
QP	SRR17255268_raw_variants_final.ann.filtered1KG.vcf.filteredvetcom.vcf.SNPs	4057.545	Rep_587
QP	SRR17255268_raw_variants_final.ann.filtered1KG.vcf.filteredvetcom.vcf.SNPs	4070.82	Rep_588
QP	SRR17255268_raw_variants_final.ann.filtered1KG.vcf.filteredvetcom.vcf.SNPs	4067.281	Rep_589
QP	SRR17255268_raw_variants_final.ann.filtered1KG.vcf.filteredvetcom.vcf.SNPs	4063.635	Rep_590
QP	SRR17255268_raw_variants_final.ann.filtered1KG.vcf.filteredvetcom.vcf.SNPs	4075.17	Rep_591
QP	SRR17255268_raw_variants_final.ann.filtered1KG.vcf.filteredvetcom.vcf.SNPs	4063.845	Rep_592
QP	SRR17255268_raw_variants_final.ann.filtered1KG.vcf.filteredvetcom.vcf.SNPs	4064.031	Rep_593
QP	SRR17255268_raw_variants_final.ann.filtered1KG.vcf.filteredvetcom.vcf.SNPs	4077.069	Rep_594
QP	SRR17255268_raw_variants_final.ann.filtered1KG.vcf.filteredvetcom.vcf.SNPs	4073.263	Rep_595
QP	SRR17255268_raw_variants_final.ann.filtered1KG.vcf.filteredvetcom.vcf.SNPs	4072.798	Rep_596
QP	SRR17255268_raw_variants_final.ann.filtered1KG.vcf.filteredvetcom.vcf.SNPs	4061.385	Rep_597
QP	SRR17255268_raw_variants_final.ann.filtered1KG.vcf.filteredvetcom.vcf.SNPs	4060.006	Rep_598
QP	SRR17255268_raw_variants_final.ann.filtered1KG.vcf.filteredvetcom.vcf.SNPs	4074.083	Rep_599
QP	SRR17255268_raw_variants_final.ann.filtered1KG.vcf.filteredvetcom.vcf.SNPs	4077.828	Rep_600
QP	SRR17255268_raw_variants_final.ann.filtered1KG.vcf.filteredvetcom.vcf.SNPs	4068.253	Rep_601
QP	SRR17255268_raw_variants_final.ann.filtered1KG.vcf.filteredvetcom.vcf.SNPs	4070.435	Rep_602
QP	SRR17255268_raw_variants_final.ann.filtered1KG.vcf.filteredvetcom.vcf.SNPs	4075.735	Rep_603
QP	SRR17255268_raw_variants_final.ann.filtered1KG.vcf.filteredvetcom.vcf.SNPs	4076.38	Rep_604
QP	SRR17255268_raw_variants_final.ann.filtered1KG.vcf.filteredvetcom.vcf.SNPs	4064.53	Rep_605
QP	SRR17255268_raw_variants_final.ann.filtered1KG.vcf.filteredvetcom.vcf.SNPs	4067.882	Rep_606
QP	SRR17255268_raw_variants_final.ann.filtered1KG.vcf.filteredvetcom.vcf.SNPs	4071.632	Rep_607
QP	SRR17255268_raw_variants_final.ann.filtered1KG.vcf.filteredvetcom.vcf.SNPs	4063.419	Rep_608
QP	SRR17255268_raw_variants_final.ann.filtered1KG.vcf.filteredvetcom.vcf.SNPs	4079.575	Rep_609
QP	SRR17255268_raw_variants_final.ann.filtered1KG.vcf.filteredvetcom.vcf.SNPs	4072.609	Rep_610
QP	SRR17255268_raw_variants_final.ann.filtered1KG.vcf.filteredvetcom.vcf.SNPs	4072.724	Rep_611
QP	SRR17255268_raw_variants_final.ann.filtered1KG.vcf.filteredvetcom.vcf.SNPs	4086.923	Rep_612
QP	SRR17255268_raw_variants_final.ann.filtered1KG.vcf.filteredvetcom.vcf.SNPs	4067.279	Rep_613
QP	SRR17255268_raw_variants_final.ann.filtered1KG.vcf.filteredvetcom.vcf.SNPs	4088.12	Rep_614
QP	SRR17255268_raw_variants_final.ann.filtered1KG.vcf.filteredvetcom.vcf.SNPs	4068.755	Rep_615
QP	SRR17255268_raw_variants_final.ann.filtered1KG.vcf.filteredvetcom.vcf.SNPs	4086.7	Rep_616
QP	SRR17255268_raw_variants_final.ann.filtered1KG.vcf.filteredvetcom.vcf.SNPs	4074.662	Rep_617
QP	SRR17255268_raw_variants_final.ann.filtered1KG.vcf.filteredvetcom.vcf.SNPs	4060.93	Rep_618
QP	SRR17255268_raw_variants_final.ann.filtered1KG.vcf.filteredvetcom.vcf.SNPs	4070.046	Rep_619
QP	SRR17255268_raw_variants_final.ann.filtered1KG.vcf.filteredvetcom.vcf.SNPs	4068.241	Rep_620
QP	SRR17255268_raw_variants_final.ann.filtered1KG.vcf.filteredvetcom.vcf.SNPs	4077.528	Rep_621
QP	SRR17255268_raw_variants_final.ann.filtered1KG.vcf.filteredvetcom.vcf.SNPs	4067.304	Rep_622
QP	SRR17255268_raw_variants_final.ann.filtered1KG.vcf.filteredvetcom.vcf.SNPs	4063.496	Rep_623
QP	SRR17255268_raw_variants_final.ann.filtered1KG.vcf.filteredvetcom.vcf.SNPs	4070.621	Rep_624
QP	SRR17255268_raw_variants_final.ann.filtered1KG.vcf.filteredvetcom.vcf.SNPs	4066.57	Rep_625
QP	SRR17255268_raw_variants_final.ann.filtered1KG.vcf.filteredvetcom.vcf.SNPs	4065.331	Rep_626
QP	SRR17255268_raw_variants_final.ann.filtered1KG.vcf.filteredvetcom.vcf.SNPs	4069.081	Rep_627
QP	SRR17255268_raw_variants_final.ann.filtered1KG.vcf.filteredvetcom.vcf.SNPs	4074.837	Rep_628
QP	SRR17255268_raw_variants_final.ann.filtered1KG.vcf.filteredvetcom.vcf.SNPs	4073.958	Rep_629
QP	SRR17255268_raw_variants_final.ann.filtered1KG.vcf.filteredvetcom.vcf.SNPs	4073.468	Rep_630
QP	SRR17255268_raw_variants_final.ann.filtered1KG.vcf.filteredvetcom.vcf.SNPs	4064.092	Rep_631
QP	SRR17255268_raw_variants_final.ann.filtered1KG.vcf.filteredvetcom.vcf.SNPs	4061.295	Rep_632
QP	SRR17255268_raw_variants_final.ann.filtered1KG.vcf.filteredvetcom.vcf.SNPs	4072.792	Rep_633
QP	SRR17255268_raw_variants_final.ann.filtered1KG.vcf.filteredvetcom.vcf.SNPs	4055.58	Rep_634
QP	SRR17255268_raw_variants_final.ann.filtered1KG.vcf.filteredvetcom.vcf.SNPs	4059.183	Rep_635
QP	SRR17255268_raw_variants_final.ann.filtered1KG.vcf.filteredvetcom.vcf.SNPs	4070.739	Rep_636
QP	SRR17255268_raw_variants_final.ann.filtered1KG.vcf.filteredvetcom.vcf.SNPs	4076.884	Rep_637
QP	SRR17255268_raw_variants_final.ann.filtered1KG.vcf.filteredvetcom.vcf.SNPs	4070.179	Rep_638
QP	SRR17255268_raw_variants_final.ann.filtered1KG.vcf.filteredvetcom.vcf.SNPs	4078.117	Rep_639
QP	SRR17255268_raw_variants_final.ann.filtered1KG.vcf.filteredvetcom.vcf.SNPs	4078.436	Rep_640
QP	SRR17255268_raw_variants_final.ann.filtered1KG.vcf.filteredvetcom.vcf.SNPs	4072.28	Rep_641
QP	SRR17255268_raw_variants_final.ann.filtered1KG.vcf.filteredvetcom.vcf.SNPs	4079	Rep_642
QP	SRR17255268_raw_variants_final.ann.filtered1KG.vcf.filteredvetcom.vcf.SNPs	4079.934	Rep_643
QP	SRR17255268_raw_variants_final.ann.filtered1KG.vcf.filteredvetcom.vcf.SNPs	4067.041	Rep_644
QP	SRR17255268_raw_variants_final.ann.filtered1KG.vcf.filteredvetcom.vcf.SNPs	4071.914	Rep_645
QP	SRR17255268_raw_variants_final.ann.filtered1KG.vcf.filteredvetcom.vcf.SNPs	4063.532	Rep_646
QP	SRR17255268_raw_variants_final.ann.filtered1KG.vcf.filteredvetcom.vcf.SNPs	4066.085	Rep_647
QP	SRR17255268_raw_variants_final.ann.filtered1KG.vcf.filteredvetcom.vcf.SNPs	4059.072	Rep_648
QP	SRR17255268_raw_variants_final.ann.filtered1KG.vcf.filteredvetcom.vcf.SNPs	4079.628	Rep_649
QP	SRR17255268_raw_variants_final.ann.filtered1KG.vcf.filteredvetcom.vcf.SNPs	4073.371	Rep_650
QP	SRR17255268_raw_variants_final.ann.filtered1KG.vcf.filteredvetcom.vcf.SNPs	4069.863	Rep_651
QP	SRR17255268_raw_variants_final.ann.filtered1KG.vcf.filteredvetcom.vcf.SNPs	4075.307	Rep_652
QP	SRR17255268_raw_variants_final.ann.filtered1KG.vcf.filteredvetcom.vcf.SNPs	4061.755	Rep_653
QP	SRR17255268_raw_variants_final.ann.filtered1KG.vcf.filteredvetcom.vcf.SNPs	4061.422	Rep_654
QP	SRR17255268_raw_variants_final.ann.filtered1KG.vcf.filteredvetcom.vcf.SNPs	4065.98	Rep_655
QP	SRR17255268_raw_variants_final.ann.filtered1KG.vcf.filteredvetcom.vcf.SNPs	4072.557	Rep_656
QP	SRR17255268_raw_variants_final.ann.filtered1KG.vcf.filteredvetcom.vcf.SNPs	4079.75	Rep_657
QP	SRR17255268_raw_variants_final.ann.filtered1KG.vcf.filteredvetcom.vcf.SNPs	4075.383	Rep_658
QP	SRR17255268_raw_variants_final.ann.filtered1KG.vcf.filteredvetcom.vcf.SNPs	4057.073	Rep_659
QP	SRR17255268_raw_variants_final.ann.filtered1KG.vcf.filteredvetcom.vcf.SNPs	4069.984	Rep_660
QP	SRR17255268_raw_variants_final.ann.filtered1KG.vcf.filteredvetcom.vcf.SNPs	4075.75	Rep_661
QP	SRR17255268_raw_variants_final.ann.filtered1KG.vcf.filteredvetcom.vcf.SNPs	4066.229	Rep_662
QP	SRR17255268_raw_variants_final.ann.filtered1KG.vcf.filteredvetcom.vcf.SNPs	4074.488	Rep_663
QP	SRR17255268_raw_variants_final.ann.filtered1KG.vcf.filteredvetcom.vcf.SNPs	4062.286	Rep_664
QP	SRR17255268_raw_variants_final.ann.filtered1KG.vcf.filteredvetcom.vcf.SNPs	4068.571	Rep_665
QP	SRR17255268_raw_variants_final.ann.filtered1KG.vcf.filteredvetcom.vcf.SNPs	4072.109	Rep_666
QP	SRR17255268_raw_variants_final.ann.filtered1KG.vcf.filteredvetcom.vcf.SNPs	4081.721	Rep_667
QP	SRR17255268_raw_variants_final.ann.filtered1KG.vcf.filteredvetcom.vcf.SNPs	4060.587	Rep_668
QP	SRR17255268_raw_variants_final.ann.filtered1KG.vcf.filteredvetcom.vcf.SNPs	4077.71	Rep_669
QP	SRR17255268_raw_variants_final.ann.filtered1KG.vcf.filteredvetcom.vcf.SNPs	4082.526	Rep_670
QP	SRR17255268_raw_variants_final.ann.filtered1KG.vcf.filteredvetcom.vcf.SNPs	4069.568	Rep_671
QP	SRR17255268_raw_variants_final.ann.filtered1KG.vcf.filteredvetcom.vcf.SNPs	4064.734	Rep_672
QP	SRR17255268_raw_variants_final.ann.filtered1KG.vcf.filteredvetcom.vcf.SNPs	4075.977	Rep_673
QP	SRR17255268_raw_variants_final.ann.filtered1KG.vcf.filteredvetcom.vcf.SNPs	4074.873	Rep_674
QP	SRR17255268_raw_variants_final.ann.filtered1KG.vcf.filteredvetcom.vcf.SNPs	4066.219	Rep_675
QP	SRR17255268_raw_variants_final.ann.filtered1KG.vcf.filteredvetcom.vcf.SNPs	4078.508	Rep_676
QP	SRR17255268_raw_variants_final.ann.filtered1KG.vcf.filteredvetcom.vcf.SNPs	4066.086	Rep_677
QP	SRR17255268_raw_variants_final.ann.filtered1KG.vcf.filteredvetcom.vcf.SNPs	4066.554	Rep_678
QP	SRR17255268_raw_variants_final.ann.filtered1KG.vcf.filteredvetcom.vcf.SNPs	4069.388	Rep_679
QP	SRR17255268_raw_variants_final.ann.filtered1KG.vcf.filteredvetcom.vcf.SNPs	4063.224	Rep_680
QP	SRR17255268_raw_variants_final.ann.filtered1KG.vcf.filteredvetcom.vcf.SNPs	4072.933	Rep_681
QP	SRR17255268_raw_variants_final.ann.filtered1KG.vcf.filteredvetcom.vcf.SNPs	4083.716	Rep_682
QP	SRR17255268_raw_variants_final.ann.filtered1KG.vcf.filteredvetcom.vcf.SNPs	4079.512	Rep_683
QP	SRR17255268_raw_variants_final.ann.filtered1KG.vcf.filteredvetcom.vcf.SNPs	4068.841	Rep_684
QP	SRR17255268_raw_variants_final.ann.filtered1KG.vcf.filteredvetcom.vcf.SNPs	4070.414	Rep_685
QP	SRR17255268_raw_variants_final.ann.filtered1KG.vcf.filteredvetcom.vcf.SNPs	4057.424	Rep_686
QP	SRR17255268_raw_variants_final.ann.filtered1KG.vcf.filteredvetcom.vcf.SNPs	4062.921	Rep_687
QP	SRR17255268_raw_variants_final.ann.filtered1KG.vcf.filteredvetcom.vcf.SNPs	4073.152	Rep_688
QP	SRR17255268_raw_variants_final.ann.filtered1KG.vcf.filteredvetcom.vcf.SNPs	4063.935	Rep_689
QP	SRR17255268_raw_variants_final.ann.filtered1KG.vcf.filteredvetcom.vcf.SNPs	4069.884	Rep_690
QP	SRR17255268_raw_variants_final.ann.filtered1KG.vcf.filteredvetcom.vcf.SNPs	4087.287	Rep_691
QP	SRR17255268_raw_variants_final.ann.filtered1KG.vcf.filteredvetcom.vcf.SNPs	4062.921	Rep_692
QP	SRR17255268_raw_variants_final.ann.filtered1KG.vcf.filteredvetcom.vcf.SNPs	4065.298	Rep_693
QP	SRR17255268_raw_variants_final.ann.filtered1KG.vcf.filteredvetcom.vcf.SNPs	4070.884	Rep_694
QP	SRR17255268_raw_variants_final.ann.filtered1KG.vcf.filteredvetcom.vcf.SNPs	4093.383	Rep_695
QP	SRR17255268_raw_variants_final.ann.filtered1KG.vcf.filteredvetcom.vcf.SNPs	4073.909	Rep_696
QP	SRR17255268_raw_variants_final.ann.filtered1KG.vcf.filteredvetcom.vcf.SNPs	4068.653	Rep_697
QP	SRR17255268_raw_variants_final.ann.filtered1KG.vcf.filteredvetcom.vcf.SNPs	4062.167	Rep_698
QP	SRR17255268_raw_variants_final.ann.filtered1KG.vcf.filteredvetcom.vcf.SNPs	4079.452	Rep_699
QP	SRR17255268_raw_variants_final.ann.filtered1KG.vcf.filteredvetcom.vcf.SNPs	4069.811	Rep_700
QP	SRR17255268_raw_variants_final.ann.filtered1KG.vcf.filteredvetcom.vcf.SNPs	4072.591	Rep_701
QP	SRR17255268_raw_variants_final.ann.filtered1KG.vcf.filteredvetcom.vcf.SNPs	4072.916	Rep_702
QP	SRR17255268_raw_variants_final.ann.filtered1KG.vcf.filteredvetcom.vcf.SNPs	4078.124	Rep_703
QP	SRR17255268_raw_variants_final.ann.filtered1KG.vcf.filteredvetcom.vcf.SNPs	4063.226	Rep_704
QP	SRR17255268_raw_variants_final.ann.filtered1KG.vcf.filteredvetcom.vcf.SNPs	4068.637	Rep_705
QP	SRR17255268_raw_variants_final.ann.filtered1KG.vcf.filteredvetcom.vcf.SNPs	4070.957	Rep_706
QP	SRR17255268_raw_variants_final.ann.filtered1KG.vcf.filteredvetcom.vcf.SNPs	4085.455	Rep_707
QP	SRR17255268_raw_variants_final.ann.filtered1KG.vcf.filteredvetcom.vcf.SNPs	4068.328	Rep_708
QP	SRR17255268_raw_variants_final.ann.filtered1KG.vcf.filteredvetcom.vcf.SNPs	4081.47	Rep_709
QP	SRR17255268_raw_variants_final.ann.filtered1KG.vcf.filteredvetcom.vcf.SNPs	4066.729	Rep_710
QP	SRR17255268_raw_variants_final.ann.filtered1KG.vcf.filteredvetcom.vcf.SNPs	4072.126	Rep_711
QP	SRR17255268_raw_variants_final.ann.filtered1KG.vcf.filteredvetcom.vcf.SNPs	4085.295	Rep_712
QP	SRR17255268_raw_variants_final.ann.filtered1KG.vcf.filteredvetcom.vcf.SNPs	4065.857	Rep_713
QP	SRR17255268_raw_variants_final.ann.filtered1KG.vcf.filteredvetcom.vcf.SNPs	4067.223	Rep_714
QP	SRR17255268_raw_variants_final.ann.filtered1KG.vcf.filteredvetcom.vcf.SNPs	4067.758	Rep_715
QP	SRR17255268_raw_variants_final.ann.filtered1KG.vcf.filteredvetcom.vcf.SNPs	4076.083	Rep_716
QP	SRR17255268_raw_variants_final.ann.filtered1KG.vcf.filteredvetcom.vcf.SNPs	4066.226	Rep_717
QP	SRR17255268_raw_variants_final.ann.filtered1KG.vcf.filteredvetcom.vcf.SNPs	4067.843	Rep_718
QP	SRR17255268_raw_variants_final.ann.filtered1KG.vcf.filteredvetcom.vcf.SNPs	4064.937	Rep_719
QP	SRR17255268_raw_variants_final.ann.filtered1KG.vcf.filteredvetcom.vcf.SNPs	4062.34	Rep_720
QP	SRR17255268_raw_variants_final.ann.filtered1KG.vcf.filteredvetcom.vcf.SNPs	4069.156	Rep_721
QP	SRR17255268_raw_variants_final.ann.filtered1KG.vcf.filteredvetcom.vcf.SNPs	4070.68	Rep_722
QP	SRR17255268_raw_variants_final.ann.filtered1KG.vcf.filteredvetcom.vcf.SNPs	4060.021	Rep_723
QP	SRR17255268_raw_variants_final.ann.filtered1KG.vcf.filteredvetcom.vcf.SNPs	4077.311	Rep_724
QP	SRR17255268_raw_variants_final.ann.filtered1KG.vcf.filteredvetcom.vcf.SNPs	4071.794	Rep_725
QP	SRR17255268_raw_variants_final.ann.filtered1KG.vcf.filteredvetcom.vcf.SNPs	4058.108	Rep_726
QP	SRR17255268_raw_variants_final.ann.filtered1KG.vcf.filteredvetcom.vcf.SNPs	4070.701	Rep_727
QP	SRR17255268_raw_variants_final.ann.filtered1KG.vcf.filteredvetcom.vcf.SNPs	4059.724	Rep_728
QP	SRR17255268_raw_variants_final.ann.filtered1KG.vcf.filteredvetcom.vcf.SNPs	4061.673	Rep_729
QP	SRR17255268_raw_variants_final.ann.filtered1KG.vcf.filteredvetcom.vcf.SNPs	4074.944	Rep_730
QP	SRR17255268_raw_variants_final.ann.filtered1KG.vcf.filteredvetcom.vcf.SNPs	4090.002	Rep_731
QP	SRR17255268_raw_variants_final.ann.filtered1KG.vcf.filteredvetcom.vcf.SNPs	4070.001	Rep_732
QP	SRR17255268_raw_variants_final.ann.filtered1KG.vcf.filteredvetcom.vcf.SNPs	4085.052	Rep_733
QP	SRR17255268_raw_variants_final.ann.filtered1KG.vcf.filteredvetcom.vcf.SNPs	4064.836	Rep_734
QP	SRR17255268_raw_variants_final.ann.filtered1KG.vcf.filteredvetcom.vcf.SNPs	4079.737	Rep_735
QP	SRR17255268_raw_variants_final.ann.filtered1KG.vcf.filteredvetcom.vcf.SNPs	4060.744	Rep_736
QP	SRR17255268_raw_variants_final.ann.filtered1KG.vcf.filteredvetcom.vcf.SNPs	4072.789	Rep_737
QP	SRR17255268_raw_variants_final.ann.filtered1KG.vcf.filteredvetcom.vcf.SNPs	4064.816	Rep_738
QP	SRR17255268_raw_variants_final.ann.filtered1KG.vcf.filteredvetcom.vcf.SNPs	4063.001	Rep_739
QP	SRR17255268_raw_variants_final.ann.filtered1KG.vcf.filteredvetcom.vcf.SNPs	4066.179	Rep_740
QP	SRR17255268_raw_variants_final.ann.filtered1KG.vcf.filteredvetcom.vcf.SNPs	4091.043	Rep_741
QP	SRR17255268_raw_variants_final.ann.filtered1KG.vcf.filteredvetcom.vcf.SNPs	4069.181	Rep_742
QP	SRR17255268_raw_variants_final.ann.filtered1KG.vcf.filteredvetcom.vcf.SNPs	4067.777	Rep_743
QP	SRR17255268_raw_variants_final.ann.filtered1KG.vcf.filteredvetcom.vcf.SNPs	4065.447	Rep_744
QP	SRR17255268_raw_variants_final.ann.filtered1KG.vcf.filteredvetcom.vcf.SNPs	4060.684	Rep_745
QP	SRR17255268_raw_variants_final.ann.filtered1KG.vcf.filteredvetcom.vcf.SNPs	4069.377	Rep_746
QP	SRR17255268_raw_variants_final.ann.filtered1KG.vcf.filteredvetcom.vcf.SNPs	4065.695	Rep_747
QP	SRR17255268_raw_variants_final.ann.filtered1KG.vcf.filteredvetcom.vcf.SNPs	4078.809	Rep_748
QP	SRR17255268_raw_variants_final.ann.filtered1KG.vcf.filteredvetcom.vcf.SNPs	4087.478	Rep_749
QP	SRR17255268_raw_variants_final.ann.filtered1KG.vcf.filteredvetcom.vcf.SNPs	4081.452	Rep_750
QP	SRR17255268_raw_variants_final.ann.filtered1KG.vcf.filteredvetcom.vcf.SNPs	4064.427	Rep_751
QP	SRR17255268_raw_variants_final.ann.filtered1KG.vcf.filteredvetcom.vcf.SNPs	4074.683	Rep_752
QP	SRR17255268_raw_variants_final.ann.filtered1KG.vcf.filteredvetcom.vcf.SNPs	4075.209	Rep_753
QP	SRR17255268_raw_variants_final.ann.filtered1KG.vcf.filteredvetcom.vcf.SNPs	4062.14	Rep_754
QP	SRR17255268_raw_variants_final.ann.filtered1KG.vcf.filteredvetcom.vcf.SNPs	4090.125	Rep_755
QP	SRR17255268_raw_variants_final.ann.filtered1KG.vcf.filteredvetcom.vcf.SNPs	4075.405	Rep_756
QP	SRR17255268_raw_variants_final.ann.filtered1KG.vcf.filteredvetcom.vcf.SNPs	4073.905	Rep_757
QP	SRR17255268_raw_variants_final.ann.filtered1KG.vcf.filteredvetcom.vcf.SNPs	4083.924	Rep_758
QP	SRR17255268_raw_variants_final.ann.filtered1KG.vcf.filteredvetcom.vcf.SNPs	4068.948	Rep_759
QP	SRR17255268_raw_variants_final.ann.filtered1KG.vcf.filteredvetcom.vcf.SNPs	4061.404	Rep_760
QP	SRR17255268_raw_variants_final.ann.filtered1KG.vcf.filteredvetcom.vcf.SNPs	4065.234	Rep_761
QP	SRR17255268_raw_variants_final.ann.filtered1KG.vcf.filteredvetcom.vcf.SNPs	4061.938	Rep_762
QP	SRR17255268_raw_variants_final.ann.filtered1KG.vcf.filteredvetcom.vcf.SNPs	4085.101	Rep_763
QP	SRR17255268_raw_variants_final.ann.filtered1KG.vcf.filteredvetcom.vcf.SNPs	4074.525	Rep_764
QP	SRR17255268_raw_variants_final.ann.filtered1KG.vcf.filteredvetcom.vcf.SNPs	4066.806	Rep_765
QP	SRR17255268_raw_variants_final.ann.filtered1KG.vcf.filteredvetcom.vcf.SNPs	4081.443	Rep_766
QP	SRR17255268_raw_variants_final.ann.filtered1KG.vcf.filteredvetcom.vcf.SNPs	4071.675	Rep_767
QP	SRR17255268_raw_variants_final.ann.filtered1KG.vcf.filteredvetcom.vcf.SNPs	4069.295	Rep_768
QP	SRR17255268_raw_variants_final.ann.filtered1KG.vcf.filteredvetcom.vcf.SNPs	4075.423	Rep_769
QP	SRR17255268_raw_variants_final.ann.filtered1KG.vcf.filteredvetcom.vcf.SNPs	4077.927	Rep_770
QP	SRR17255268_raw_variants_final.ann.filtered1KG.vcf.filteredvetcom.vcf.SNPs	4079.21	Rep_771
QP	SRR17255268_raw_variants_final.ann.filtered1KG.vcf.filteredvetcom.vcf.SNPs	4071.831	Rep_772
QP	SRR17255268_raw_variants_final.ann.filtered1KG.vcf.filteredvetcom.vcf.SNPs	4063.847	Rep_773
QP	SRR17255268_raw_variants_final.ann.filtered1KG.vcf.filteredvetcom.vcf.SNPs	4066.076	Rep_774
QP	SRR17255268_raw_variants_final.ann.filtered1KG.vcf.filteredvetcom.vcf.SNPs	4078.324	Rep_775
QP	SRR17255268_raw_variants_final.ann.filtered1KG.vcf.filteredvetcom.vcf.SNPs	4060.06	Rep_776
QP	SRR17255268_raw_variants_final.ann.filtered1KG.vcf.filteredvetcom.vcf.SNPs	4065.588	Rep_777
QP	SRR17255268_raw_variants_final.ann.filtered1KG.vcf.filteredvetcom.vcf.SNPs	4070.502	Rep_778
QP	SRR17255268_raw_variants_final.ann.filtered1KG.vcf.filteredvetcom.vcf.SNPs	4079.609	Rep_779
QP	SRR17255268_raw_variants_final.ann.filtered1KG.vcf.filteredvetcom.vcf.SNPs	4072.418	Rep_780
QP	SRR17255268_raw_variants_final.ann.filtered1KG.vcf.filteredvetcom.vcf.SNPs	4090.491	Rep_781
QP	SRR17255268_raw_variants_final.ann.filtered1KG.vcf.filteredvetcom.vcf.SNPs	4069.793	Rep_782
QP	SRR17255268_raw_variants_final.ann.filtered1KG.vcf.filteredvetcom.vcf.SNPs	4077.754	Rep_783
QP	SRR17255268_raw_variants_final.ann.filtered1KG.vcf.filteredvetcom.vcf.SNPs	4091.84	Rep_784
QP	SRR17255268_raw_variants_final.ann.filtered1KG.vcf.filteredvetcom.vcf.SNPs	4060.047	Rep_785
QP	SRR17255268_raw_variants_final.ann.filtered1KG.vcf.filteredvetcom.vcf.SNPs	4072.161	Rep_786
QP	SRR17255268_raw_variants_final.ann.filtered1KG.vcf.filteredvetcom.vcf.SNPs	4073.347	Rep_787
QP	SRR17255268_raw_variants_final.ann.filtered1KG.vcf.filteredvetcom.vcf.SNPs	4078.157	Rep_788
QP	SRR17255268_raw_variants_final.ann.filtered1KG.vcf.filteredvetcom.vcf.SNPs	4090.999	Rep_789
QP	SRR17255268_raw_variants_final.ann.filtered1KG.vcf.filteredvetcom.vcf.SNPs	4081.339	Rep_790
QP	SRR17255268_raw_variants_final.ann.filtered1KG.vcf.filteredvetcom.vcf.SNPs	4062.316	Rep_791
QP	SRR17255268_raw_variants_final.ann.filtered1KG.vcf.filteredvetcom.vcf.SNPs	4072.75	Rep_792
QP	SRR17255268_raw_variants_final.ann.filtered1KG.vcf.filteredvetcom.vcf.SNPs	4069.003	Rep_793
QP	SRR17255268_raw_variants_final.ann.filtered1KG.vcf.filteredvetcom.vcf.SNPs	4068.448	Rep_794
QP	SRR17255268_raw_variants_final.ann.filtered1KG.vcf.filteredvetcom.vcf.SNPs	4064.36	Rep_795
QP	SRR17255268_raw_variants_final.ann.filtered1KG.vcf.filteredvetcom.vcf.SNPs	4066.071	Rep_796
QP	SRR17255268_raw_variants_final.ann.filtered1KG.vcf.filteredvetcom.vcf.SNPs	4065.68	Rep_797
QP	SRR17255268_raw_variants_final.ann.filtered1KG.vcf.filteredvetcom.vcf.SNPs	4075.514	Rep_798
QP	SRR17255268_raw_variants_final.ann.filtered1KG.vcf.filteredvetcom.vcf.SNPs	4080.25	Rep_799
QP	SRR17255268_raw_variants_final.ann.filtered1KG.vcf.filteredvetcom.vcf.SNPs	4070.977	Rep_800
QP	SRR17255268_raw_variants_final.ann.filtered1KG.vcf.filteredvetcom.vcf.SNPs	4071.395	Rep_801
QP	SRR17255268_raw_variants_final.ann.filtered1KG.vcf.filteredvetcom.vcf.SNPs	4071.183	Rep_802
QP	SRR17255268_raw_variants_final.ann.filtered1KG.vcf.filteredvetcom.vcf.SNPs	4061.765	Rep_803
QP	SRR17255268_raw_variants_final.ann.filtered1KG.vcf.filteredvetcom.vcf.SNPs	4074.926	Rep_804
QP	SRR17255268_raw_variants_final.ann.filtered1KG.vcf.filteredvetcom.vcf.SNPs	4073.722	Rep_805
QP	SRR17255268_raw_variants_final.ann.filtered1KG.vcf.filteredvetcom.vcf.SNPs	4067.874	Rep_806
QP	SRR17255268_raw_variants_final.ann.filtered1KG.vcf.filteredvetcom.vcf.SNPs	4067.571	Rep_807
QP	SRR17255268_raw_variants_final.ann.filtered1KG.vcf.filteredvetcom.vcf.SNPs	4061.384	Rep_808
QP	SRR17255268_raw_variants_final.ann.filtered1KG.vcf.filteredvetcom.vcf.SNPs	4082.58	Rep_809
QP	SRR17255268_raw_variants_final.ann.filtered1KG.vcf.filteredvetcom.vcf.SNPs	4066.45	Rep_810
QP	SRR17255268_raw_variants_final.ann.filtered1KG.vcf.filteredvetcom.vcf.SNPs	4080.607	Rep_811
QP	SRR17255268_raw_variants_final.ann.filtered1KG.vcf.filteredvetcom.vcf.SNPs	4068.272	Rep_812
QP	SRR17255268_raw_variants_final.ann.filtered1KG.vcf.filteredvetcom.vcf.SNPs	4081.612	Rep_813
QP	SRR17255268_raw_variants_final.ann.filtered1KG.vcf.filteredvetcom.vcf.SNPs	4069.994	Rep_814
QP	SRR17255268_raw_variants_final.ann.filtered1KG.vcf.filteredvetcom.vcf.SNPs	4066.181	Rep_815
QP	SRR17255268_raw_variants_final.ann.filtered1KG.vcf.filteredvetcom.vcf.SNPs	4069.53	Rep_816
QP	SRR17255268_raw_variants_final.ann.filtered1KG.vcf.filteredvetcom.vcf.SNPs	4085.206	Rep_817
QP	SRR17255268_raw_variants_final.ann.filtered1KG.vcf.filteredvetcom.vcf.SNPs	4073.021	Rep_818
QP	SRR17255268_raw_variants_final.ann.filtered1KG.vcf.filteredvetcom.vcf.SNPs	4079.288	Rep_819
QP	SRR17255268_raw_variants_final.ann.filtered1KG.vcf.filteredvetcom.vcf.SNPs	4060.034	Rep_820
QP	SRR17255268_raw_variants_final.ann.filtered1KG.vcf.filteredvetcom.vcf.SNPs	4083.129	Rep_821
QP	SRR17255268_raw_variants_final.ann.filtered1KG.vcf.filteredvetcom.vcf.SNPs	4061.671	Rep_822
QP	SRR17255268_raw_variants_final.ann.filtered1KG.vcf.filteredvetcom.vcf.SNPs	4063.562	Rep_823
QP	SRR17255268_raw_variants_final.ann.filtered1KG.vcf.filteredvetcom.vcf.SNPs	4070.717	Rep_824
QP	SRR17255268_raw_variants_final.ann.filtered1KG.vcf.filteredvetcom.vcf.SNPs	4074.027	Rep_825
QP	SRR17255268_raw_variants_final.ann.filtered1KG.vcf.filteredvetcom.vcf.SNPs	4082.288	Rep_826
QP	SRR17255268_raw_variants_final.ann.filtered1KG.vcf.filteredvetcom.vcf.SNPs	4063.49	Rep_827
QP	SRR17255268_raw_variants_final.ann.filtered1KG.vcf.filteredvetcom.vcf.SNPs	4080.38	Rep_828
QP	SRR17255268_raw_variants_final.ann.filtered1KG.vcf.filteredvetcom.vcf.SNPs	4060.452	Rep_829
QP	SRR17255268_raw_variants_final.ann.filtered1KG.vcf.filteredvetcom.vcf.SNPs	4069.396	Rep_830
QP	SRR17255268_raw_variants_final.ann.filtered1KG.vcf.filteredvetcom.vcf.SNPs	4061.792	Rep_831
QP	SRR17255268_raw_variants_final.ann.filtered1KG.vcf.filteredvetcom.vcf.SNPs	4064.343	Rep_832
QP	SRR17255268_raw_variants_final.ann.filtered1KG.vcf.filteredvetcom.vcf.SNPs	4077.762	Rep_833
QP	SRR17255268_raw_variants_final.ann.filtered1KG.vcf.filteredvetcom.vcf.SNPs	4074.775	Rep_834
QP	SRR17255268_raw_variants_final.ann.filtered1KG.vcf.filteredvetcom.vcf.SNPs	4072.939	Rep_835
QP	SRR17255268_raw_variants_final.ann.filtered1KG.vcf.filteredvetcom.vcf.SNPs	4067.344	Rep_836
QP	SRR17255268_raw_variants_final.ann.filtered1KG.vcf.filteredvetcom.vcf.SNPs	4073.673	Rep_837
QP	SRR17255268_raw_variants_final.ann.filtered1KG.vcf.filteredvetcom.vcf.SNPs	4059.485	Rep_838
QP	SRR17255268_raw_variants_final.ann.filtered1KG.vcf.filteredvetcom.vcf.SNPs	4070.394	Rep_839
QP	SRR17255268_raw_variants_final.ann.filtered1KG.vcf.filteredvetcom.vcf.SNPs	4071.371	Rep_840
QP	SRR17255268_raw_variants_final.ann.filtered1KG.vcf.filteredvetcom.vcf.SNPs	4066.733	Rep_841
QP	SRR17255268_raw_variants_final.ann.filtered1KG.vcf.filteredvetcom.vcf.SNPs	4073.292	Rep_842
QP	SRR17255268_raw_variants_final.ann.filtered1KG.vcf.filteredvetcom.vcf.SNPs	4060.343	Rep_843
QP	SRR17255268_raw_variants_final.ann.filtered1KG.vcf.filteredvetcom.vcf.SNPs	4074.947	Rep_844
QP	SRR17255268_raw_variants_final.ann.filtered1KG.vcf.filteredvetcom.vcf.SNPs	4067.656	Rep_845
QP	SRR17255268_raw_variants_final.ann.filtered1KG.vcf.filteredvetcom.vcf.SNPs	4065.274	Rep_846
QP	SRR17255268_raw_variants_final.ann.filtered1KG.vcf.filteredvetcom.vcf.SNPs	4065.096	Rep_847
QP	SRR17255268_raw_variants_final.ann.filtered1KG.vcf.filteredvetcom.vcf.SNPs	4072.642	Rep_848
QP	SRR17255268_raw_variants_final.ann.filtered1KG.vcf.filteredvetcom.vcf.SNPs	4067.276	Rep_849
QP	SRR17255268_raw_variants_final.ann.filtered1KG.vcf.filteredvetcom.vcf.SNPs	4079.827	Rep_850
QP	SRR17255268_raw_variants_final.ann.filtered1KG.vcf.filteredvetcom.vcf.SNPs	4061.785	Rep_851
QP	SRR17255268_raw_variants_final.ann.filtered1KG.vcf.filteredvetcom.vcf.SNPs	4077.057	Rep_852
QP	SRR17255268_raw_variants_final.ann.filtered1KG.vcf.filteredvetcom.vcf.SNPs	4064.947	Rep_853
QP	SRR17255268_raw_variants_final.ann.filtered1KG.vcf.filteredvetcom.vcf.SNPs	4079.211	Rep_854
QP	SRR17255268_raw_variants_final.ann.filtered1KG.vcf.filteredvetcom.vcf.SNPs	4075.354	Rep_855
QP	SRR17255268_raw_variants_final.ann.filtered1KG.vcf.filteredvetcom.vcf.SNPs	4081.706	Rep_856
QP	SRR17255268_raw_variants_final.ann.filtered1KG.vcf.filteredvetcom.vcf.SNPs	4069.105	Rep_857
QP	SRR17255268_raw_variants_final.ann.filtered1KG.vcf.filteredvetcom.vcf.SNPs	4088.516	Rep_858
QP	SRR17255268_raw_variants_final.ann.filtered1KG.vcf.filteredvetcom.vcf.SNPs	4081.951	Rep_859
QP	SRR17255268_raw_variants_final.ann.filtered1KG.vcf.filteredvetcom.vcf.SNPs	4077.825	Rep_860
QP	SRR17255268_raw_variants_final.ann.filtered1KG.vcf.filteredvetcom.vcf.SNPs	4072.339	Rep_861
QP	SRR17255268_raw_variants_final.ann.filtered1KG.vcf.filteredvetcom.vcf.SNPs	4073.823	Rep_862
QP	SRR17255268_raw_variants_final.ann.filtered1KG.vcf.filteredvetcom.vcf.SNPs	4070.976	Rep_863
QP	SRR17255268_raw_variants_final.ann.filtered1KG.vcf.filteredvetcom.vcf.SNPs	4068.525	Rep_864
QP	SRR17255268_raw_variants_final.ann.filtered1KG.vcf.filteredvetcom.vcf.SNPs	4070.803	Rep_865
QP	SRR17255268_raw_variants_final.ann.filtered1KG.vcf.filteredvetcom.vcf.SNPs	4054.48	Rep_866
QP	SRR17255268_raw_variants_final.ann.filtered1KG.vcf.filteredvetcom.vcf.SNPs	4062.948	Rep_867
QP	SRR17255268_raw_variants_final.ann.filtered1KG.vcf.filteredvetcom.vcf.SNPs	4069.576	Rep_868
QP	SRR17255268_raw_variants_final.ann.filtered1KG.vcf.filteredvetcom.vcf.SNPs	4068.112	Rep_869
QP	SRR17255268_raw_variants_final.ann.filtered1KG.vcf.filteredvetcom.vcf.SNPs	4074.806	Rep_870
QP	SRR17255268_raw_variants_final.ann.filtered1KG.vcf.filteredvetcom.vcf.SNPs	4062.31	Rep_871
QP	SRR17255268_raw_variants_final.ann.filtered1KG.vcf.filteredvetcom.vcf.SNPs	4076.878	Rep_872
QP	SRR17255268_raw_variants_final.ann.filtered1KG.vcf.filteredvetcom.vcf.SNPs	4074.371	Rep_873
QP	SRR17255268_raw_variants_final.ann.filtered1KG.vcf.filteredvetcom.vcf.SNPs	4069.14	Rep_874
QP	SRR17255268_raw_variants_final.ann.filtered1KG.vcf.filteredvetcom.vcf.SNPs	4081.936	Rep_875
QP	SRR17255268_raw_variants_final.ann.filtered1KG.vcf.filteredvetcom.vcf.SNPs	4064.625	Rep_876
QP	SRR17255268_raw_variants_final.ann.filtered1KG.vcf.filteredvetcom.vcf.SNPs	4080.599	Rep_877
QP	SRR17255268_raw_variants_final.ann.filtered1KG.vcf.filteredvetcom.vcf.SNPs	4073.77	Rep_878
QP	SRR17255268_raw_variants_final.ann.filtered1KG.vcf.filteredvetcom.vcf.SNPs	4060.164	Rep_879
QP	SRR17255268_raw_variants_final.ann.filtered1KG.vcf.filteredvetcom.vcf.SNPs	4065.801	Rep_880
QP	SRR17255268_raw_variants_final.ann.filtered1KG.vcf.filteredvetcom.vcf.SNPs	4070.937	Rep_881
QP	SRR17255268_raw_variants_final.ann.filtered1KG.vcf.filteredvetcom.vcf.SNPs	4082.4	Rep_882
QP	SRR17255268_raw_variants_final.ann.filtered1KG.vcf.filteredvetcom.vcf.SNPs	4072.61	Rep_883
QP	SRR17255268_raw_variants_final.ann.filtered1KG.vcf.filteredvetcom.vcf.SNPs	4070.607	Rep_884
QP	SRR17255268_raw_variants_final.ann.filtered1KG.vcf.filteredvetcom.vcf.SNPs	4070.731	Rep_885
QP	SRR17255268_raw_variants_final.ann.filtered1KG.vcf.filteredvetcom.vcf.SNPs	4073.054	Rep_886
QP	SRR17255268_raw_variants_final.ann.filtered1KG.vcf.filteredvetcom.vcf.SNPs	4067.458	Rep_887
QP	SRR17255268_raw_variants_final.ann.filtered1KG.vcf.filteredvetcom.vcf.SNPs	4079.272	Rep_888
QP	SRR17255268_raw_variants_final.ann.filtered1KG.vcf.filteredvetcom.vcf.SNPs	4074.065	Rep_889
QP	SRR17255268_raw_variants_final.ann.filtered1KG.vcf.filteredvetcom.vcf.SNPs	4076.068	Rep_890
QP	SRR17255268_raw_variants_final.ann.filtered1KG.vcf.filteredvetcom.vcf.SNPs	4075.184	Rep_891
QP	SRR17255268_raw_variants_final.ann.filtered1KG.vcf.filteredvetcom.vcf.SNPs	4067.065	Rep_892
QP	SRR17255268_raw_variants_final.ann.filtered1KG.vcf.filteredvetcom.vcf.SNPs	4076.228	Rep_893
QP	SRR17255268_raw_variants_final.ann.filtered1KG.vcf.filteredvetcom.vcf.SNPs	4079.691	Rep_894
QP	SRR17255268_raw_variants_final.ann.filtered1KG.vcf.filteredvetcom.vcf.SNPs	4075.94	Rep_895
QP	SRR17255268_raw_variants_final.ann.filtered1KG.vcf.filteredvetcom.vcf.SNPs	4064.919	Rep_896
QP	SRR17255268_raw_variants_final.ann.filtered1KG.vcf.filteredvetcom.vcf.SNPs	4063.878	Rep_897
QP	SRR17255268_raw_variants_final.ann.filtered1KG.vcf.filteredvetcom.vcf.SNPs	4073.283	Rep_898
QP	SRR17255268_raw_variants_final.ann.filtered1KG.vcf.filteredvetcom.vcf.SNPs	4086.499	Rep_899
QP	SRR17255268_raw_variants_final.ann.filtered1KG.vcf.filteredvetcom.vcf.SNPs	4073.437	Rep_900
QP	SRR17255268_raw_variants_final.ann.filtered1KG.vcf.filteredvetcom.vcf.SNPs	4066.289	Rep_901
QP	SRR17255268_raw_variants_final.ann.filtered1KG.vcf.filteredvetcom.vcf.SNPs	4076.014	Rep_902
QP	SRR17255268_raw_variants_final.ann.filtered1KG.vcf.filteredvetcom.vcf.SNPs	4066.751	Rep_903
QP	SRR17255268_raw_variants_final.ann.filtered1KG.vcf.filteredvetcom.vcf.SNPs	4076.957	Rep_904
QP	SRR17255268_raw_variants_final.ann.filtered1KG.vcf.filteredvetcom.vcf.SNPs	4073.948	Rep_905
QP	SRR17255268_raw_variants_final.ann.filtered1KG.vcf.filteredvetcom.vcf.SNPs	4069.324	Rep_906
QP	SRR17255268_raw_variants_final.ann.filtered1KG.vcf.filteredvetcom.vcf.SNPs	4079.265	Rep_907
QP	SRR17255268_raw_variants_final.ann.filtered1KG.vcf.filteredvetcom.vcf.SNPs	4080.427	Rep_908
QP	SRR17255268_raw_variants_final.ann.filtered1KG.vcf.filteredvetcom.vcf.SNPs	4081.754	Rep_909
QP	SRR17255268_raw_variants_final.ann.filtered1KG.vcf.filteredvetcom.vcf.SNPs	4057.886	Rep_910
QP	SRR17255268_raw_variants_final.ann.filtered1KG.vcf.filteredvetcom.vcf.SNPs	4060.764	Rep_911
QP	SRR17255268_raw_variants_final.ann.filtered1KG.vcf.filteredvetcom.vcf.SNPs	4089.724	Rep_912
QP	SRR17255268_raw_variants_final.ann.filtered1KG.vcf.filteredvetcom.vcf.SNPs	4085.214	Rep_913
QP	SRR17255268_raw_variants_final.ann.filtered1KG.vcf.filteredvetcom.vcf.SNPs	4087.593	Rep_914
QP	SRR17255268_raw_variants_final.ann.filtered1KG.vcf.filteredvetcom.vcf.SNPs	4072.593	Rep_915
QP	SRR17255268_raw_variants_final.ann.filtered1KG.vcf.filteredvetcom.vcf.SNPs	4100.805	Rep_916
QP	SRR17255268_raw_variants_final.ann.filtered1KG.vcf.filteredvetcom.vcf.SNPs	4067.719	Rep_917
QP	SRR17255268_raw_variants_final.ann.filtered1KG.vcf.filteredvetcom.vcf.SNPs	4072.074	Rep_918
QP	SRR17255268_raw_variants_final.ann.filtered1KG.vcf.filteredvetcom.vcf.SNPs	4082.868	Rep_919
QP	SRR17255268_raw_variants_final.ann.filtered1KG.vcf.filteredvetcom.vcf.SNPs	4067.004	Rep_920
QP	SRR17255268_raw_variants_final.ann.filtered1KG.vcf.filteredvetcom.vcf.SNPs	4061.26	Rep_921
QP	SRR17255268_raw_variants_final.ann.filtered1KG.vcf.filteredvetcom.vcf.SNPs	4067.089	Rep_922
QP	SRR17255268_raw_variants_final.ann.filtered1KG.vcf.filteredvetcom.vcf.SNPs	4060.244	Rep_923
QP	SRR17255268_raw_variants_final.ann.filtered1KG.vcf.filteredvetcom.vcf.SNPs	4070.477	Rep_924
QP	SRR17255268_raw_variants_final.ann.filtered1KG.vcf.filteredvetcom.vcf.SNPs	4093.243	Rep_925
QP	SRR17255268_raw_variants_final.ann.filtered1KG.vcf.filteredvetcom.vcf.SNPs	4056.915	Rep_926
QP	SRR17255268_raw_variants_final.ann.filtered1KG.vcf.filteredvetcom.vcf.SNPs	4060.759	Rep_927
QP	SRR17255268_raw_variants_final.ann.filtered1KG.vcf.filteredvetcom.vcf.SNPs	4087.602	Rep_928
QP	SRR17255268_raw_variants_final.ann.filtered1KG.vcf.filteredvetcom.vcf.SNPs	4078.856	Rep_929
QP	SRR17255268_raw_variants_final.ann.filtered1KG.vcf.filteredvetcom.vcf.SNPs	4068.036	Rep_930
QP	SRR17255268_raw_variants_final.ann.filtered1KG.vcf.filteredvetcom.vcf.SNPs	4067.765	Rep_931
QP	SRR17255268_raw_variants_final.ann.filtered1KG.vcf.filteredvetcom.vcf.SNPs	4075.279	Rep_932
QP	SRR17255268_raw_variants_final.ann.filtered1KG.vcf.filteredvetcom.vcf.SNPs	4065.515	Rep_933
QP	SRR17255268_raw_variants_final.ann.filtered1KG.vcf.filteredvetcom.vcf.SNPs	4087.392	Rep_934
QP	SRR17255268_raw_variants_final.ann.filtered1KG.vcf.filteredvetcom.vcf.SNPs	4056.91	Rep_935
QP	SRR17255268_raw_variants_final.ann.filtered1KG.vcf.filteredvetcom.vcf.SNPs	4075.875	Rep_936
QP	SRR17255268_raw_variants_final.ann.filtered1KG.vcf.filteredvetcom.vcf.SNPs	4068.387	Rep_937
QP	SRR17255268_raw_variants_final.ann.filtered1KG.vcf.filteredvetcom.vcf.SNPs	4070.733	Rep_938
QP	SRR17255268_raw_variants_final.ann.filtered1KG.vcf.filteredvetcom.vcf.SNPs	4066.564	Rep_939
QP	SRR17255268_raw_variants_final.ann.filtered1KG.vcf.filteredvetcom.vcf.SNPs	4075.199	Rep_940
QP	SRR17255268_raw_variants_final.ann.filtered1KG.vcf.filteredvetcom.vcf.SNPs	4068.201	Rep_941
QP	SRR17255268_raw_variants_final.ann.filtered1KG.vcf.filteredvetcom.vcf.SNPs	4062.664	Rep_942
QP	SRR17255268_raw_variants_final.ann.filtered1KG.vcf.filteredvetcom.vcf.SNPs	4070.16	Rep_943
QP	SRR17255268_raw_variants_final.ann.filtered1KG.vcf.filteredvetcom.vcf.SNPs	4067.28	Rep_944
QP	SRR17255268_raw_variants_final.ann.filtered1KG.vcf.filteredvetcom.vcf.SNPs	4069.396	Rep_945
QP	SRR17255268_raw_variants_final.ann.filtered1KG.vcf.filteredvetcom.vcf.SNPs	4079.571	Rep_946
QP	SRR17255268_raw_variants_final.ann.filtered1KG.vcf.filteredvetcom.vcf.SNPs	4060.199	Rep_947
QP	SRR17255268_raw_variants_final.ann.filtered1KG.vcf.filteredvetcom.vcf.SNPs	4074.949	Rep_948
QP	SRR17255268_raw_variants_final.ann.filtered1KG.vcf.filteredvetcom.vcf.SNPs	4064.1	Rep_949
QP	SRR17255268_raw_variants_final.ann.filtered1KG.vcf.filteredvetcom.vcf.SNPs	4068.396	Rep_950
QP	SRR17255268_raw_variants_final.ann.filtered1KG.vcf.filteredvetcom.vcf.SNPs	4077.108	Rep_951
QP	SRR17255268_raw_variants_final.ann.filtered1KG.vcf.filteredvetcom.vcf.SNPs	4065.708	Rep_952
QP	SRR17255268_raw_variants_final.ann.filtered1KG.vcf.filteredvetcom.vcf.SNPs	4072.578	Rep_953
QP	SRR17255268_raw_variants_final.ann.filtered1KG.vcf.filteredvetcom.vcf.SNPs	4078.176	Rep_954
QP	SRR17255268_raw_variants_final.ann.filtered1KG.vcf.filteredvetcom.vcf.SNPs	4069.504	Rep_955
QP	SRR17255268_raw_variants_final.ann.filtered1KG.vcf.filteredvetcom.vcf.SNPs	4077.67	Rep_956
QP	SRR17255268_raw_variants_final.ann.filtered1KG.vcf.filteredvetcom.vcf.SNPs	4065.612	Rep_957
QP	SRR17255268_raw_variants_final.ann.filtered1KG.vcf.filteredvetcom.vcf.SNPs	4077.863	Rep_958
QP	SRR17255268_raw_variants_final.ann.filtered1KG.vcf.filteredvetcom.vcf.SNPs	4064.389	Rep_959
QP	SRR17255268_raw_variants_final.ann.filtered1KG.vcf.filteredvetcom.vcf.SNPs	4083.184	Rep_960
QP	SRR17255268_raw_variants_final.ann.filtered1KG.vcf.filteredvetcom.vcf.SNPs	4068.885	Rep_961
QP	SRR17255268_raw_variants_final.ann.filtered1KG.vcf.filteredvetcom.vcf.SNPs	4083.486	Rep_962
QP	SRR17255268_raw_variants_final.ann.filtered1KG.vcf.filteredvetcom.vcf.SNPs	4070.759	Rep_963
QP	SRR17255268_raw_variants_final.ann.filtered1KG.vcf.filteredvetcom.vcf.SNPs	4066.302	Rep_964
QP	SRR17255268_raw_variants_final.ann.filtered1KG.vcf.filteredvetcom.vcf.SNPs	4066.282	Rep_965
QP	SRR17255268_raw_variants_final.ann.filtered1KG.vcf.filteredvetcom.vcf.SNPs	4069.87	Rep_966
QP	SRR17255268_raw_variants_final.ann.filtered1KG.vcf.filteredvetcom.vcf.SNPs	4073.829	Rep_967
QP	SRR17255268_raw_variants_final.ann.filtered1KG.vcf.filteredvetcom.vcf.SNPs	4058.544	Rep_968
QP	SRR17255268_raw_variants_final.ann.filtered1KG.vcf.filteredvetcom.vcf.SNPs	4071.865	Rep_969
QP	SRR17255268_raw_variants_final.ann.filtered1KG.vcf.filteredvetcom.vcf.SNPs	4063.346	Rep_970
QP	SRR17255268_raw_variants_final.ann.filtered1KG.vcf.filteredvetcom.vcf.SNPs	4065.484	Rep_971
QP	SRR17255268_raw_variants_final.ann.filtered1KG.vcf.filteredvetcom.vcf.SNPs	4058.09	Rep_972
QP	SRR17255268_raw_variants_final.ann.filtered1KG.vcf.filteredvetcom.vcf.SNPs	4091.704	Rep_973
QP	SRR17255268_raw_variants_final.ann.filtered1KG.vcf.filteredvetcom.vcf.SNPs	4072.126	Rep_974
QP	SRR17255268_raw_variants_final.ann.filtered1KG.vcf.filteredvetcom.vcf.SNPs	4074.074	Rep_975
QP	SRR17255268_raw_variants_final.ann.filtered1KG.vcf.filteredvetcom.vcf.SNPs	4069.797	Rep_976
QP	SRR17255268_raw_variants_final.ann.filtered1KG.vcf.filteredvetcom.vcf.SNPs	4071.584	Rep_977
QP	SRR17255268_raw_variants_final.ann.filtered1KG.vcf.filteredvetcom.vcf.SNPs	4087.78	Rep_978
QP	SRR17255268_raw_variants_final.ann.filtered1KG.vcf.filteredvetcom.vcf.SNPs	4083.007	Rep_979
QP	SRR17255268_raw_variants_final.ann.filtered1KG.vcf.filteredvetcom.vcf.SNPs	4064.824	Rep_980
QP	SRR17255268_raw_variants_final.ann.filtered1KG.vcf.filteredvetcom.vcf.SNPs	4079.225	Rep_981
QP	SRR17255268_raw_variants_final.ann.filtered1KG.vcf.filteredvetcom.vcf.SNPs	4073.95	Rep_982
QP	SRR17255268_raw_variants_final.ann.filtered1KG.vcf.filteredvetcom.vcf.SNPs	4067.322	Rep_983
QP	SRR17255268_raw_variants_final.ann.filtered1KG.vcf.filteredvetcom.vcf.SNPs	4077.319	Rep_984
QP	SRR17255268_raw_variants_final.ann.filtered1KG.vcf.filteredvetcom.vcf.SNPs	4062.01	Rep_985
QP	SRR17255268_raw_variants_final.ann.filtered1KG.vcf.filteredvetcom.vcf.SNPs	4066.232	Rep_986
QP	SRR17255268_raw_variants_final.ann.filtered1KG.vcf.filteredvetcom.vcf.SNPs	4064.865	Rep_987
QP	SRR17255268_raw_variants_final.ann.filtered1KG.vcf.filteredvetcom.vcf.SNPs	4069.9	Rep_988
QP	SRR17255268_raw_variants_final.ann.filtered1KG.vcf.filteredvetcom.vcf.SNPs	4065.941	Rep_989
QP	SRR17255268_raw_variants_final.ann.filtered1KG.vcf.filteredvetcom.vcf.SNPs	4069.768	Rep_990
QP	SRR17255268_raw_variants_final.ann.filtered1KG.vcf.filteredvetcom.vcf.SNPs	4071.202	Rep_991
QP	SRR17255268_raw_variants_final.ann.filtered1KG.vcf.filteredvetcom.vcf.SNPs	4064.976	Rep_992
QP	SRR17255268_raw_variants_final.ann.filtered1KG.vcf.filteredvetcom.vcf.SNPs	4072.554	Rep_993
QP	SRR17255268_raw_variants_final.ann.filtered1KG.vcf.filteredvetcom.vcf.SNPs	4069.186	Rep_994
QP	SRR17255268_raw_variants_final.ann.filtered1KG.vcf.filteredvetcom.vcf.SNPs	4079.266	Rep_995
QP	SRR17255268_raw_variants_final.ann.filtered1KG.vcf.filteredvetcom.vcf.SNPs	4080.085	Rep_996
QP	SRR17255268_raw_variants_final.ann.filtered1KG.vcf.filteredvetcom.vcf.SNPs	4076.771	Rep_997
QP	SRR17255268_raw_variants_final.ann.filtered1KG.vcf.filteredvetcom.vcf.SNPs	4081.371	Rep_998
QP	SRR17255268_raw_variants_final.ann.filtered1KG.vcf.filteredvetcom.vcf.SNPs	4070.893	Rep_999
QP	SRR17255268_raw_variants_final.ann.filtered1KG.vcf.filteredvetcom.vcf.SNPs	4070.089	Rep_1000
QP	SRR17255271_raw_variants_final.ann.filtered1KG.vcf.filteredvetcom.vcf.SNPs	4100.856	Rep_1
QP	SRR17255271_raw_variants_final.ann.filtered1KG.vcf.filteredvetcom.vcf.SNPs	4094.198	Rep_2
QP	SRR17255271_raw_variants_final.ann.filtered1KG.vcf.filteredvetcom.vcf.SNPs	4107.218	Rep_3
QP	SRR17255271_raw_variants_final.ann.filtered1KG.vcf.filteredvetcom.vcf.SNPs	4105.899	Rep_4
QP	SRR17255271_raw_variants_final.ann.filtered1KG.vcf.filteredvetcom.vcf.SNPs	4103.471	Rep_5
QP	SRR17255271_raw_variants_final.ann.filtered1KG.vcf.filteredvetcom.vcf.SNPs	4107.8	Rep_6
QP	SRR17255271_raw_variants_final.ann.filtered1KG.vcf.filteredvetcom.vcf.SNPs	4093.625	Rep_7
QP	SRR17255271_raw_variants_final.ann.filtered1KG.vcf.filteredvetcom.vcf.SNPs	4098.959	Rep_8
QP	SRR17255271_raw_variants_final.ann.filtered1KG.vcf.filteredvetcom.vcf.SNPs	4106.612	Rep_9
QP	SRR17255271_raw_variants_final.ann.filtered1KG.vcf.filteredvetcom.vcf.SNPs	4090.233	Rep_10
QP	SRR17255271_raw_variants_final.ann.filtered1KG.vcf.filteredvetcom.vcf.SNPs	4099.711	Rep_11
QP	SRR17255271_raw_variants_final.ann.filtered1KG.vcf.filteredvetcom.vcf.SNPs	4088.323	Rep_12
QP	SRR17255271_raw_variants_final.ann.filtered1KG.vcf.filteredvetcom.vcf.SNPs	4094.263	Rep_13
QP	SRR17255271_raw_variants_final.ann.filtered1KG.vcf.filteredvetcom.vcf.SNPs	4115.867	Rep_14
QP	SRR17255271_raw_variants_final.ann.filtered1KG.vcf.filteredvetcom.vcf.SNPs	4097.014	Rep_15
QP	SRR17255271_raw_variants_final.ann.filtered1KG.vcf.filteredvetcom.vcf.SNPs	4095.863	Rep_16
QP	SRR17255271_raw_variants_final.ann.filtered1KG.vcf.filteredvetcom.vcf.SNPs	4090.596	Rep_17
QP	SRR17255271_raw_variants_final.ann.filtered1KG.vcf.filteredvetcom.vcf.SNPs	4101.698	Rep_18
QP	SRR17255271_raw_variants_final.ann.filtered1KG.vcf.filteredvetcom.vcf.SNPs	4096.378	Rep_19
QP	SRR17255271_raw_variants_final.ann.filtered1KG.vcf.filteredvetcom.vcf.SNPs	4098.156	Rep_20
QP	SRR17255271_raw_variants_final.ann.filtered1KG.vcf.filteredvetcom.vcf.SNPs	4121.585	Rep_21
QP	SRR17255271_raw_variants_final.ann.filtered1KG.vcf.filteredvetcom.vcf.SNPs	4102.113	Rep_22
QP	SRR17255271_raw_variants_final.ann.filtered1KG.vcf.filteredvetcom.vcf.SNPs	4106.765	Rep_23
QP	SRR17255271_raw_variants_final.ann.filtered1KG.vcf.filteredvetcom.vcf.SNPs	4108.66	Rep_24
QP	SRR17255271_raw_variants_final.ann.filtered1KG.vcf.filteredvetcom.vcf.SNPs	4107.156	Rep_25
QP	SRR17255271_raw_variants_final.ann.filtered1KG.vcf.filteredvetcom.vcf.SNPs	4098.419	Rep_26
QP	SRR17255271_raw_variants_final.ann.filtered1KG.vcf.filteredvetcom.vcf.SNPs	4098.309	Rep_27
QP	SRR17255271_raw_variants_final.ann.filtered1KG.vcf.filteredvetcom.vcf.SNPs	4103.132	Rep_28
QP	SRR17255271_raw_variants_final.ann.filtered1KG.vcf.filteredvetcom.vcf.SNPs	4103.295	Rep_29
QP	SRR17255271_raw_variants_final.ann.filtered1KG.vcf.filteredvetcom.vcf.SNPs	4098.437	Rep_30
QP	SRR17255271_raw_variants_final.ann.filtered1KG.vcf.filteredvetcom.vcf.SNPs	4105.778	Rep_31
QP	SRR17255271_raw_variants_final.ann.filtered1KG.vcf.filteredvetcom.vcf.SNPs	4102.429	Rep_32
QP	SRR17255271_raw_variants_final.ann.filtered1KG.vcf.filteredvetcom.vcf.SNPs	4093.193	Rep_33
QP	SRR17255271_raw_variants_final.ann.filtered1KG.vcf.filteredvetcom.vcf.SNPs	4093.002	Rep_34
QP	SRR17255271_raw_variants_final.ann.filtered1KG.vcf.filteredvetcom.vcf.SNPs	4108.423	Rep_35
QP	SRR17255271_raw_variants_final.ann.filtered1KG.vcf.filteredvetcom.vcf.SNPs	4098.532	Rep_36
QP	SRR17255271_raw_variants_final.ann.filtered1KG.vcf.filteredvetcom.vcf.SNPs	4111.045	Rep_37
QP	SRR17255271_raw_variants_final.ann.filtered1KG.vcf.filteredvetcom.vcf.SNPs	4096.775	Rep_38
QP	SRR17255271_raw_variants_final.ann.filtered1KG.vcf.filteredvetcom.vcf.SNPs	4110.345	Rep_39
QP	SRR17255271_raw_variants_final.ann.filtered1KG.vcf.filteredvetcom.vcf.SNPs	4102.551	Rep_40
QP	SRR17255271_raw_variants_final.ann.filtered1KG.vcf.filteredvetcom.vcf.SNPs	4113.117	Rep_41
QP	SRR17255271_raw_variants_final.ann.filtered1KG.vcf.filteredvetcom.vcf.SNPs	4109.54	Rep_42
QP	SRR17255271_raw_variants_final.ann.filtered1KG.vcf.filteredvetcom.vcf.SNPs	4103.643	Rep_43
QP	SRR17255271_raw_variants_final.ann.filtered1KG.vcf.filteredvetcom.vcf.SNPs	4100.304	Rep_44
QP	SRR17255271_raw_variants_final.ann.filtered1KG.vcf.filteredvetcom.vcf.SNPs	4099.133	Rep_45
QP	SRR17255271_raw_variants_final.ann.filtered1KG.vcf.filteredvetcom.vcf.SNPs	4100.604	Rep_46
QP	SRR17255271_raw_variants_final.ann.filtered1KG.vcf.filteredvetcom.vcf.SNPs	4102.839	Rep_47
QP	SRR17255271_raw_variants_final.ann.filtered1KG.vcf.filteredvetcom.vcf.SNPs	4102.822	Rep_48
QP	SRR17255271_raw_variants_final.ann.filtered1KG.vcf.filteredvetcom.vcf.SNPs	4114.989	Rep_49
QP	SRR17255271_raw_variants_final.ann.filtered1KG.vcf.filteredvetcom.vcf.SNPs	4111.325	Rep_50
QP	SRR17255271_raw_variants_final.ann.filtered1KG.vcf.filteredvetcom.vcf.SNPs	4107.023	Rep_51
QP	SRR17255271_raw_variants_final.ann.filtered1KG.vcf.filteredvetcom.vcf.SNPs	4101.642	Rep_52
QP	SRR17255271_raw_variants_final.ann.filtered1KG.vcf.filteredvetcom.vcf.SNPs	4090.501	Rep_53
QP	SRR17255271_raw_variants_final.ann.filtered1KG.vcf.filteredvetcom.vcf.SNPs	4091.708	Rep_54
QP	SRR17255271_raw_variants_final.ann.filtered1KG.vcf.filteredvetcom.vcf.SNPs	4106.616	Rep_55
QP	SRR17255271_raw_variants_final.ann.filtered1KG.vcf.filteredvetcom.vcf.SNPs	4104.487	Rep_56
QP	SRR17255271_raw_variants_final.ann.filtered1KG.vcf.filteredvetcom.vcf.SNPs	4111.796	Rep_57
QP	SRR17255271_raw_variants_final.ann.filtered1KG.vcf.filteredvetcom.vcf.SNPs	4118.922	Rep_58
QP	SRR17255271_raw_variants_final.ann.filtered1KG.vcf.filteredvetcom.vcf.SNPs	4113.698	Rep_59
QP	SRR17255271_raw_variants_final.ann.filtered1KG.vcf.filteredvetcom.vcf.SNPs	4092.551	Rep_60
QP	SRR17255271_raw_variants_final.ann.filtered1KG.vcf.filteredvetcom.vcf.SNPs	4101.382	Rep_61
QP	SRR17255271_raw_variants_final.ann.filtered1KG.vcf.filteredvetcom.vcf.SNPs	4094.719	Rep_62
QP	SRR17255271_raw_variants_final.ann.filtered1KG.vcf.filteredvetcom.vcf.SNPs	4097.434	Rep_63
QP	SRR17255271_raw_variants_final.ann.filtered1KG.vcf.filteredvetcom.vcf.SNPs	4104.838	Rep_64
QP	SRR17255271_raw_variants_final.ann.filtered1KG.vcf.filteredvetcom.vcf.SNPs	4112.035	Rep_65
QP	SRR17255271_raw_variants_final.ann.filtered1KG.vcf.filteredvetcom.vcf.SNPs	4102.683	Rep_66
QP	SRR17255271_raw_variants_final.ann.filtered1KG.vcf.filteredvetcom.vcf.SNPs	4106.522	Rep_67
QP	SRR17255271_raw_variants_final.ann.filtered1KG.vcf.filteredvetcom.vcf.SNPs	4092.417	Rep_68
QP	SRR17255271_raw_variants_final.ann.filtered1KG.vcf.filteredvetcom.vcf.SNPs	4107.206	Rep_69
QP	SRR17255271_raw_variants_final.ann.filtered1KG.vcf.filteredvetcom.vcf.SNPs	4095.522	Rep_70
QP	SRR17255271_raw_variants_final.ann.filtered1KG.vcf.filteredvetcom.vcf.SNPs	4100.155	Rep_71
QP	SRR17255271_raw_variants_final.ann.filtered1KG.vcf.filteredvetcom.vcf.SNPs	4106.366	Rep_72
QP	SRR17255271_raw_variants_final.ann.filtered1KG.vcf.filteredvetcom.vcf.SNPs	4094.018	Rep_73
QP	SRR17255271_raw_variants_final.ann.filtered1KG.vcf.filteredvetcom.vcf.SNPs	4112.72	Rep_74
QP	SRR17255271_raw_variants_final.ann.filtered1KG.vcf.filteredvetcom.vcf.SNPs	4100.656	Rep_75
QP	SRR17255271_raw_variants_final.ann.filtered1KG.vcf.filteredvetcom.vcf.SNPs	4095.948	Rep_76
QP	SRR17255271_raw_variants_final.ann.filtered1KG.vcf.filteredvetcom.vcf.SNPs	4105.789	Rep_77
QP	SRR17255271_raw_variants_final.ann.filtered1KG.vcf.filteredvetcom.vcf.SNPs	4107.236	Rep_78
QP	SRR17255271_raw_variants_final.ann.filtered1KG.vcf.filteredvetcom.vcf.SNPs	4102.266	Rep_79
QP	SRR17255271_raw_variants_final.ann.filtered1KG.vcf.filteredvetcom.vcf.SNPs	4096.09	Rep_80
QP	SRR17255271_raw_variants_final.ann.filtered1KG.vcf.filteredvetcom.vcf.SNPs	4111.141	Rep_81
QP	SRR17255271_raw_variants_final.ann.filtered1KG.vcf.filteredvetcom.vcf.SNPs	4099.83	Rep_82
QP	SRR17255271_raw_variants_final.ann.filtered1KG.vcf.filteredvetcom.vcf.SNPs	4125.434	Rep_83
QP	SRR17255271_raw_variants_final.ann.filtered1KG.vcf.filteredvetcom.vcf.SNPs	4097.922	Rep_84
QP	SRR17255271_raw_variants_final.ann.filtered1KG.vcf.filteredvetcom.vcf.SNPs	4113.076	Rep_85
QP	SRR17255271_raw_variants_final.ann.filtered1KG.vcf.filteredvetcom.vcf.SNPs	4094.335	Rep_86
QP	SRR17255271_raw_variants_final.ann.filtered1KG.vcf.filteredvetcom.vcf.SNPs	4109.207	Rep_87
QP	SRR17255271_raw_variants_final.ann.filtered1KG.vcf.filteredvetcom.vcf.SNPs	4126.931	Rep_88
QP	SRR17255271_raw_variants_final.ann.filtered1KG.vcf.filteredvetcom.vcf.SNPs	4102.19	Rep_89
QP	SRR17255271_raw_variants_final.ann.filtered1KG.vcf.filteredvetcom.vcf.SNPs	4102.291	Rep_90
QP	SRR17255271_raw_variants_final.ann.filtered1KG.vcf.filteredvetcom.vcf.SNPs	4100.306	Rep_91
QP	SRR17255271_raw_variants_final.ann.filtered1KG.vcf.filteredvetcom.vcf.SNPs	4096.457	Rep_92
QP	SRR17255271_raw_variants_final.ann.filtered1KG.vcf.filteredvetcom.vcf.SNPs	4116.446	Rep_93
QP	SRR17255271_raw_variants_final.ann.filtered1KG.vcf.filteredvetcom.vcf.SNPs	4099.103	Rep_94
QP	SRR17255271_raw_variants_final.ann.filtered1KG.vcf.filteredvetcom.vcf.SNPs	4089.302	Rep_95
QP	SRR17255271_raw_variants_final.ann.filtered1KG.vcf.filteredvetcom.vcf.SNPs	4101.876	Rep_96
QP	SRR17255271_raw_variants_final.ann.filtered1KG.vcf.filteredvetcom.vcf.SNPs	4097.451	Rep_97
QP	SRR17255271_raw_variants_final.ann.filtered1KG.vcf.filteredvetcom.vcf.SNPs	4105.03	Rep_98
QP	SRR17255271_raw_variants_final.ann.filtered1KG.vcf.filteredvetcom.vcf.SNPs	4118.452	Rep_99
QP	SRR17255271_raw_variants_final.ann.filtered1KG.vcf.filteredvetcom.vcf.SNPs	4098.817	Rep_100
QP	SRR17255271_raw_variants_final.ann.filtered1KG.vcf.filteredvetcom.vcf.SNPs	4114.036	Rep_101
QP	SRR17255271_raw_variants_final.ann.filtered1KG.vcf.filteredvetcom.vcf.SNPs	4096.87	Rep_102
QP	SRR17255271_raw_variants_final.ann.filtered1KG.vcf.filteredvetcom.vcf.SNPs	4116.09	Rep_103
QP	SRR17255271_raw_variants_final.ann.filtered1KG.vcf.filteredvetcom.vcf.SNPs	4106.078	Rep_104
QP	SRR17255271_raw_variants_final.ann.filtered1KG.vcf.filteredvetcom.vcf.SNPs	4106.539	Rep_105
QP	SRR17255271_raw_variants_final.ann.filtered1KG.vcf.filteredvetcom.vcf.SNPs	4099.948	Rep_106
QP	SRR17255271_raw_variants_final.ann.filtered1KG.vcf.filteredvetcom.vcf.SNPs	4096.669	Rep_107
QP	SRR17255271_raw_variants_final.ann.filtered1KG.vcf.filteredvetcom.vcf.SNPs	4088.054	Rep_108
QP	SRR17255271_raw_variants_final.ann.filtered1KG.vcf.filteredvetcom.vcf.SNPs	4111.382	Rep_109
QP	SRR17255271_raw_variants_final.ann.filtered1KG.vcf.filteredvetcom.vcf.SNPs	4101.747	Rep_110
QP	SRR17255271_raw_variants_final.ann.filtered1KG.vcf.filteredvetcom.vcf.SNPs	4100.28	Rep_111
QP	SRR17255271_raw_variants_final.ann.filtered1KG.vcf.filteredvetcom.vcf.SNPs	4091.388	Rep_112
QP	SRR17255271_raw_variants_final.ann.filtered1KG.vcf.filteredvetcom.vcf.SNPs	4093.117	Rep_113
QP	SRR17255271_raw_variants_final.ann.filtered1KG.vcf.filteredvetcom.vcf.SNPs	4112.714	Rep_114
QP	SRR17255271_raw_variants_final.ann.filtered1KG.vcf.filteredvetcom.vcf.SNPs	4104	Rep_115
QP	SRR17255271_raw_variants_final.ann.filtered1KG.vcf.filteredvetcom.vcf.SNPs	4089.425	Rep_116
QP	SRR17255271_raw_variants_final.ann.filtered1KG.vcf.filteredvetcom.vcf.SNPs	4099.705	Rep_117
QP	SRR17255271_raw_variants_final.ann.filtered1KG.vcf.filteredvetcom.vcf.SNPs	4099.296	Rep_118
QP	SRR17255271_raw_variants_final.ann.filtered1KG.vcf.filteredvetcom.vcf.SNPs	4099.132	Rep_119
QP	SRR17255271_raw_variants_final.ann.filtered1KG.vcf.filteredvetcom.vcf.SNPs	4102.999	Rep_120
QP	SRR17255271_raw_variants_final.ann.filtered1KG.vcf.filteredvetcom.vcf.SNPs	4094.071	Rep_121
QP	SRR17255271_raw_variants_final.ann.filtered1KG.vcf.filteredvetcom.vcf.SNPs	4103.296	Rep_122
QP	SRR17255271_raw_variants_final.ann.filtered1KG.vcf.filteredvetcom.vcf.SNPs	4099.258	Rep_123
QP	SRR17255271_raw_variants_final.ann.filtered1KG.vcf.filteredvetcom.vcf.SNPs	4102.568	Rep_124
QP	SRR17255271_raw_variants_final.ann.filtered1KG.vcf.filteredvetcom.vcf.SNPs	4106.594	Rep_125
QP	SRR17255271_raw_variants_final.ann.filtered1KG.vcf.filteredvetcom.vcf.SNPs	4088.512	Rep_126
QP	SRR17255271_raw_variants_final.ann.filtered1KG.vcf.filteredvetcom.vcf.SNPs	4107.536	Rep_127
QP	SRR17255271_raw_variants_final.ann.filtered1KG.vcf.filteredvetcom.vcf.SNPs	4105.871	Rep_128
QP	SRR17255271_raw_variants_final.ann.filtered1KG.vcf.filteredvetcom.vcf.SNPs	4099.908	Rep_129
QP	SRR17255271_raw_variants_final.ann.filtered1KG.vcf.filteredvetcom.vcf.SNPs	4099.112	Rep_130
QP	SRR17255271_raw_variants_final.ann.filtered1KG.vcf.filteredvetcom.vcf.SNPs	4092.423	Rep_131
QP	SRR17255271_raw_variants_final.ann.filtered1KG.vcf.filteredvetcom.vcf.SNPs	4091.336	Rep_132
QP	SRR17255271_raw_variants_final.ann.filtered1KG.vcf.filteredvetcom.vcf.SNPs	4104.202	Rep_133
QP	SRR17255271_raw_variants_final.ann.filtered1KG.vcf.filteredvetcom.vcf.SNPs	4103.222	Rep_134
QP	SRR17255271_raw_variants_final.ann.filtered1KG.vcf.filteredvetcom.vcf.SNPs	4095.891	Rep_135
QP	SRR17255271_raw_variants_final.ann.filtered1KG.vcf.filteredvetcom.vcf.SNPs	4097.559	Rep_136
QP	SRR17255271_raw_variants_final.ann.filtered1KG.vcf.filteredvetcom.vcf.SNPs	4101.528	Rep_137
QP	SRR17255271_raw_variants_final.ann.filtered1KG.vcf.filteredvetcom.vcf.SNPs	4103.714	Rep_138
QP	SRR17255271_raw_variants_final.ann.filtered1KG.vcf.filteredvetcom.vcf.SNPs	4101.325	Rep_139
QP	SRR17255271_raw_variants_final.ann.filtered1KG.vcf.filteredvetcom.vcf.SNPs	4091.915	Rep_140
QP	SRR17255271_raw_variants_final.ann.filtered1KG.vcf.filteredvetcom.vcf.SNPs	4095.568	Rep_141
QP	SRR17255271_raw_variants_final.ann.filtered1KG.vcf.filteredvetcom.vcf.SNPs	4095.148	Rep_142
QP	SRR17255271_raw_variants_final.ann.filtered1KG.vcf.filteredvetcom.vcf.SNPs	4106.183	Rep_143
QP	SRR17255271_raw_variants_final.ann.filtered1KG.vcf.filteredvetcom.vcf.SNPs	4108.025	Rep_144
QP	SRR17255271_raw_variants_final.ann.filtered1KG.vcf.filteredvetcom.vcf.SNPs	4107.564	Rep_145
QP	SRR17255271_raw_variants_final.ann.filtered1KG.vcf.filteredvetcom.vcf.SNPs	4106.31	Rep_146
QP	SRR17255271_raw_variants_final.ann.filtered1KG.vcf.filteredvetcom.vcf.SNPs	4118.129	Rep_147
QP	SRR17255271_raw_variants_final.ann.filtered1KG.vcf.filteredvetcom.vcf.SNPs	4110.098	Rep_148
QP	SRR17255271_raw_variants_final.ann.filtered1KG.vcf.filteredvetcom.vcf.SNPs	4094.314	Rep_149
QP	SRR17255271_raw_variants_final.ann.filtered1KG.vcf.filteredvetcom.vcf.SNPs	4102.679	Rep_150
QP	SRR17255271_raw_variants_final.ann.filtered1KG.vcf.filteredvetcom.vcf.SNPs	4090.617	Rep_151
QP	SRR17255271_raw_variants_final.ann.filtered1KG.vcf.filteredvetcom.vcf.SNPs	4100.262	Rep_152
QP	SRR17255271_raw_variants_final.ann.filtered1KG.vcf.filteredvetcom.vcf.SNPs	4105.54	Rep_153
QP	SRR17255271_raw_variants_final.ann.filtered1KG.vcf.filteredvetcom.vcf.SNPs	4101.078	Rep_154
QP	SRR17255271_raw_variants_final.ann.filtered1KG.vcf.filteredvetcom.vcf.SNPs	4092.607	Rep_155
QP	SRR17255271_raw_variants_final.ann.filtered1KG.vcf.filteredvetcom.vcf.SNPs	4103.169	Rep_156
QP	SRR17255271_raw_variants_final.ann.filtered1KG.vcf.filteredvetcom.vcf.SNPs	4090.588	Rep_157
QP	SRR17255271_raw_variants_final.ann.filtered1KG.vcf.filteredvetcom.vcf.SNPs	4111.083	Rep_158
QP	SRR17255271_raw_variants_final.ann.filtered1KG.vcf.filteredvetcom.vcf.SNPs	4097.68	Rep_159
QP	SRR17255271_raw_variants_final.ann.filtered1KG.vcf.filteredvetcom.vcf.SNPs	4105.692	Rep_160
QP	SRR17255271_raw_variants_final.ann.filtered1KG.vcf.filteredvetcom.vcf.SNPs	4114.659	Rep_161
QP	SRR17255271_raw_variants_final.ann.filtered1KG.vcf.filteredvetcom.vcf.SNPs	4115.827	Rep_162
QP	SRR17255271_raw_variants_final.ann.filtered1KG.vcf.filteredvetcom.vcf.SNPs	4090.654	Rep_163
QP	SRR17255271_raw_variants_final.ann.filtered1KG.vcf.filteredvetcom.vcf.SNPs	4092.3	Rep_164
QP	SRR17255271_raw_variants_final.ann.filtered1KG.vcf.filteredvetcom.vcf.SNPs	4120.465	Rep_165
QP	SRR17255271_raw_variants_final.ann.filtered1KG.vcf.filteredvetcom.vcf.SNPs	4104.021	Rep_166
QP	SRR17255271_raw_variants_final.ann.filtered1KG.vcf.filteredvetcom.vcf.SNPs	4103.539	Rep_167
QP	SRR17255271_raw_variants_final.ann.filtered1KG.vcf.filteredvetcom.vcf.SNPs	4101.363	Rep_168
QP	SRR17255271_raw_variants_final.ann.filtered1KG.vcf.filteredvetcom.vcf.SNPs	4107.917	Rep_169
QP	SRR17255271_raw_variants_final.ann.filtered1KG.vcf.filteredvetcom.vcf.SNPs	4110.798	Rep_170
QP	SRR17255271_raw_variants_final.ann.filtered1KG.vcf.filteredvetcom.vcf.SNPs	4093.359	Rep_171
QP	SRR17255271_raw_variants_final.ann.filtered1KG.vcf.filteredvetcom.vcf.SNPs	4099.55	Rep_172
QP	SRR17255271_raw_variants_final.ann.filtered1KG.vcf.filteredvetcom.vcf.SNPs	4094.527	Rep_173
QP	SRR17255271_raw_variants_final.ann.filtered1KG.vcf.filteredvetcom.vcf.SNPs	4120.32	Rep_174
QP	SRR17255271_raw_variants_final.ann.filtered1KG.vcf.filteredvetcom.vcf.SNPs	4105.04	Rep_175
QP	SRR17255271_raw_variants_final.ann.filtered1KG.vcf.filteredvetcom.vcf.SNPs	4105.416	Rep_176
QP	SRR17255271_raw_variants_final.ann.filtered1KG.vcf.filteredvetcom.vcf.SNPs	4095.769	Rep_177
QP	SRR17255271_raw_variants_final.ann.filtered1KG.vcf.filteredvetcom.vcf.SNPs	4110.028	Rep_178
QP	SRR17255271_raw_variants_final.ann.filtered1KG.vcf.filteredvetcom.vcf.SNPs	4092.207	Rep_179
QP	SRR17255271_raw_variants_final.ann.filtered1KG.vcf.filteredvetcom.vcf.SNPs	4097.613	Rep_180
QP	SRR17255271_raw_variants_final.ann.filtered1KG.vcf.filteredvetcom.vcf.SNPs	4097.201	Rep_181
QP	SRR17255271_raw_variants_final.ann.filtered1KG.vcf.filteredvetcom.vcf.SNPs	4101.715	Rep_182
QP	SRR17255271_raw_variants_final.ann.filtered1KG.vcf.filteredvetcom.vcf.SNPs	4110.229	Rep_183
QP	SRR17255271_raw_variants_final.ann.filtered1KG.vcf.filteredvetcom.vcf.SNPs	4096.472	Rep_184
QP	SRR17255271_raw_variants_final.ann.filtered1KG.vcf.filteredvetcom.vcf.SNPs	4101.667	Rep_185
QP	SRR17255271_raw_variants_final.ann.filtered1KG.vcf.filteredvetcom.vcf.SNPs	4094.227	Rep_186
QP	SRR17255271_raw_variants_final.ann.filtered1KG.vcf.filteredvetcom.vcf.SNPs	4122.027	Rep_187
QP	SRR17255271_raw_variants_final.ann.filtered1KG.vcf.filteredvetcom.vcf.SNPs	4100.286	Rep_188
QP	SRR17255271_raw_variants_final.ann.filtered1KG.vcf.filteredvetcom.vcf.SNPs	4091.383	Rep_189
QP	SRR17255271_raw_variants_final.ann.filtered1KG.vcf.filteredvetcom.vcf.SNPs	4096.777	Rep_190
QP	SRR17255271_raw_variants_final.ann.filtered1KG.vcf.filteredvetcom.vcf.SNPs	4091.217	Rep_191
QP	SRR17255271_raw_variants_final.ann.filtered1KG.vcf.filteredvetcom.vcf.SNPs	4099.422	Rep_192
QP	SRR17255271_raw_variants_final.ann.filtered1KG.vcf.filteredvetcom.vcf.SNPs	4100.392	Rep_193
QP	SRR17255271_raw_variants_final.ann.filtered1KG.vcf.filteredvetcom.vcf.SNPs	4105.955	Rep_194
QP	SRR17255271_raw_variants_final.ann.filtered1KG.vcf.filteredvetcom.vcf.SNPs	4103.543	Rep_195
QP	SRR17255271_raw_variants_final.ann.filtered1KG.vcf.filteredvetcom.vcf.SNPs	4089.976	Rep_196
QP	SRR17255271_raw_variants_final.ann.filtered1KG.vcf.filteredvetcom.vcf.SNPs	4102.811	Rep_197
QP	SRR17255271_raw_variants_final.ann.filtered1KG.vcf.filteredvetcom.vcf.SNPs	4090.156	Rep_198
QP	SRR17255271_raw_variants_final.ann.filtered1KG.vcf.filteredvetcom.vcf.SNPs	4096.017	Rep_199
QP	SRR17255271_raw_variants_final.ann.filtered1KG.vcf.filteredvetcom.vcf.SNPs	4100.67	Rep_200
QP	SRR17255271_raw_variants_final.ann.filtered1KG.vcf.filteredvetcom.vcf.SNPs	4098.469	Rep_201
QP	SRR17255271_raw_variants_final.ann.filtered1KG.vcf.filteredvetcom.vcf.SNPs	4093.466	Rep_202
QP	SRR17255271_raw_variants_final.ann.filtered1KG.vcf.filteredvetcom.vcf.SNPs	4116.412	Rep_203
QP	SRR17255271_raw_variants_final.ann.filtered1KG.vcf.filteredvetcom.vcf.SNPs	4102.273	Rep_204
QP	SRR17255271_raw_variants_final.ann.filtered1KG.vcf.filteredvetcom.vcf.SNPs	4106.06	Rep_205
QP	SRR17255271_raw_variants_final.ann.filtered1KG.vcf.filteredvetcom.vcf.SNPs	4104.519	Rep_206
QP	SRR17255271_raw_variants_final.ann.filtered1KG.vcf.filteredvetcom.vcf.SNPs	4103.971	Rep_207
QP	SRR17255271_raw_variants_final.ann.filtered1KG.vcf.filteredvetcom.vcf.SNPs	4097.405	Rep_208
QP	SRR17255271_raw_variants_final.ann.filtered1KG.vcf.filteredvetcom.vcf.SNPs	4107.6	Rep_209
QP	SRR17255271_raw_variants_final.ann.filtered1KG.vcf.filteredvetcom.vcf.SNPs	4103.863	Rep_210
QP	SRR17255271_raw_variants_final.ann.filtered1KG.vcf.filteredvetcom.vcf.SNPs	4091.417	Rep_211
QP	SRR17255271_raw_variants_final.ann.filtered1KG.vcf.filteredvetcom.vcf.SNPs	4105.341	Rep_212
QP	SRR17255271_raw_variants_final.ann.filtered1KG.vcf.filteredvetcom.vcf.SNPs	4106.014	Rep_213
QP	SRR17255271_raw_variants_final.ann.filtered1KG.vcf.filteredvetcom.vcf.SNPs	4107.68	Rep_214
QP	SRR17255271_raw_variants_final.ann.filtered1KG.vcf.filteredvetcom.vcf.SNPs	4104.895	Rep_215
QP	SRR17255271_raw_variants_final.ann.filtered1KG.vcf.filteredvetcom.vcf.SNPs	4095.11	Rep_216
QP	SRR17255271_raw_variants_final.ann.filtered1KG.vcf.filteredvetcom.vcf.SNPs	4118.691	Rep_217
QP	SRR17255271_raw_variants_final.ann.filtered1KG.vcf.filteredvetcom.vcf.SNPs	4106.626	Rep_218
QP	SRR17255271_raw_variants_final.ann.filtered1KG.vcf.filteredvetcom.vcf.SNPs	4102.633	Rep_219
QP	SRR17255271_raw_variants_final.ann.filtered1KG.vcf.filteredvetcom.vcf.SNPs	4104.013	Rep_220
QP	SRR17255271_raw_variants_final.ann.filtered1KG.vcf.filteredvetcom.vcf.SNPs	4085.028	Rep_221
QP	SRR17255271_raw_variants_final.ann.filtered1KG.vcf.filteredvetcom.vcf.SNPs	4104.427	Rep_222
QP	SRR17255271_raw_variants_final.ann.filtered1KG.vcf.filteredvetcom.vcf.SNPs	4095.41	Rep_223
QP	SRR17255271_raw_variants_final.ann.filtered1KG.vcf.filteredvetcom.vcf.SNPs	4096.856	Rep_224
QP	SRR17255271_raw_variants_final.ann.filtered1KG.vcf.filteredvetcom.vcf.SNPs	4112.468	Rep_225
QP	SRR17255271_raw_variants_final.ann.filtered1KG.vcf.filteredvetcom.vcf.SNPs	4094.854	Rep_226
QP	SRR17255271_raw_variants_final.ann.filtered1KG.vcf.filteredvetcom.vcf.SNPs	4088.695	Rep_227
QP	SRR17255271_raw_variants_final.ann.filtered1KG.vcf.filteredvetcom.vcf.SNPs	4096.315	Rep_228
QP	SRR17255271_raw_variants_final.ann.filtered1KG.vcf.filteredvetcom.vcf.SNPs	4106.076	Rep_229
QP	SRR17255271_raw_variants_final.ann.filtered1KG.vcf.filteredvetcom.vcf.SNPs	4111.123	Rep_230
QP	SRR17255271_raw_variants_final.ann.filtered1KG.vcf.filteredvetcom.vcf.SNPs	4090.903	Rep_231
QP	SRR17255271_raw_variants_final.ann.filtered1KG.vcf.filteredvetcom.vcf.SNPs	4105.64	Rep_232
QP	SRR17255271_raw_variants_final.ann.filtered1KG.vcf.filteredvetcom.vcf.SNPs	4107.248	Rep_233
QP	SRR17255271_raw_variants_final.ann.filtered1KG.vcf.filteredvetcom.vcf.SNPs	4110.312	Rep_234
QP	SRR17255271_raw_variants_final.ann.filtered1KG.vcf.filteredvetcom.vcf.SNPs	4092.056	Rep_235
QP	SRR17255271_raw_variants_final.ann.filtered1KG.vcf.filteredvetcom.vcf.SNPs	4107.736	Rep_236
QP	SRR17255271_raw_variants_final.ann.filtered1KG.vcf.filteredvetcom.vcf.SNPs	4102.849	Rep_237
QP	SRR17255271_raw_variants_final.ann.filtered1KG.vcf.filteredvetcom.vcf.SNPs	4091.562	Rep_238
QP	SRR17255271_raw_variants_final.ann.filtered1KG.vcf.filteredvetcom.vcf.SNPs	4118.272	Rep_239
QP	SRR17255271_raw_variants_final.ann.filtered1KG.vcf.filteredvetcom.vcf.SNPs	4119.893	Rep_240
QP	SRR17255271_raw_variants_final.ann.filtered1KG.vcf.filteredvetcom.vcf.SNPs	4094.208	Rep_241
QP	SRR17255271_raw_variants_final.ann.filtered1KG.vcf.filteredvetcom.vcf.SNPs	4105.318	Rep_242
QP	SRR17255271_raw_variants_final.ann.filtered1KG.vcf.filteredvetcom.vcf.SNPs	4094.237	Rep_243
QP	SRR17255271_raw_variants_final.ann.filtered1KG.vcf.filteredvetcom.vcf.SNPs	4103.823	Rep_244
QP	SRR17255271_raw_variants_final.ann.filtered1KG.vcf.filteredvetcom.vcf.SNPs	4098.029	Rep_245
QP	SRR17255271_raw_variants_final.ann.filtered1KG.vcf.filteredvetcom.vcf.SNPs	4099.325	Rep_246
QP	SRR17255271_raw_variants_final.ann.filtered1KG.vcf.filteredvetcom.vcf.SNPs	4100.251	Rep_247
QP	SRR17255271_raw_variants_final.ann.filtered1KG.vcf.filteredvetcom.vcf.SNPs	4099.731	Rep_248
QP	SRR17255271_raw_variants_final.ann.filtered1KG.vcf.filteredvetcom.vcf.SNPs	4109.582	Rep_249
QP	SRR17255271_raw_variants_final.ann.filtered1KG.vcf.filteredvetcom.vcf.SNPs	4089.323	Rep_250
QP	SRR17255271_raw_variants_final.ann.filtered1KG.vcf.filteredvetcom.vcf.SNPs	4097.855	Rep_251
QP	SRR17255271_raw_variants_final.ann.filtered1KG.vcf.filteredvetcom.vcf.SNPs	4099.942	Rep_252
QP	SRR17255271_raw_variants_final.ann.filtered1KG.vcf.filteredvetcom.vcf.SNPs	4113.244	Rep_253
QP	SRR17255271_raw_variants_final.ann.filtered1KG.vcf.filteredvetcom.vcf.SNPs	4122.166	Rep_254
QP	SRR17255271_raw_variants_final.ann.filtered1KG.vcf.filteredvetcom.vcf.SNPs	4097.995	Rep_255
QP	SRR17255271_raw_variants_final.ann.filtered1KG.vcf.filteredvetcom.vcf.SNPs	4108.661	Rep_256
QP	SRR17255271_raw_variants_final.ann.filtered1KG.vcf.filteredvetcom.vcf.SNPs	4099.407	Rep_257
QP	SRR17255271_raw_variants_final.ann.filtered1KG.vcf.filteredvetcom.vcf.SNPs	4091.411	Rep_258
QP	SRR17255271_raw_variants_final.ann.filtered1KG.vcf.filteredvetcom.vcf.SNPs	4092.887	Rep_259
QP	SRR17255271_raw_variants_final.ann.filtered1KG.vcf.filteredvetcom.vcf.SNPs	4109.477	Rep_260
QP	SRR17255271_raw_variants_final.ann.filtered1KG.vcf.filteredvetcom.vcf.SNPs	4102.501	Rep_261
QP	SRR17255271_raw_variants_final.ann.filtered1KG.vcf.filteredvetcom.vcf.SNPs	4098.062	Rep_262
QP	SRR17255271_raw_variants_final.ann.filtered1KG.vcf.filteredvetcom.vcf.SNPs	4114.261	Rep_263
QP	SRR17255271_raw_variants_final.ann.filtered1KG.vcf.filteredvetcom.vcf.SNPs	4100.302	Rep_264
QP	SRR17255271_raw_variants_final.ann.filtered1KG.vcf.filteredvetcom.vcf.SNPs	4110.414	Rep_265
QP	SRR17255271_raw_variants_final.ann.filtered1KG.vcf.filteredvetcom.vcf.SNPs	4112.567	Rep_266
QP	SRR17255271_raw_variants_final.ann.filtered1KG.vcf.filteredvetcom.vcf.SNPs	4100.134	Rep_267
QP	SRR17255271_raw_variants_final.ann.filtered1KG.vcf.filteredvetcom.vcf.SNPs	4101.046	Rep_268
QP	SRR17255271_raw_variants_final.ann.filtered1KG.vcf.filteredvetcom.vcf.SNPs	4091.773	Rep_269
QP	SRR17255271_raw_variants_final.ann.filtered1KG.vcf.filteredvetcom.vcf.SNPs	4111.724	Rep_270
QP	SRR17255271_raw_variants_final.ann.filtered1KG.vcf.filteredvetcom.vcf.SNPs	4091.11	Rep_271
QP	SRR17255271_raw_variants_final.ann.filtered1KG.vcf.filteredvetcom.vcf.SNPs	4107.829	Rep_272
QP	SRR17255271_raw_variants_final.ann.filtered1KG.vcf.filteredvetcom.vcf.SNPs	4103.431	Rep_273
QP	SRR17255271_raw_variants_final.ann.filtered1KG.vcf.filteredvetcom.vcf.SNPs	4099.747	Rep_274
QP	SRR17255271_raw_variants_final.ann.filtered1KG.vcf.filteredvetcom.vcf.SNPs	4094.16	Rep_275
QP	SRR17255271_raw_variants_final.ann.filtered1KG.vcf.filteredvetcom.vcf.SNPs	4097.544	Rep_276
QP	SRR17255271_raw_variants_final.ann.filtered1KG.vcf.filteredvetcom.vcf.SNPs	4103.411	Rep_277
QP	SRR17255271_raw_variants_final.ann.filtered1KG.vcf.filteredvetcom.vcf.SNPs	4088.513	Rep_278
QP	SRR17255271_raw_variants_final.ann.filtered1KG.vcf.filteredvetcom.vcf.SNPs	4091.313	Rep_279
QP	SRR17255271_raw_variants_final.ann.filtered1KG.vcf.filteredvetcom.vcf.SNPs	4095.512	Rep_280
QP	SRR17255271_raw_variants_final.ann.filtered1KG.vcf.filteredvetcom.vcf.SNPs	4102.563	Rep_281
QP	SRR17255271_raw_variants_final.ann.filtered1KG.vcf.filteredvetcom.vcf.SNPs	4107.016	Rep_282
QP	SRR17255271_raw_variants_final.ann.filtered1KG.vcf.filteredvetcom.vcf.SNPs	4112.859	Rep_283
QP	SRR17255271_raw_variants_final.ann.filtered1KG.vcf.filteredvetcom.vcf.SNPs	4102.991	Rep_284
QP	SRR17255271_raw_variants_final.ann.filtered1KG.vcf.filteredvetcom.vcf.SNPs	4102.081	Rep_285
QP	SRR17255271_raw_variants_final.ann.filtered1KG.vcf.filteredvetcom.vcf.SNPs	4103.411	Rep_286
QP	SRR17255271_raw_variants_final.ann.filtered1KG.vcf.filteredvetcom.vcf.SNPs	4109.913	Rep_287
QP	SRR17255271_raw_variants_final.ann.filtered1KG.vcf.filteredvetcom.vcf.SNPs	4111.947	Rep_288
QP	SRR17255271_raw_variants_final.ann.filtered1KG.vcf.filteredvetcom.vcf.SNPs	4108.477	Rep_289
QP	SRR17255271_raw_variants_final.ann.filtered1KG.vcf.filteredvetcom.vcf.SNPs	4100.446	Rep_290
QP	SRR17255271_raw_variants_final.ann.filtered1KG.vcf.filteredvetcom.vcf.SNPs	4095.824	Rep_291
QP	SRR17255271_raw_variants_final.ann.filtered1KG.vcf.filteredvetcom.vcf.SNPs	4102.108	Rep_292
QP	SRR17255271_raw_variants_final.ann.filtered1KG.vcf.filteredvetcom.vcf.SNPs	4092.468	Rep_293
QP	SRR17255271_raw_variants_final.ann.filtered1KG.vcf.filteredvetcom.vcf.SNPs	4105.899	Rep_294
QP	SRR17255271_raw_variants_final.ann.filtered1KG.vcf.filteredvetcom.vcf.SNPs	4102.554	Rep_295
QP	SRR17255271_raw_variants_final.ann.filtered1KG.vcf.filteredvetcom.vcf.SNPs	4096.51	Rep_296
QP	SRR17255271_raw_variants_final.ann.filtered1KG.vcf.filteredvetcom.vcf.SNPs	4096.822	Rep_297
QP	SRR17255271_raw_variants_final.ann.filtered1KG.vcf.filteredvetcom.vcf.SNPs	4094.749	Rep_298
QP	SRR17255271_raw_variants_final.ann.filtered1KG.vcf.filteredvetcom.vcf.SNPs	4101.499	Rep_299
QP	SRR17255271_raw_variants_final.ann.filtered1KG.vcf.filteredvetcom.vcf.SNPs	4096.866	Rep_300
QP	SRR17255271_raw_variants_final.ann.filtered1KG.vcf.filteredvetcom.vcf.SNPs	4109.269	Rep_301
QP	SRR17255271_raw_variants_final.ann.filtered1KG.vcf.filteredvetcom.vcf.SNPs	4098.653	Rep_302
QP	SRR17255271_raw_variants_final.ann.filtered1KG.vcf.filteredvetcom.vcf.SNPs	4105.777	Rep_303
QP	SRR17255271_raw_variants_final.ann.filtered1KG.vcf.filteredvetcom.vcf.SNPs	4101.707	Rep_304
QP	SRR17255271_raw_variants_final.ann.filtered1KG.vcf.filteredvetcom.vcf.SNPs	4092.005	Rep_305
QP	SRR17255271_raw_variants_final.ann.filtered1KG.vcf.filteredvetcom.vcf.SNPs	4107.269	Rep_306
QP	SRR17255271_raw_variants_final.ann.filtered1KG.vcf.filteredvetcom.vcf.SNPs	4110.804	Rep_307
QP	SRR17255271_raw_variants_final.ann.filtered1KG.vcf.filteredvetcom.vcf.SNPs	4102.766	Rep_308
QP	SRR17255271_raw_variants_final.ann.filtered1KG.vcf.filteredvetcom.vcf.SNPs	4100.597	Rep_309
QP	SRR17255271_raw_variants_final.ann.filtered1KG.vcf.filteredvetcom.vcf.SNPs	4103.498	Rep_310
QP	SRR17255271_raw_variants_final.ann.filtered1KG.vcf.filteredvetcom.vcf.SNPs	4114.435	Rep_311
QP	SRR17255271_raw_variants_final.ann.filtered1KG.vcf.filteredvetcom.vcf.SNPs	4095.564	Rep_312
QP	SRR17255271_raw_variants_final.ann.filtered1KG.vcf.filteredvetcom.vcf.SNPs	4106.901	Rep_313
QP	SRR17255271_raw_variants_final.ann.filtered1KG.vcf.filteredvetcom.vcf.SNPs	4099.003	Rep_314
QP	SRR17255271_raw_variants_final.ann.filtered1KG.vcf.filteredvetcom.vcf.SNPs	4110.469	Rep_315
QP	SRR17255271_raw_variants_final.ann.filtered1KG.vcf.filteredvetcom.vcf.SNPs	4100.138	Rep_316
QP	SRR17255271_raw_variants_final.ann.filtered1KG.vcf.filteredvetcom.vcf.SNPs	4090.278	Rep_317
QP	SRR17255271_raw_variants_final.ann.filtered1KG.vcf.filteredvetcom.vcf.SNPs	4105.871	Rep_318
QP	SRR17255271_raw_variants_final.ann.filtered1KG.vcf.filteredvetcom.vcf.SNPs	4097.529	Rep_319
QP	SRR17255271_raw_variants_final.ann.filtered1KG.vcf.filteredvetcom.vcf.SNPs	4099.987	Rep_320
QP	SRR17255271_raw_variants_final.ann.filtered1KG.vcf.filteredvetcom.vcf.SNPs	4105.185	Rep_321
QP	SRR17255271_raw_variants_final.ann.filtered1KG.vcf.filteredvetcom.vcf.SNPs	4097.754	Rep_322
QP	SRR17255271_raw_variants_final.ann.filtered1KG.vcf.filteredvetcom.vcf.SNPs	4098.185	Rep_323
QP	SRR17255271_raw_variants_final.ann.filtered1KG.vcf.filteredvetcom.vcf.SNPs	4107.714	Rep_324
QP	SRR17255271_raw_variants_final.ann.filtered1KG.vcf.filteredvetcom.vcf.SNPs	4104.376	Rep_325
QP	SRR17255271_raw_variants_final.ann.filtered1KG.vcf.filteredvetcom.vcf.SNPs	4105.859	Rep_326
QP	SRR17255271_raw_variants_final.ann.filtered1KG.vcf.filteredvetcom.vcf.SNPs	4094.527	Rep_327
QP	SRR17255271_raw_variants_final.ann.filtered1KG.vcf.filteredvetcom.vcf.SNPs	4098.917	Rep_328
QP	SRR17255271_raw_variants_final.ann.filtered1KG.vcf.filteredvetcom.vcf.SNPs	4111.716	Rep_329
QP	SRR17255271_raw_variants_final.ann.filtered1KG.vcf.filteredvetcom.vcf.SNPs	4105.041	Rep_330
QP	SRR17255271_raw_variants_final.ann.filtered1KG.vcf.filteredvetcom.vcf.SNPs	4094.823	Rep_331
QP	SRR17255271_raw_variants_final.ann.filtered1KG.vcf.filteredvetcom.vcf.SNPs	4087.378	Rep_332
QP	SRR17255271_raw_variants_final.ann.filtered1KG.vcf.filteredvetcom.vcf.SNPs	4106.44	Rep_333
QP	SRR17255271_raw_variants_final.ann.filtered1KG.vcf.filteredvetcom.vcf.SNPs	4093.609	Rep_334
QP	SRR17255271_raw_variants_final.ann.filtered1KG.vcf.filteredvetcom.vcf.SNPs	4094.664	Rep_335
QP	SRR17255271_raw_variants_final.ann.filtered1KG.vcf.filteredvetcom.vcf.SNPs	4104.766	Rep_336
QP	SRR17255271_raw_variants_final.ann.filtered1KG.vcf.filteredvetcom.vcf.SNPs	4113.223	Rep_337
QP	SRR17255271_raw_variants_final.ann.filtered1KG.vcf.filteredvetcom.vcf.SNPs	4102.838	Rep_338
QP	SRR17255271_raw_variants_final.ann.filtered1KG.vcf.filteredvetcom.vcf.SNPs	4091.571	Rep_339
QP	SRR17255271_raw_variants_final.ann.filtered1KG.vcf.filteredvetcom.vcf.SNPs	4111.589	Rep_340
QP	SRR17255271_raw_variants_final.ann.filtered1KG.vcf.filteredvetcom.vcf.SNPs	4094.842	Rep_341
QP	SRR17255271_raw_variants_final.ann.filtered1KG.vcf.filteredvetcom.vcf.SNPs	4098.931	Rep_342
QP	SRR17255271_raw_variants_final.ann.filtered1KG.vcf.filteredvetcom.vcf.SNPs	4091.82	Rep_343
QP	SRR17255271_raw_variants_final.ann.filtered1KG.vcf.filteredvetcom.vcf.SNPs	4108.795	Rep_344
QP	SRR17255271_raw_variants_final.ann.filtered1KG.vcf.filteredvetcom.vcf.SNPs	4093.955	Rep_345
QP	SRR17255271_raw_variants_final.ann.filtered1KG.vcf.filteredvetcom.vcf.SNPs	4097.26	Rep_346
QP	SRR17255271_raw_variants_final.ann.filtered1KG.vcf.filteredvetcom.vcf.SNPs	4094.311	Rep_347
QP	SRR17255271_raw_variants_final.ann.filtered1KG.vcf.filteredvetcom.vcf.SNPs	4099.718	Rep_348
QP	SRR17255271_raw_variants_final.ann.filtered1KG.vcf.filteredvetcom.vcf.SNPs	4120.378	Rep_349
QP	SRR17255271_raw_variants_final.ann.filtered1KG.vcf.filteredvetcom.vcf.SNPs	4102.144	Rep_350
QP	SRR17255271_raw_variants_final.ann.filtered1KG.vcf.filteredvetcom.vcf.SNPs	4095.01	Rep_351
QP	SRR17255271_raw_variants_final.ann.filtered1KG.vcf.filteredvetcom.vcf.SNPs	4096.457	Rep_352
QP	SRR17255271_raw_variants_final.ann.filtered1KG.vcf.filteredvetcom.vcf.SNPs	4094.874	Rep_353
QP	SRR17255271_raw_variants_final.ann.filtered1KG.vcf.filteredvetcom.vcf.SNPs	4100.962	Rep_354
QP	SRR17255271_raw_variants_final.ann.filtered1KG.vcf.filteredvetcom.vcf.SNPs	4102.031	Rep_355
QP	SRR17255271_raw_variants_final.ann.filtered1KG.vcf.filteredvetcom.vcf.SNPs	4099.867	Rep_356
QP	SRR17255271_raw_variants_final.ann.filtered1KG.vcf.filteredvetcom.vcf.SNPs	4097.527	Rep_357
QP	SRR17255271_raw_variants_final.ann.filtered1KG.vcf.filteredvetcom.vcf.SNPs	4106.71	Rep_358
QP	SRR17255271_raw_variants_final.ann.filtered1KG.vcf.filteredvetcom.vcf.SNPs	4116.765	Rep_359
QP	SRR17255271_raw_variants_final.ann.filtered1KG.vcf.filteredvetcom.vcf.SNPs	4106.442	Rep_360
QP	SRR17255271_raw_variants_final.ann.filtered1KG.vcf.filteredvetcom.vcf.SNPs	4102.665	Rep_361
QP	SRR17255271_raw_variants_final.ann.filtered1KG.vcf.filteredvetcom.vcf.SNPs	4107.395	Rep_362
QP	SRR17255271_raw_variants_final.ann.filtered1KG.vcf.filteredvetcom.vcf.SNPs	4099.192	Rep_363
QP	SRR17255271_raw_variants_final.ann.filtered1KG.vcf.filteredvetcom.vcf.SNPs	4103.39	Rep_364
QP	SRR17255271_raw_variants_final.ann.filtered1KG.vcf.filteredvetcom.vcf.SNPs	4102.099	Rep_365
QP	SRR17255271_raw_variants_final.ann.filtered1KG.vcf.filteredvetcom.vcf.SNPs	4094.139	Rep_366
QP	SRR17255271_raw_variants_final.ann.filtered1KG.vcf.filteredvetcom.vcf.SNPs	4102.129	Rep_367
QP	SRR17255271_raw_variants_final.ann.filtered1KG.vcf.filteredvetcom.vcf.SNPs	4098.254	Rep_368
QP	SRR17255271_raw_variants_final.ann.filtered1KG.vcf.filteredvetcom.vcf.SNPs	4097.543	Rep_369
QP	SRR17255271_raw_variants_final.ann.filtered1KG.vcf.filteredvetcom.vcf.SNPs	4091.388	Rep_370
QP	SRR17255271_raw_variants_final.ann.filtered1KG.vcf.filteredvetcom.vcf.SNPs	4107.029	Rep_371
QP	SRR17255271_raw_variants_final.ann.filtered1KG.vcf.filteredvetcom.vcf.SNPs	4102.207	Rep_372
QP	SRR17255271_raw_variants_final.ann.filtered1KG.vcf.filteredvetcom.vcf.SNPs	4109.998	Rep_373
QP	SRR17255271_raw_variants_final.ann.filtered1KG.vcf.filteredvetcom.vcf.SNPs	4099.462	Rep_374
QP	SRR17255271_raw_variants_final.ann.filtered1KG.vcf.filteredvetcom.vcf.SNPs	4101.937	Rep_375
QP	SRR17255271_raw_variants_final.ann.filtered1KG.vcf.filteredvetcom.vcf.SNPs	4110.764	Rep_376
QP	SRR17255271_raw_variants_final.ann.filtered1KG.vcf.filteredvetcom.vcf.SNPs	4106.32	Rep_377
QP	SRR17255271_raw_variants_final.ann.filtered1KG.vcf.filteredvetcom.vcf.SNPs	4097.248	Rep_378
QP	SRR17255271_raw_variants_final.ann.filtered1KG.vcf.filteredvetcom.vcf.SNPs	4097.983	Rep_379
QP	SRR17255271_raw_variants_final.ann.filtered1KG.vcf.filteredvetcom.vcf.SNPs	4097.56	Rep_380
QP	SRR17255271_raw_variants_final.ann.filtered1KG.vcf.filteredvetcom.vcf.SNPs	4104.775	Rep_381
QP	SRR17255271_raw_variants_final.ann.filtered1KG.vcf.filteredvetcom.vcf.SNPs	4104.751	Rep_382
QP	SRR17255271_raw_variants_final.ann.filtered1KG.vcf.filteredvetcom.vcf.SNPs	4096.528	Rep_383
QP	SRR17255271_raw_variants_final.ann.filtered1KG.vcf.filteredvetcom.vcf.SNPs	4107.129	Rep_384
QP	SRR17255271_raw_variants_final.ann.filtered1KG.vcf.filteredvetcom.vcf.SNPs	4092.585	Rep_385
QP	SRR17255271_raw_variants_final.ann.filtered1KG.vcf.filteredvetcom.vcf.SNPs	4093.754	Rep_386
QP	SRR17255271_raw_variants_final.ann.filtered1KG.vcf.filteredvetcom.vcf.SNPs	4110.614	Rep_387
QP	SRR17255271_raw_variants_final.ann.filtered1KG.vcf.filteredvetcom.vcf.SNPs	4104.38	Rep_388
QP	SRR17255271_raw_variants_final.ann.filtered1KG.vcf.filteredvetcom.vcf.SNPs	4096.735	Rep_389
QP	SRR17255271_raw_variants_final.ann.filtered1KG.vcf.filteredvetcom.vcf.SNPs	4106.039	Rep_390
QP	SRR17255271_raw_variants_final.ann.filtered1KG.vcf.filteredvetcom.vcf.SNPs	4098.993	Rep_391
QP	SRR17255271_raw_variants_final.ann.filtered1KG.vcf.filteredvetcom.vcf.SNPs	4097.09	Rep_392
QP	SRR17255271_raw_variants_final.ann.filtered1KG.vcf.filteredvetcom.vcf.SNPs	4092.295	Rep_393
QP	SRR17255271_raw_variants_final.ann.filtered1KG.vcf.filteredvetcom.vcf.SNPs	4107.129	Rep_394
QP	SRR17255271_raw_variants_final.ann.filtered1KG.vcf.filteredvetcom.vcf.SNPs	4094.319	Rep_395
QP	SRR17255271_raw_variants_final.ann.filtered1KG.vcf.filteredvetcom.vcf.SNPs	4103.285	Rep_396
QP	SRR17255271_raw_variants_final.ann.filtered1KG.vcf.filteredvetcom.vcf.SNPs	4087.531	Rep_397
QP	SRR17255271_raw_variants_final.ann.filtered1KG.vcf.filteredvetcom.vcf.SNPs	4094.816	Rep_398
QP	SRR17255271_raw_variants_final.ann.filtered1KG.vcf.filteredvetcom.vcf.SNPs	4097.177	Rep_399
QP	SRR17255271_raw_variants_final.ann.filtered1KG.vcf.filteredvetcom.vcf.SNPs	4093.067	Rep_400
QP	SRR17255271_raw_variants_final.ann.filtered1KG.vcf.filteredvetcom.vcf.SNPs	4089.418	Rep_401
QP	SRR17255271_raw_variants_final.ann.filtered1KG.vcf.filteredvetcom.vcf.SNPs	4108.115	Rep_402
QP	SRR17255271_raw_variants_final.ann.filtered1KG.vcf.filteredvetcom.vcf.SNPs	4105.386	Rep_403
QP	SRR17255271_raw_variants_final.ann.filtered1KG.vcf.filteredvetcom.vcf.SNPs	4102.5	Rep_404
QP	SRR17255271_raw_variants_final.ann.filtered1KG.vcf.filteredvetcom.vcf.SNPs	4097.435	Rep_405
QP	SRR17255271_raw_variants_final.ann.filtered1KG.vcf.filteredvetcom.vcf.SNPs	4100.2	Rep_406
QP	SRR17255271_raw_variants_final.ann.filtered1KG.vcf.filteredvetcom.vcf.SNPs	4100.809	Rep_407
QP	SRR17255271_raw_variants_final.ann.filtered1KG.vcf.filteredvetcom.vcf.SNPs	4108.462	Rep_408
QP	SRR17255271_raw_variants_final.ann.filtered1KG.vcf.filteredvetcom.vcf.SNPs	4094.938	Rep_409
QP	SRR17255271_raw_variants_final.ann.filtered1KG.vcf.filteredvetcom.vcf.SNPs	4096.237	Rep_410
QP	SRR17255271_raw_variants_final.ann.filtered1KG.vcf.filteredvetcom.vcf.SNPs	4104.44	Rep_411
QP	SRR17255271_raw_variants_final.ann.filtered1KG.vcf.filteredvetcom.vcf.SNPs	4111.588	Rep_412
QP	SRR17255271_raw_variants_final.ann.filtered1KG.vcf.filteredvetcom.vcf.SNPs	4097.97	Rep_413
QP	SRR17255271_raw_variants_final.ann.filtered1KG.vcf.filteredvetcom.vcf.SNPs	4102.768	Rep_414
QP	SRR17255271_raw_variants_final.ann.filtered1KG.vcf.filteredvetcom.vcf.SNPs	4117.421	Rep_415
QP	SRR17255271_raw_variants_final.ann.filtered1KG.vcf.filteredvetcom.vcf.SNPs	4106.218	Rep_416
QP	SRR17255271_raw_variants_final.ann.filtered1KG.vcf.filteredvetcom.vcf.SNPs	4107.786	Rep_417
QP	SRR17255271_raw_variants_final.ann.filtered1KG.vcf.filteredvetcom.vcf.SNPs	4102.167	Rep_418
QP	SRR17255271_raw_variants_final.ann.filtered1KG.vcf.filteredvetcom.vcf.SNPs	4107.427	Rep_419
QP	SRR17255271_raw_variants_final.ann.filtered1KG.vcf.filteredvetcom.vcf.SNPs	4095.693	Rep_420
QP	SRR17255271_raw_variants_final.ann.filtered1KG.vcf.filteredvetcom.vcf.SNPs	4101.621	Rep_421
QP	SRR17255271_raw_variants_final.ann.filtered1KG.vcf.filteredvetcom.vcf.SNPs	4107.849	Rep_422
QP	SRR17255271_raw_variants_final.ann.filtered1KG.vcf.filteredvetcom.vcf.SNPs	4117.335	Rep_423
QP	SRR17255271_raw_variants_final.ann.filtered1KG.vcf.filteredvetcom.vcf.SNPs	4099.376	Rep_424
QP	SRR17255271_raw_variants_final.ann.filtered1KG.vcf.filteredvetcom.vcf.SNPs	4097.13	Rep_425
QP	SRR17255271_raw_variants_final.ann.filtered1KG.vcf.filteredvetcom.vcf.SNPs	4101.636	Rep_426
QP	SRR17255271_raw_variants_final.ann.filtered1KG.vcf.filteredvetcom.vcf.SNPs	4094.861	Rep_427
QP	SRR17255271_raw_variants_final.ann.filtered1KG.vcf.filteredvetcom.vcf.SNPs	4091.518	Rep_428
QP	SRR17255271_raw_variants_final.ann.filtered1KG.vcf.filteredvetcom.vcf.SNPs	4098.731	Rep_429
QP	SRR17255271_raw_variants_final.ann.filtered1KG.vcf.filteredvetcom.vcf.SNPs	4090.679	Rep_430
QP	SRR17255271_raw_variants_final.ann.filtered1KG.vcf.filteredvetcom.vcf.SNPs	4106.851	Rep_431
QP	SRR17255271_raw_variants_final.ann.filtered1KG.vcf.filteredvetcom.vcf.SNPs	4098.914	Rep_432
QP	SRR17255271_raw_variants_final.ann.filtered1KG.vcf.filteredvetcom.vcf.SNPs	4091.644	Rep_433
QP	SRR17255271_raw_variants_final.ann.filtered1KG.vcf.filteredvetcom.vcf.SNPs	4098.998	Rep_434
QP	SRR17255271_raw_variants_final.ann.filtered1KG.vcf.filteredvetcom.vcf.SNPs	4108.755	Rep_435
QP	SRR17255271_raw_variants_final.ann.filtered1KG.vcf.filteredvetcom.vcf.SNPs	4103.365	Rep_436
QP	SRR17255271_raw_variants_final.ann.filtered1KG.vcf.filteredvetcom.vcf.SNPs	4090.345	Rep_437
QP	SRR17255271_raw_variants_final.ann.filtered1KG.vcf.filteredvetcom.vcf.SNPs	4105.996	Rep_438
QP	SRR17255271_raw_variants_final.ann.filtered1KG.vcf.filteredvetcom.vcf.SNPs	4092.216	Rep_439
QP	SRR17255271_raw_variants_final.ann.filtered1KG.vcf.filteredvetcom.vcf.SNPs	4105.332	Rep_440
QP	SRR17255271_raw_variants_final.ann.filtered1KG.vcf.filteredvetcom.vcf.SNPs	4094.747	Rep_441
QP	SRR17255271_raw_variants_final.ann.filtered1KG.vcf.filteredvetcom.vcf.SNPs	4110.431	Rep_442
QP	SRR17255271_raw_variants_final.ann.filtered1KG.vcf.filteredvetcom.vcf.SNPs	4106.877	Rep_443
QP	SRR17255271_raw_variants_final.ann.filtered1KG.vcf.filteredvetcom.vcf.SNPs	4114.278	Rep_444
QP	SRR17255271_raw_variants_final.ann.filtered1KG.vcf.filteredvetcom.vcf.SNPs	4105.434	Rep_445
QP	SRR17255271_raw_variants_final.ann.filtered1KG.vcf.filteredvetcom.vcf.SNPs	4096.322	Rep_446
QP	SRR17255271_raw_variants_final.ann.filtered1KG.vcf.filteredvetcom.vcf.SNPs	4097.618	Rep_447
QP	SRR17255271_raw_variants_final.ann.filtered1KG.vcf.filteredvetcom.vcf.SNPs	4105.549	Rep_448
QP	SRR17255271_raw_variants_final.ann.filtered1KG.vcf.filteredvetcom.vcf.SNPs	4112.923	Rep_449
QP	SRR17255271_raw_variants_final.ann.filtered1KG.vcf.filteredvetcom.vcf.SNPs	4091.984	Rep_450
QP	SRR17255271_raw_variants_final.ann.filtered1KG.vcf.filteredvetcom.vcf.SNPs	4095.231	Rep_451
QP	SRR17255271_raw_variants_final.ann.filtered1KG.vcf.filteredvetcom.vcf.SNPs	4090.981	Rep_452
QP	SRR17255271_raw_variants_final.ann.filtered1KG.vcf.filteredvetcom.vcf.SNPs	4090.032	Rep_453
QP	SRR17255271_raw_variants_final.ann.filtered1KG.vcf.filteredvetcom.vcf.SNPs	4102.095	Rep_454
QP	SRR17255271_raw_variants_final.ann.filtered1KG.vcf.filteredvetcom.vcf.SNPs	4093.523	Rep_455
QP	SRR17255271_raw_variants_final.ann.filtered1KG.vcf.filteredvetcom.vcf.SNPs	4105.051	Rep_456
QP	SRR17255271_raw_variants_final.ann.filtered1KG.vcf.filteredvetcom.vcf.SNPs	4110.385	Rep_457
QP	SRR17255271_raw_variants_final.ann.filtered1KG.vcf.filteredvetcom.vcf.SNPs	4097.723	Rep_458
QP	SRR17255271_raw_variants_final.ann.filtered1KG.vcf.filteredvetcom.vcf.SNPs	4102.683	Rep_459
QP	SRR17255271_raw_variants_final.ann.filtered1KG.vcf.filteredvetcom.vcf.SNPs	4097.042	Rep_460
QP	SRR17255271_raw_variants_final.ann.filtered1KG.vcf.filteredvetcom.vcf.SNPs	4095.826	Rep_461
QP	SRR17255271_raw_variants_final.ann.filtered1KG.vcf.filteredvetcom.vcf.SNPs	4101.718	Rep_462
QP	SRR17255271_raw_variants_final.ann.filtered1KG.vcf.filteredvetcom.vcf.SNPs	4109.794	Rep_463
QP	SRR17255271_raw_variants_final.ann.filtered1KG.vcf.filteredvetcom.vcf.SNPs	4102.299	Rep_464
QP	SRR17255271_raw_variants_final.ann.filtered1KG.vcf.filteredvetcom.vcf.SNPs	4108.568	Rep_465
QP	SRR17255271_raw_variants_final.ann.filtered1KG.vcf.filteredvetcom.vcf.SNPs	4098.34	Rep_466
QP	SRR17255271_raw_variants_final.ann.filtered1KG.vcf.filteredvetcom.vcf.SNPs	4095.798	Rep_467
QP	SRR17255271_raw_variants_final.ann.filtered1KG.vcf.filteredvetcom.vcf.SNPs	4102.886	Rep_468
QP	SRR17255271_raw_variants_final.ann.filtered1KG.vcf.filteredvetcom.vcf.SNPs	4100.955	Rep_469
QP	SRR17255271_raw_variants_final.ann.filtered1KG.vcf.filteredvetcom.vcf.SNPs	4098.085	Rep_470
QP	SRR17255271_raw_variants_final.ann.filtered1KG.vcf.filteredvetcom.vcf.SNPs	4107.199	Rep_471
QP	SRR17255271_raw_variants_final.ann.filtered1KG.vcf.filteredvetcom.vcf.SNPs	4108.311	Rep_472
QP	SRR17255271_raw_variants_final.ann.filtered1KG.vcf.filteredvetcom.vcf.SNPs	4120.395	Rep_473
QP	SRR17255271_raw_variants_final.ann.filtered1KG.vcf.filteredvetcom.vcf.SNPs	4096.09	Rep_474
QP	SRR17255271_raw_variants_final.ann.filtered1KG.vcf.filteredvetcom.vcf.SNPs	4095.063	Rep_475
QP	SRR17255271_raw_variants_final.ann.filtered1KG.vcf.filteredvetcom.vcf.SNPs	4091.546	Rep_476
QP	SRR17255271_raw_variants_final.ann.filtered1KG.vcf.filteredvetcom.vcf.SNPs	4095.914	Rep_477
QP	SRR17255271_raw_variants_final.ann.filtered1KG.vcf.filteredvetcom.vcf.SNPs	4097.092	Rep_478
QP	SRR17255271_raw_variants_final.ann.filtered1KG.vcf.filteredvetcom.vcf.SNPs	4097.345	Rep_479
QP	SRR17255271_raw_variants_final.ann.filtered1KG.vcf.filteredvetcom.vcf.SNPs	4100.548	Rep_480
QP	SRR17255271_raw_variants_final.ann.filtered1KG.vcf.filteredvetcom.vcf.SNPs	4108.376	Rep_481
QP	SRR17255271_raw_variants_final.ann.filtered1KG.vcf.filteredvetcom.vcf.SNPs	4106.19	Rep_482
QP	SRR17255271_raw_variants_final.ann.filtered1KG.vcf.filteredvetcom.vcf.SNPs	4090.223	Rep_483
QP	SRR17255271_raw_variants_final.ann.filtered1KG.vcf.filteredvetcom.vcf.SNPs	4092.412	Rep_484
QP	SRR17255271_raw_variants_final.ann.filtered1KG.vcf.filteredvetcom.vcf.SNPs	4098.747	Rep_485
QP	SRR17255271_raw_variants_final.ann.filtered1KG.vcf.filteredvetcom.vcf.SNPs	4100.361	Rep_486
QP	SRR17255271_raw_variants_final.ann.filtered1KG.vcf.filteredvetcom.vcf.SNPs	4094.403	Rep_487
QP	SRR17255271_raw_variants_final.ann.filtered1KG.vcf.filteredvetcom.vcf.SNPs	4110.603	Rep_488
QP	SRR17255271_raw_variants_final.ann.filtered1KG.vcf.filteredvetcom.vcf.SNPs	4118.395	Rep_489
QP	SRR17255271_raw_variants_final.ann.filtered1KG.vcf.filteredvetcom.vcf.SNPs	4087.565	Rep_490
QP	SRR17255271_raw_variants_final.ann.filtered1KG.vcf.filteredvetcom.vcf.SNPs	4092.76	Rep_491
QP	SRR17255271_raw_variants_final.ann.filtered1KG.vcf.filteredvetcom.vcf.SNPs	4094.488	Rep_492
QP	SRR17255271_raw_variants_final.ann.filtered1KG.vcf.filteredvetcom.vcf.SNPs	4102.132	Rep_493
QP	SRR17255271_raw_variants_final.ann.filtered1KG.vcf.filteredvetcom.vcf.SNPs	4091.522	Rep_494
QP	SRR17255271_raw_variants_final.ann.filtered1KG.vcf.filteredvetcom.vcf.SNPs	4114.775	Rep_495
QP	SRR17255271_raw_variants_final.ann.filtered1KG.vcf.filteredvetcom.vcf.SNPs	4087.688	Rep_496
QP	SRR17255271_raw_variants_final.ann.filtered1KG.vcf.filteredvetcom.vcf.SNPs	4106.415	Rep_497
QP	SRR17255271_raw_variants_final.ann.filtered1KG.vcf.filteredvetcom.vcf.SNPs	4115.933	Rep_498
QP	SRR17255271_raw_variants_final.ann.filtered1KG.vcf.filteredvetcom.vcf.SNPs	4106.978	Rep_499
QP	SRR17255271_raw_variants_final.ann.filtered1KG.vcf.filteredvetcom.vcf.SNPs	4096.359	Rep_500
QP	SRR17255271_raw_variants_final.ann.filtered1KG.vcf.filteredvetcom.vcf.SNPs	4109.612	Rep_501
QP	SRR17255271_raw_variants_final.ann.filtered1KG.vcf.filteredvetcom.vcf.SNPs	4099.803	Rep_502
QP	SRR17255271_raw_variants_final.ann.filtered1KG.vcf.filteredvetcom.vcf.SNPs	4109.813	Rep_503
QP	SRR17255271_raw_variants_final.ann.filtered1KG.vcf.filteredvetcom.vcf.SNPs	4104.144	Rep_504
QP	SRR17255271_raw_variants_final.ann.filtered1KG.vcf.filteredvetcom.vcf.SNPs	4100.529	Rep_505
QP	SRR17255271_raw_variants_final.ann.filtered1KG.vcf.filteredvetcom.vcf.SNPs	4103.427	Rep_506
QP	SRR17255271_raw_variants_final.ann.filtered1KG.vcf.filteredvetcom.vcf.SNPs	4111.156	Rep_507
QP	SRR17255271_raw_variants_final.ann.filtered1KG.vcf.filteredvetcom.vcf.SNPs	4104.367	Rep_508
QP	SRR17255271_raw_variants_final.ann.filtered1KG.vcf.filteredvetcom.vcf.SNPs	4096.462	Rep_509
QP	SRR17255271_raw_variants_final.ann.filtered1KG.vcf.filteredvetcom.vcf.SNPs	4089.874	Rep_510
QP	SRR17255271_raw_variants_final.ann.filtered1KG.vcf.filteredvetcom.vcf.SNPs	4103.323	Rep_511
QP	SRR17255271_raw_variants_final.ann.filtered1KG.vcf.filteredvetcom.vcf.SNPs	4098.786	Rep_512
QP	SRR17255271_raw_variants_final.ann.filtered1KG.vcf.filteredvetcom.vcf.SNPs	4119.717	Rep_513
QP	SRR17255271_raw_variants_final.ann.filtered1KG.vcf.filteredvetcom.vcf.SNPs	4110.338	Rep_514
QP	SRR17255271_raw_variants_final.ann.filtered1KG.vcf.filteredvetcom.vcf.SNPs	4087.795	Rep_515
QP	SRR17255271_raw_variants_final.ann.filtered1KG.vcf.filteredvetcom.vcf.SNPs	4100.431	Rep_516
QP	SRR17255271_raw_variants_final.ann.filtered1KG.vcf.filteredvetcom.vcf.SNPs	4094.824	Rep_517
QP	SRR17255271_raw_variants_final.ann.filtered1KG.vcf.filteredvetcom.vcf.SNPs	4095.467	Rep_518
QP	SRR17255271_raw_variants_final.ann.filtered1KG.vcf.filteredvetcom.vcf.SNPs	4096.988	Rep_519
QP	SRR17255271_raw_variants_final.ann.filtered1KG.vcf.filteredvetcom.vcf.SNPs	4105.491	Rep_520
QP	SRR17255271_raw_variants_final.ann.filtered1KG.vcf.filteredvetcom.vcf.SNPs	4095.249	Rep_521
QP	SRR17255271_raw_variants_final.ann.filtered1KG.vcf.filteredvetcom.vcf.SNPs	4100.212	Rep_522
QP	SRR17255271_raw_variants_final.ann.filtered1KG.vcf.filteredvetcom.vcf.SNPs	4094.847	Rep_523
QP	SRR17255271_raw_variants_final.ann.filtered1KG.vcf.filteredvetcom.vcf.SNPs	4098.236	Rep_524
QP	SRR17255271_raw_variants_final.ann.filtered1KG.vcf.filteredvetcom.vcf.SNPs	4095.448	Rep_525
QP	SRR17255271_raw_variants_final.ann.filtered1KG.vcf.filteredvetcom.vcf.SNPs	4094.007	Rep_526
QP	SRR17255271_raw_variants_final.ann.filtered1KG.vcf.filteredvetcom.vcf.SNPs	4100.558	Rep_527
QP	SRR17255271_raw_variants_final.ann.filtered1KG.vcf.filteredvetcom.vcf.SNPs	4108.321	Rep_528
QP	SRR17255271_raw_variants_final.ann.filtered1KG.vcf.filteredvetcom.vcf.SNPs	4117.734	Rep_529
QP	SRR17255271_raw_variants_final.ann.filtered1KG.vcf.filteredvetcom.vcf.SNPs	4094.041	Rep_530
QP	SRR17255271_raw_variants_final.ann.filtered1KG.vcf.filteredvetcom.vcf.SNPs	4099.867	Rep_531
QP	SRR17255271_raw_variants_final.ann.filtered1KG.vcf.filteredvetcom.vcf.SNPs	4105.808	Rep_532
QP	SRR17255271_raw_variants_final.ann.filtered1KG.vcf.filteredvetcom.vcf.SNPs	4088.153	Rep_533
QP	SRR17255271_raw_variants_final.ann.filtered1KG.vcf.filteredvetcom.vcf.SNPs	4091.416	Rep_534
QP	SRR17255271_raw_variants_final.ann.filtered1KG.vcf.filteredvetcom.vcf.SNPs	4114.329	Rep_535
QP	SRR17255271_raw_variants_final.ann.filtered1KG.vcf.filteredvetcom.vcf.SNPs	4102.73	Rep_536
QP	SRR17255271_raw_variants_final.ann.filtered1KG.vcf.filteredvetcom.vcf.SNPs	4102.316	Rep_537
QP	SRR17255271_raw_variants_final.ann.filtered1KG.vcf.filteredvetcom.vcf.SNPs	4096.955	Rep_538
QP	SRR17255271_raw_variants_final.ann.filtered1KG.vcf.filteredvetcom.vcf.SNPs	4097.069	Rep_539
QP	SRR17255271_raw_variants_final.ann.filtered1KG.vcf.filteredvetcom.vcf.SNPs	4095.712	Rep_540
QP	SRR17255271_raw_variants_final.ann.filtered1KG.vcf.filteredvetcom.vcf.SNPs	4085.232	Rep_541
QP	SRR17255271_raw_variants_final.ann.filtered1KG.vcf.filteredvetcom.vcf.SNPs	4094.93	Rep_542
QP	SRR17255271_raw_variants_final.ann.filtered1KG.vcf.filteredvetcom.vcf.SNPs	4093.94	Rep_543
QP	SRR17255271_raw_variants_final.ann.filtered1KG.vcf.filteredvetcom.vcf.SNPs	4106.503	Rep_544
QP	SRR17255271_raw_variants_final.ann.filtered1KG.vcf.filteredvetcom.vcf.SNPs	4101.335	Rep_545
QP	SRR17255271_raw_variants_final.ann.filtered1KG.vcf.filteredvetcom.vcf.SNPs	4102.633	Rep_546
QP	SRR17255271_raw_variants_final.ann.filtered1KG.vcf.filteredvetcom.vcf.SNPs	4099.447	Rep_547
QP	SRR17255271_raw_variants_final.ann.filtered1KG.vcf.filteredvetcom.vcf.SNPs	4100.168	Rep_548
QP	SRR17255271_raw_variants_final.ann.filtered1KG.vcf.filteredvetcom.vcf.SNPs	4099.436	Rep_549
QP	SRR17255271_raw_variants_final.ann.filtered1KG.vcf.filteredvetcom.vcf.SNPs	4102.062	Rep_550
QP	SRR17255271_raw_variants_final.ann.filtered1KG.vcf.filteredvetcom.vcf.SNPs	4095.698	Rep_551
QP	SRR17255271_raw_variants_final.ann.filtered1KG.vcf.filteredvetcom.vcf.SNPs	4097.44	Rep_552
QP	SRR17255271_raw_variants_final.ann.filtered1KG.vcf.filteredvetcom.vcf.SNPs	4103.69	Rep_553
QP	SRR17255271_raw_variants_final.ann.filtered1KG.vcf.filteredvetcom.vcf.SNPs	4118.248	Rep_554
QP	SRR17255271_raw_variants_final.ann.filtered1KG.vcf.filteredvetcom.vcf.SNPs	4088.911	Rep_555
QP	SRR17255271_raw_variants_final.ann.filtered1KG.vcf.filteredvetcom.vcf.SNPs	4105.509	Rep_556
QP	SRR17255271_raw_variants_final.ann.filtered1KG.vcf.filteredvetcom.vcf.SNPs	4093.055	Rep_557
QP	SRR17255271_raw_variants_final.ann.filtered1KG.vcf.filteredvetcom.vcf.SNPs	4102.922	Rep_558
QP	SRR17255271_raw_variants_final.ann.filtered1KG.vcf.filteredvetcom.vcf.SNPs	4106.978	Rep_559
QP	SRR17255271_raw_variants_final.ann.filtered1KG.vcf.filteredvetcom.vcf.SNPs	4104.117	Rep_560
QP	SRR17255271_raw_variants_final.ann.filtered1KG.vcf.filteredvetcom.vcf.SNPs	4104.412	Rep_561
QP	SRR17255271_raw_variants_final.ann.filtered1KG.vcf.filteredvetcom.vcf.SNPs	4096.45	Rep_562
QP	SRR17255271_raw_variants_final.ann.filtered1KG.vcf.filteredvetcom.vcf.SNPs	4091.855	Rep_563
QP	SRR17255271_raw_variants_final.ann.filtered1KG.vcf.filteredvetcom.vcf.SNPs	4108.536	Rep_564
QP	SRR17255271_raw_variants_final.ann.filtered1KG.vcf.filteredvetcom.vcf.SNPs	4100.378	Rep_565
QP	SRR17255271_raw_variants_final.ann.filtered1KG.vcf.filteredvetcom.vcf.SNPs	4096.172	Rep_566
QP	SRR17255271_raw_variants_final.ann.filtered1KG.vcf.filteredvetcom.vcf.SNPs	4099.165	Rep_567
QP	SRR17255271_raw_variants_final.ann.filtered1KG.vcf.filteredvetcom.vcf.SNPs	4103.959	Rep_568
QP	SRR17255271_raw_variants_final.ann.filtered1KG.vcf.filteredvetcom.vcf.SNPs	4099.08	Rep_569
QP	SRR17255271_raw_variants_final.ann.filtered1KG.vcf.filteredvetcom.vcf.SNPs	4101.614	Rep_570
QP	SRR17255271_raw_variants_final.ann.filtered1KG.vcf.filteredvetcom.vcf.SNPs	4087.086	Rep_571
QP	SRR17255271_raw_variants_final.ann.filtered1KG.vcf.filteredvetcom.vcf.SNPs	4102.989	Rep_572
QP	SRR17255271_raw_variants_final.ann.filtered1KG.vcf.filteredvetcom.vcf.SNPs	4100.834	Rep_573
QP	SRR17255271_raw_variants_final.ann.filtered1KG.vcf.filteredvetcom.vcf.SNPs	4122.027	Rep_574
QP	SRR17255271_raw_variants_final.ann.filtered1KG.vcf.filteredvetcom.vcf.SNPs	4101.512	Rep_575
QP	SRR17255271_raw_variants_final.ann.filtered1KG.vcf.filteredvetcom.vcf.SNPs	4105.222	Rep_576
QP	SRR17255271_raw_variants_final.ann.filtered1KG.vcf.filteredvetcom.vcf.SNPs	4097.545	Rep_577
QP	SRR17255271_raw_variants_final.ann.filtered1KG.vcf.filteredvetcom.vcf.SNPs	4104.483	Rep_578
QP	SRR17255271_raw_variants_final.ann.filtered1KG.vcf.filteredvetcom.vcf.SNPs	4103.204	Rep_579
QP	SRR17255271_raw_variants_final.ann.filtered1KG.vcf.filteredvetcom.vcf.SNPs	4106.428	Rep_580
QP	SRR17255271_raw_variants_final.ann.filtered1KG.vcf.filteredvetcom.vcf.SNPs	4101.249	Rep_581
QP	SRR17255271_raw_variants_final.ann.filtered1KG.vcf.filteredvetcom.vcf.SNPs	4116.305	Rep_582
QP	SRR17255271_raw_variants_final.ann.filtered1KG.vcf.filteredvetcom.vcf.SNPs	4107.329	Rep_583
QP	SRR17255271_raw_variants_final.ann.filtered1KG.vcf.filteredvetcom.vcf.SNPs	4099.121	Rep_584
QP	SRR17255271_raw_variants_final.ann.filtered1KG.vcf.filteredvetcom.vcf.SNPs	4103.051	Rep_585
QP	SRR17255271_raw_variants_final.ann.filtered1KG.vcf.filteredvetcom.vcf.SNPs	4094.162	Rep_586
QP	SRR17255271_raw_variants_final.ann.filtered1KG.vcf.filteredvetcom.vcf.SNPs	4093.072	Rep_587
QP	SRR17255271_raw_variants_final.ann.filtered1KG.vcf.filteredvetcom.vcf.SNPs	4097.839	Rep_588
QP	SRR17255271_raw_variants_final.ann.filtered1KG.vcf.filteredvetcom.vcf.SNPs	4103.323	Rep_589
QP	SRR17255271_raw_variants_final.ann.filtered1KG.vcf.filteredvetcom.vcf.SNPs	4094.693	Rep_590
QP	SRR17255271_raw_variants_final.ann.filtered1KG.vcf.filteredvetcom.vcf.SNPs	4111.28	Rep_591
QP	SRR17255271_raw_variants_final.ann.filtered1KG.vcf.filteredvetcom.vcf.SNPs	4101.88	Rep_592
QP	SRR17255271_raw_variants_final.ann.filtered1KG.vcf.filteredvetcom.vcf.SNPs	4111.43	Rep_593
QP	SRR17255271_raw_variants_final.ann.filtered1KG.vcf.filteredvetcom.vcf.SNPs	4100.287	Rep_594
QP	SRR17255271_raw_variants_final.ann.filtered1KG.vcf.filteredvetcom.vcf.SNPs	4089.848	Rep_595
QP	SRR17255271_raw_variants_final.ann.filtered1KG.vcf.filteredvetcom.vcf.SNPs	4103.585	Rep_596
QP	SRR17255271_raw_variants_final.ann.filtered1KG.vcf.filteredvetcom.vcf.SNPs	4106.346	Rep_597
QP	SRR17255271_raw_variants_final.ann.filtered1KG.vcf.filteredvetcom.vcf.SNPs	4113.382	Rep_598
QP	SRR17255271_raw_variants_final.ann.filtered1KG.vcf.filteredvetcom.vcf.SNPs	4109.679	Rep_599
QP	SRR17255271_raw_variants_final.ann.filtered1KG.vcf.filteredvetcom.vcf.SNPs	4096.907	Rep_600
QP	SRR17255271_raw_variants_final.ann.filtered1KG.vcf.filteredvetcom.vcf.SNPs	4090.394	Rep_601
QP	SRR17255271_raw_variants_final.ann.filtered1KG.vcf.filteredvetcom.vcf.SNPs	4087.39	Rep_602
QP	SRR17255271_raw_variants_final.ann.filtered1KG.vcf.filteredvetcom.vcf.SNPs	4102.608	Rep_603
QP	SRR17255271_raw_variants_final.ann.filtered1KG.vcf.filteredvetcom.vcf.SNPs	4106.244	Rep_604
QP	SRR17255271_raw_variants_final.ann.filtered1KG.vcf.filteredvetcom.vcf.SNPs	4095.939	Rep_605
QP	SRR17255271_raw_variants_final.ann.filtered1KG.vcf.filteredvetcom.vcf.SNPs	4105.783	Rep_606
QP	SRR17255271_raw_variants_final.ann.filtered1KG.vcf.filteredvetcom.vcf.SNPs	4111.846	Rep_607
QP	SRR17255271_raw_variants_final.ann.filtered1KG.vcf.filteredvetcom.vcf.SNPs	4099.417	Rep_608
QP	SRR17255271_raw_variants_final.ann.filtered1KG.vcf.filteredvetcom.vcf.SNPs	4092.947	Rep_609
QP	SRR17255271_raw_variants_final.ann.filtered1KG.vcf.filteredvetcom.vcf.SNPs	4102.609	Rep_610
QP	SRR17255271_raw_variants_final.ann.filtered1KG.vcf.filteredvetcom.vcf.SNPs	4100.411	Rep_611
QP	SRR17255271_raw_variants_final.ann.filtered1KG.vcf.filteredvetcom.vcf.SNPs	4094.884	Rep_612
QP	SRR17255271_raw_variants_final.ann.filtered1KG.vcf.filteredvetcom.vcf.SNPs	4106.021	Rep_613
QP	SRR17255271_raw_variants_final.ann.filtered1KG.vcf.filteredvetcom.vcf.SNPs	4104.101	Rep_614
QP	SRR17255271_raw_variants_final.ann.filtered1KG.vcf.filteredvetcom.vcf.SNPs	4105.162	Rep_615
QP	SRR17255271_raw_variants_final.ann.filtered1KG.vcf.filteredvetcom.vcf.SNPs	4110.724	Rep_616
QP	SRR17255271_raw_variants_final.ann.filtered1KG.vcf.filteredvetcom.vcf.SNPs	4117.232	Rep_617
QP	SRR17255271_raw_variants_final.ann.filtered1KG.vcf.filteredvetcom.vcf.SNPs	4092.591	Rep_618
QP	SRR17255271_raw_variants_final.ann.filtered1KG.vcf.filteredvetcom.vcf.SNPs	4092.648	Rep_619
QP	SRR17255271_raw_variants_final.ann.filtered1KG.vcf.filteredvetcom.vcf.SNPs	4102.044	Rep_620
QP	SRR17255271_raw_variants_final.ann.filtered1KG.vcf.filteredvetcom.vcf.SNPs	4099.776	Rep_621
QP	SRR17255271_raw_variants_final.ann.filtered1KG.vcf.filteredvetcom.vcf.SNPs	4110.463	Rep_622
QP	SRR17255271_raw_variants_final.ann.filtered1KG.vcf.filteredvetcom.vcf.SNPs	4105.385	Rep_623
QP	SRR17255271_raw_variants_final.ann.filtered1KG.vcf.filteredvetcom.vcf.SNPs	4105.186	Rep_624
QP	SRR17255271_raw_variants_final.ann.filtered1KG.vcf.filteredvetcom.vcf.SNPs	4097.804	Rep_625
QP	SRR17255271_raw_variants_final.ann.filtered1KG.vcf.filteredvetcom.vcf.SNPs	4097.481	Rep_626
QP	SRR17255271_raw_variants_final.ann.filtered1KG.vcf.filteredvetcom.vcf.SNPs	4110.765	Rep_627
QP	SRR17255271_raw_variants_final.ann.filtered1KG.vcf.filteredvetcom.vcf.SNPs	4106.48	Rep_628
QP	SRR17255271_raw_variants_final.ann.filtered1KG.vcf.filteredvetcom.vcf.SNPs	4102.808	Rep_629
QP	SRR17255271_raw_variants_final.ann.filtered1KG.vcf.filteredvetcom.vcf.SNPs	4102.083	Rep_630
QP	SRR17255271_raw_variants_final.ann.filtered1KG.vcf.filteredvetcom.vcf.SNPs	4089.246	Rep_631
QP	SRR17255271_raw_variants_final.ann.filtered1KG.vcf.filteredvetcom.vcf.SNPs	4095.19	Rep_632
QP	SRR17255271_raw_variants_final.ann.filtered1KG.vcf.filteredvetcom.vcf.SNPs	4105.134	Rep_633
QP	SRR17255271_raw_variants_final.ann.filtered1KG.vcf.filteredvetcom.vcf.SNPs	4109.917	Rep_634
QP	SRR17255271_raw_variants_final.ann.filtered1KG.vcf.filteredvetcom.vcf.SNPs	4092.927	Rep_635
QP	SRR17255271_raw_variants_final.ann.filtered1KG.vcf.filteredvetcom.vcf.SNPs	4098.024	Rep_636
QP	SRR17255271_raw_variants_final.ann.filtered1KG.vcf.filteredvetcom.vcf.SNPs	4088.906	Rep_637
QP	SRR17255271_raw_variants_final.ann.filtered1KG.vcf.filteredvetcom.vcf.SNPs	4086.874	Rep_638
QP	SRR17255271_raw_variants_final.ann.filtered1KG.vcf.filteredvetcom.vcf.SNPs	4108.853	Rep_639
QP	SRR17255271_raw_variants_final.ann.filtered1KG.vcf.filteredvetcom.vcf.SNPs	4093.011	Rep_640
QP	SRR17255271_raw_variants_final.ann.filtered1KG.vcf.filteredvetcom.vcf.SNPs	4105.525	Rep_641
QP	SRR17255271_raw_variants_final.ann.filtered1KG.vcf.filteredvetcom.vcf.SNPs	4100.042	Rep_642
QP	SRR17255271_raw_variants_final.ann.filtered1KG.vcf.filteredvetcom.vcf.SNPs	4127.232	Rep_643
QP	SRR17255271_raw_variants_final.ann.filtered1KG.vcf.filteredvetcom.vcf.SNPs	4108.815	Rep_644
QP	SRR17255271_raw_variants_final.ann.filtered1KG.vcf.filteredvetcom.vcf.SNPs	4107.485	Rep_645
QP	SRR17255271_raw_variants_final.ann.filtered1KG.vcf.filteredvetcom.vcf.SNPs	4112.64	Rep_646
QP	SRR17255271_raw_variants_final.ann.filtered1KG.vcf.filteredvetcom.vcf.SNPs	4109.908	Rep_647
QP	SRR17255271_raw_variants_final.ann.filtered1KG.vcf.filteredvetcom.vcf.SNPs	4113.447	Rep_648
QP	SRR17255271_raw_variants_final.ann.filtered1KG.vcf.filteredvetcom.vcf.SNPs	4090.572	Rep_649
QP	SRR17255271_raw_variants_final.ann.filtered1KG.vcf.filteredvetcom.vcf.SNPs	4109.993	Rep_650
QP	SRR17255271_raw_variants_final.ann.filtered1KG.vcf.filteredvetcom.vcf.SNPs	4109.071	Rep_651
QP	SRR17255271_raw_variants_final.ann.filtered1KG.vcf.filteredvetcom.vcf.SNPs	4099.833	Rep_652
QP	SRR17255271_raw_variants_final.ann.filtered1KG.vcf.filteredvetcom.vcf.SNPs	4102.346	Rep_653
QP	SRR17255271_raw_variants_final.ann.filtered1KG.vcf.filteredvetcom.vcf.SNPs	4102.839	Rep_654
QP	SRR17255271_raw_variants_final.ann.filtered1KG.vcf.filteredvetcom.vcf.SNPs	4107.149	Rep_655
QP	SRR17255271_raw_variants_final.ann.filtered1KG.vcf.filteredvetcom.vcf.SNPs	4097.83	Rep_656
QP	SRR17255271_raw_variants_final.ann.filtered1KG.vcf.filteredvetcom.vcf.SNPs	4098.724	Rep_657
QP	SRR17255271_raw_variants_final.ann.filtered1KG.vcf.filteredvetcom.vcf.SNPs	4104.234	Rep_658
QP	SRR17255271_raw_variants_final.ann.filtered1KG.vcf.filteredvetcom.vcf.SNPs	4109.647	Rep_659
QP	SRR17255271_raw_variants_final.ann.filtered1KG.vcf.filteredvetcom.vcf.SNPs	4096.631	Rep_660
QP	SRR17255271_raw_variants_final.ann.filtered1KG.vcf.filteredvetcom.vcf.SNPs	4095.515	Rep_661
QP	SRR17255271_raw_variants_final.ann.filtered1KG.vcf.filteredvetcom.vcf.SNPs	4098.266	Rep_662
QP	SRR17255271_raw_variants_final.ann.filtered1KG.vcf.filteredvetcom.vcf.SNPs	4096.39	Rep_663
QP	SRR17255271_raw_variants_final.ann.filtered1KG.vcf.filteredvetcom.vcf.SNPs	4112.323	Rep_664
QP	SRR17255271_raw_variants_final.ann.filtered1KG.vcf.filteredvetcom.vcf.SNPs	4125.909	Rep_665
QP	SRR17255271_raw_variants_final.ann.filtered1KG.vcf.filteredvetcom.vcf.SNPs	4094.016	Rep_666
QP	SRR17255271_raw_variants_final.ann.filtered1KG.vcf.filteredvetcom.vcf.SNPs	4103.859	Rep_667
QP	SRR17255271_raw_variants_final.ann.filtered1KG.vcf.filteredvetcom.vcf.SNPs	4113.921	Rep_668
QP	SRR17255271_raw_variants_final.ann.filtered1KG.vcf.filteredvetcom.vcf.SNPs	4093.661	Rep_669
QP	SRR17255271_raw_variants_final.ann.filtered1KG.vcf.filteredvetcom.vcf.SNPs	4101.401	Rep_670
QP	SRR17255271_raw_variants_final.ann.filtered1KG.vcf.filteredvetcom.vcf.SNPs	4097.672	Rep_671
QP	SRR17255271_raw_variants_final.ann.filtered1KG.vcf.filteredvetcom.vcf.SNPs	4105.424	Rep_672
QP	SRR17255271_raw_variants_final.ann.filtered1KG.vcf.filteredvetcom.vcf.SNPs	4102.797	Rep_673
QP	SRR17255271_raw_variants_final.ann.filtered1KG.vcf.filteredvetcom.vcf.SNPs	4119.905	Rep_674
QP	SRR17255271_raw_variants_final.ann.filtered1KG.vcf.filteredvetcom.vcf.SNPs	4105.827	Rep_675
QP	SRR17255271_raw_variants_final.ann.filtered1KG.vcf.filteredvetcom.vcf.SNPs	4098.418	Rep_676
QP	SRR17255271_raw_variants_final.ann.filtered1KG.vcf.filteredvetcom.vcf.SNPs	4096.071	Rep_677
QP	SRR17255271_raw_variants_final.ann.filtered1KG.vcf.filteredvetcom.vcf.SNPs	4088.36	Rep_678
QP	SRR17255271_raw_variants_final.ann.filtered1KG.vcf.filteredvetcom.vcf.SNPs	4101.873	Rep_679
QP	SRR17255271_raw_variants_final.ann.filtered1KG.vcf.filteredvetcom.vcf.SNPs	4107.993	Rep_680
QP	SRR17255271_raw_variants_final.ann.filtered1KG.vcf.filteredvetcom.vcf.SNPs	4090.001	Rep_681
QP	SRR17255271_raw_variants_final.ann.filtered1KG.vcf.filteredvetcom.vcf.SNPs	4096.235	Rep_682
QP	SRR17255271_raw_variants_final.ann.filtered1KG.vcf.filteredvetcom.vcf.SNPs	4092.485	Rep_683
QP	SRR17255271_raw_variants_final.ann.filtered1KG.vcf.filteredvetcom.vcf.SNPs	4094.867	Rep_684
QP	SRR17255271_raw_variants_final.ann.filtered1KG.vcf.filteredvetcom.vcf.SNPs	4100.211	Rep_685
QP	SRR17255271_raw_variants_final.ann.filtered1KG.vcf.filteredvetcom.vcf.SNPs	4106.676	Rep_686
QP	SRR17255271_raw_variants_final.ann.filtered1KG.vcf.filteredvetcom.vcf.SNPs	4099.234	Rep_687
QP	SRR17255271_raw_variants_final.ann.filtered1KG.vcf.filteredvetcom.vcf.SNPs	4102.702	Rep_688
QP	SRR17255271_raw_variants_final.ann.filtered1KG.vcf.filteredvetcom.vcf.SNPs	4104.379	Rep_689
QP	SRR17255271_raw_variants_final.ann.filtered1KG.vcf.filteredvetcom.vcf.SNPs	4091.644	Rep_690
QP	SRR17255271_raw_variants_final.ann.filtered1KG.vcf.filteredvetcom.vcf.SNPs	4102.883	Rep_691
QP	SRR17255271_raw_variants_final.ann.filtered1KG.vcf.filteredvetcom.vcf.SNPs	4104.058	Rep_692
QP	SRR17255271_raw_variants_final.ann.filtered1KG.vcf.filteredvetcom.vcf.SNPs	4095.749	Rep_693
QP	SRR17255271_raw_variants_final.ann.filtered1KG.vcf.filteredvetcom.vcf.SNPs	4105.176	Rep_694
QP	SRR17255271_raw_variants_final.ann.filtered1KG.vcf.filteredvetcom.vcf.SNPs	4097.04	Rep_695
QP	SRR17255271_raw_variants_final.ann.filtered1KG.vcf.filteredvetcom.vcf.SNPs	4106.297	Rep_696
QP	SRR17255271_raw_variants_final.ann.filtered1KG.vcf.filteredvetcom.vcf.SNPs	4086.085	Rep_697
QP	SRR17255271_raw_variants_final.ann.filtered1KG.vcf.filteredvetcom.vcf.SNPs	4099.074	Rep_698
QP	SRR17255271_raw_variants_final.ann.filtered1KG.vcf.filteredvetcom.vcf.SNPs	4095.643	Rep_699
QP	SRR17255271_raw_variants_final.ann.filtered1KG.vcf.filteredvetcom.vcf.SNPs	4096.804	Rep_700
QP	SRR17255271_raw_variants_final.ann.filtered1KG.vcf.filteredvetcom.vcf.SNPs	4098.13	Rep_701
QP	SRR17255271_raw_variants_final.ann.filtered1KG.vcf.filteredvetcom.vcf.SNPs	4093.747	Rep_702
QP	SRR17255271_raw_variants_final.ann.filtered1KG.vcf.filteredvetcom.vcf.SNPs	4094.416	Rep_703
QP	SRR17255271_raw_variants_final.ann.filtered1KG.vcf.filteredvetcom.vcf.SNPs	4099.804	Rep_704
QP	SRR17255271_raw_variants_final.ann.filtered1KG.vcf.filteredvetcom.vcf.SNPs	4102.96	Rep_705
QP	SRR17255271_raw_variants_final.ann.filtered1KG.vcf.filteredvetcom.vcf.SNPs	4092.109	Rep_706
QP	SRR17255271_raw_variants_final.ann.filtered1KG.vcf.filteredvetcom.vcf.SNPs	4104.851	Rep_707
QP	SRR17255271_raw_variants_final.ann.filtered1KG.vcf.filteredvetcom.vcf.SNPs	4109.308	Rep_708
QP	SRR17255271_raw_variants_final.ann.filtered1KG.vcf.filteredvetcom.vcf.SNPs	4097.526	Rep_709
QP	SRR17255271_raw_variants_final.ann.filtered1KG.vcf.filteredvetcom.vcf.SNPs	4098.192	Rep_710
QP	SRR17255271_raw_variants_final.ann.filtered1KG.vcf.filteredvetcom.vcf.SNPs	4094.104	Rep_711
QP	SRR17255271_raw_variants_final.ann.filtered1KG.vcf.filteredvetcom.vcf.SNPs	4108.982	Rep_712
QP	SRR17255271_raw_variants_final.ann.filtered1KG.vcf.filteredvetcom.vcf.SNPs	4090.72	Rep_713
QP	SRR17255271_raw_variants_final.ann.filtered1KG.vcf.filteredvetcom.vcf.SNPs	4125.04	Rep_714
QP	SRR17255271_raw_variants_final.ann.filtered1KG.vcf.filteredvetcom.vcf.SNPs	4095.65	Rep_715
QP	SRR17255271_raw_variants_final.ann.filtered1KG.vcf.filteredvetcom.vcf.SNPs	4092.031	Rep_716
QP	SRR17255271_raw_variants_final.ann.filtered1KG.vcf.filteredvetcom.vcf.SNPs	4099.239	Rep_717
QP	SRR17255271_raw_variants_final.ann.filtered1KG.vcf.filteredvetcom.vcf.SNPs	4103.999	Rep_718
QP	SRR17255271_raw_variants_final.ann.filtered1KG.vcf.filteredvetcom.vcf.SNPs	4094.352	Rep_719
QP	SRR17255271_raw_variants_final.ann.filtered1KG.vcf.filteredvetcom.vcf.SNPs	4104.188	Rep_720
QP	SRR17255271_raw_variants_final.ann.filtered1KG.vcf.filteredvetcom.vcf.SNPs	4104.539	Rep_721
QP	SRR17255271_raw_variants_final.ann.filtered1KG.vcf.filteredvetcom.vcf.SNPs	4098.644	Rep_722
QP	SRR17255271_raw_variants_final.ann.filtered1KG.vcf.filteredvetcom.vcf.SNPs	4105.28	Rep_723
QP	SRR17255271_raw_variants_final.ann.filtered1KG.vcf.filteredvetcom.vcf.SNPs	4102.789	Rep_724
QP	SRR17255271_raw_variants_final.ann.filtered1KG.vcf.filteredvetcom.vcf.SNPs	4096.286	Rep_725
QP	SRR17255271_raw_variants_final.ann.filtered1KG.vcf.filteredvetcom.vcf.SNPs	4103.843	Rep_726
QP	SRR17255271_raw_variants_final.ann.filtered1KG.vcf.filteredvetcom.vcf.SNPs	4099.802	Rep_727
QP	SRR17255271_raw_variants_final.ann.filtered1KG.vcf.filteredvetcom.vcf.SNPs	4089.538	Rep_728
QP	SRR17255271_raw_variants_final.ann.filtered1KG.vcf.filteredvetcom.vcf.SNPs	4105.42	Rep_729
QP	SRR17255271_raw_variants_final.ann.filtered1KG.vcf.filteredvetcom.vcf.SNPs	4106.582	Rep_730
QP	SRR17255271_raw_variants_final.ann.filtered1KG.vcf.filteredvetcom.vcf.SNPs	4096.718	Rep_731
QP	SRR17255271_raw_variants_final.ann.filtered1KG.vcf.filteredvetcom.vcf.SNPs	4097.93	Rep_732
QP	SRR17255271_raw_variants_final.ann.filtered1KG.vcf.filteredvetcom.vcf.SNPs	4102.758	Rep_733
QP	SRR17255271_raw_variants_final.ann.filtered1KG.vcf.filteredvetcom.vcf.SNPs	4098.567	Rep_734
QP	SRR17255271_raw_variants_final.ann.filtered1KG.vcf.filteredvetcom.vcf.SNPs	4101.368	Rep_735
QP	SRR17255271_raw_variants_final.ann.filtered1KG.vcf.filteredvetcom.vcf.SNPs	4112.032	Rep_736
QP	SRR17255271_raw_variants_final.ann.filtered1KG.vcf.filteredvetcom.vcf.SNPs	4097.651	Rep_737
QP	SRR17255271_raw_variants_final.ann.filtered1KG.vcf.filteredvetcom.vcf.SNPs	4095.29	Rep_738
QP	SRR17255271_raw_variants_final.ann.filtered1KG.vcf.filteredvetcom.vcf.SNPs	4092.244	Rep_739
QP	SRR17255271_raw_variants_final.ann.filtered1KG.vcf.filteredvetcom.vcf.SNPs	4102.374	Rep_740
QP	SRR17255271_raw_variants_final.ann.filtered1KG.vcf.filteredvetcom.vcf.SNPs	4106.183	Rep_741
QP	SRR17255271_raw_variants_final.ann.filtered1KG.vcf.filteredvetcom.vcf.SNPs	4097.638	Rep_742
QP	SRR17255271_raw_variants_final.ann.filtered1KG.vcf.filteredvetcom.vcf.SNPs	4101.104	Rep_743
QP	SRR17255271_raw_variants_final.ann.filtered1KG.vcf.filteredvetcom.vcf.SNPs	4108.404	Rep_744
QP	SRR17255271_raw_variants_final.ann.filtered1KG.vcf.filteredvetcom.vcf.SNPs	4095.021	Rep_745
QP	SRR17255271_raw_variants_final.ann.filtered1KG.vcf.filteredvetcom.vcf.SNPs	4099.148	Rep_746
QP	SRR17255271_raw_variants_final.ann.filtered1KG.vcf.filteredvetcom.vcf.SNPs	4101.576	Rep_747
QP	SRR17255271_raw_variants_final.ann.filtered1KG.vcf.filteredvetcom.vcf.SNPs	4095.725	Rep_748
QP	SRR17255271_raw_variants_final.ann.filtered1KG.vcf.filteredvetcom.vcf.SNPs	4093.879	Rep_749
QP	SRR17255271_raw_variants_final.ann.filtered1KG.vcf.filteredvetcom.vcf.SNPs	4094.6	Rep_750
QP	SRR17255271_raw_variants_final.ann.filtered1KG.vcf.filteredvetcom.vcf.SNPs	4097.299	Rep_751
QP	SRR17255271_raw_variants_final.ann.filtered1KG.vcf.filteredvetcom.vcf.SNPs	4093.861	Rep_752
QP	SRR17255271_raw_variants_final.ann.filtered1KG.vcf.filteredvetcom.vcf.SNPs	4095.542	Rep_753
QP	SRR17255271_raw_variants_final.ann.filtered1KG.vcf.filteredvetcom.vcf.SNPs	4112.243	Rep_754
QP	SRR17255271_raw_variants_final.ann.filtered1KG.vcf.filteredvetcom.vcf.SNPs	4098.688	Rep_755
QP	SRR17255271_raw_variants_final.ann.filtered1KG.vcf.filteredvetcom.vcf.SNPs	4095.464	Rep_756
QP	SRR17255271_raw_variants_final.ann.filtered1KG.vcf.filteredvetcom.vcf.SNPs	4107.95	Rep_757
QP	SRR17255271_raw_variants_final.ann.filtered1KG.vcf.filteredvetcom.vcf.SNPs	4096.832	Rep_758
QP	SRR17255271_raw_variants_final.ann.filtered1KG.vcf.filteredvetcom.vcf.SNPs	4108.361	Rep_759
QP	SRR17255271_raw_variants_final.ann.filtered1KG.vcf.filteredvetcom.vcf.SNPs	4101.715	Rep_760
QP	SRR17255271_raw_variants_final.ann.filtered1KG.vcf.filteredvetcom.vcf.SNPs	4105.121	Rep_761
QP	SRR17255271_raw_variants_final.ann.filtered1KG.vcf.filteredvetcom.vcf.SNPs	4105.912	Rep_762
QP	SRR17255271_raw_variants_final.ann.filtered1KG.vcf.filteredvetcom.vcf.SNPs	4093.541	Rep_763
QP	SRR17255271_raw_variants_final.ann.filtered1KG.vcf.filteredvetcom.vcf.SNPs	4111.301	Rep_764
QP	SRR17255271_raw_variants_final.ann.filtered1KG.vcf.filteredvetcom.vcf.SNPs	4084.884	Rep_765
QP	SRR17255271_raw_variants_final.ann.filtered1KG.vcf.filteredvetcom.vcf.SNPs	4101.974	Rep_766
QP	SRR17255271_raw_variants_final.ann.filtered1KG.vcf.filteredvetcom.vcf.SNPs	4106.014	Rep_767
QP	SRR17255271_raw_variants_final.ann.filtered1KG.vcf.filteredvetcom.vcf.SNPs	4092.667	Rep_768
QP	SRR17255271_raw_variants_final.ann.filtered1KG.vcf.filteredvetcom.vcf.SNPs	4096.283	Rep_769
QP	SRR17255271_raw_variants_final.ann.filtered1KG.vcf.filteredvetcom.vcf.SNPs	4095.493	Rep_770
QP	SRR17255271_raw_variants_final.ann.filtered1KG.vcf.filteredvetcom.vcf.SNPs	4097.75	Rep_771
QP	SRR17255271_raw_variants_final.ann.filtered1KG.vcf.filteredvetcom.vcf.SNPs	4096.098	Rep_772
QP	SRR17255271_raw_variants_final.ann.filtered1KG.vcf.filteredvetcom.vcf.SNPs	4093.122	Rep_773
QP	SRR17255271_raw_variants_final.ann.filtered1KG.vcf.filteredvetcom.vcf.SNPs	4100.74	Rep_774
QP	SRR17255271_raw_variants_final.ann.filtered1KG.vcf.filteredvetcom.vcf.SNPs	4125.745	Rep_775
QP	SRR17255271_raw_variants_final.ann.filtered1KG.vcf.filteredvetcom.vcf.SNPs	4100.247	Rep_776
QP	SRR17255271_raw_variants_final.ann.filtered1KG.vcf.filteredvetcom.vcf.SNPs	4112.383	Rep_777
QP	SRR17255271_raw_variants_final.ann.filtered1KG.vcf.filteredvetcom.vcf.SNPs	4092.284	Rep_778
QP	SRR17255271_raw_variants_final.ann.filtered1KG.vcf.filteredvetcom.vcf.SNPs	4097.599	Rep_779
QP	SRR17255271_raw_variants_final.ann.filtered1KG.vcf.filteredvetcom.vcf.SNPs	4095.886	Rep_780
QP	SRR17255271_raw_variants_final.ann.filtered1KG.vcf.filteredvetcom.vcf.SNPs	4090.61	Rep_781
QP	SRR17255271_raw_variants_final.ann.filtered1KG.vcf.filteredvetcom.vcf.SNPs	4098.619	Rep_782
QP	SRR17255271_raw_variants_final.ann.filtered1KG.vcf.filteredvetcom.vcf.SNPs	4102.149	Rep_783
QP	SRR17255271_raw_variants_final.ann.filtered1KG.vcf.filteredvetcom.vcf.SNPs	4089.832	Rep_784
QP	SRR17255271_raw_variants_final.ann.filtered1KG.vcf.filteredvetcom.vcf.SNPs	4107.507	Rep_785
QP	SRR17255271_raw_variants_final.ann.filtered1KG.vcf.filteredvetcom.vcf.SNPs	4112.226	Rep_786
QP	SRR17255271_raw_variants_final.ann.filtered1KG.vcf.filteredvetcom.vcf.SNPs	4105.12	Rep_787
QP	SRR17255271_raw_variants_final.ann.filtered1KG.vcf.filteredvetcom.vcf.SNPs	4099.804	Rep_788
QP	SRR17255271_raw_variants_final.ann.filtered1KG.vcf.filteredvetcom.vcf.SNPs	4098.95	Rep_789
QP	SRR17255271_raw_variants_final.ann.filtered1KG.vcf.filteredvetcom.vcf.SNPs	4097.217	Rep_790
QP	SRR17255271_raw_variants_final.ann.filtered1KG.vcf.filteredvetcom.vcf.SNPs	4114.791	Rep_791
QP	SRR17255271_raw_variants_final.ann.filtered1KG.vcf.filteredvetcom.vcf.SNPs	4107.375	Rep_792
QP	SRR17255271_raw_variants_final.ann.filtered1KG.vcf.filteredvetcom.vcf.SNPs	4092.231	Rep_793
QP	SRR17255271_raw_variants_final.ann.filtered1KG.vcf.filteredvetcom.vcf.SNPs	4110.991	Rep_794
QP	SRR17255271_raw_variants_final.ann.filtered1KG.vcf.filteredvetcom.vcf.SNPs	4112.004	Rep_795
QP	SRR17255271_raw_variants_final.ann.filtered1KG.vcf.filteredvetcom.vcf.SNPs	4103.866	Rep_796
QP	SRR17255271_raw_variants_final.ann.filtered1KG.vcf.filteredvetcom.vcf.SNPs	4111.541	Rep_797
QP	SRR17255271_raw_variants_final.ann.filtered1KG.vcf.filteredvetcom.vcf.SNPs	4090.833	Rep_798
QP	SRR17255271_raw_variants_final.ann.filtered1KG.vcf.filteredvetcom.vcf.SNPs	4104.396	Rep_799
QP	SRR17255271_raw_variants_final.ann.filtered1KG.vcf.filteredvetcom.vcf.SNPs	4101.379	Rep_800
QP	SRR17255271_raw_variants_final.ann.filtered1KG.vcf.filteredvetcom.vcf.SNPs	4095.596	Rep_801
QP	SRR17255271_raw_variants_final.ann.filtered1KG.vcf.filteredvetcom.vcf.SNPs	4111.56	Rep_802
QP	SRR17255271_raw_variants_final.ann.filtered1KG.vcf.filteredvetcom.vcf.SNPs	4097.17	Rep_803
QP	SRR17255271_raw_variants_final.ann.filtered1KG.vcf.filteredvetcom.vcf.SNPs	4100.161	Rep_804
QP	SRR17255271_raw_variants_final.ann.filtered1KG.vcf.filteredvetcom.vcf.SNPs	4095.884	Rep_805
QP	SRR17255271_raw_variants_final.ann.filtered1KG.vcf.filteredvetcom.vcf.SNPs	4093.524	Rep_806
QP	SRR17255271_raw_variants_final.ann.filtered1KG.vcf.filteredvetcom.vcf.SNPs	4095.243	Rep_807
QP	SRR17255271_raw_variants_final.ann.filtered1KG.vcf.filteredvetcom.vcf.SNPs	4098.309	Rep_808
QP	SRR17255271_raw_variants_final.ann.filtered1KG.vcf.filteredvetcom.vcf.SNPs	4119.262	Rep_809
QP	SRR17255271_raw_variants_final.ann.filtered1KG.vcf.filteredvetcom.vcf.SNPs	4111.671	Rep_810
QP	SRR17255271_raw_variants_final.ann.filtered1KG.vcf.filteredvetcom.vcf.SNPs	4106.84	Rep_811
QP	SRR17255271_raw_variants_final.ann.filtered1KG.vcf.filteredvetcom.vcf.SNPs	4104.096	Rep_812
QP	SRR17255271_raw_variants_final.ann.filtered1KG.vcf.filteredvetcom.vcf.SNPs	4097.375	Rep_813
QP	SRR17255271_raw_variants_final.ann.filtered1KG.vcf.filteredvetcom.vcf.SNPs	4098.993	Rep_814
QP	SRR17255271_raw_variants_final.ann.filtered1KG.vcf.filteredvetcom.vcf.SNPs	4099.039	Rep_815
QP	SRR17255271_raw_variants_final.ann.filtered1KG.vcf.filteredvetcom.vcf.SNPs	4101.599	Rep_816
QP	SRR17255271_raw_variants_final.ann.filtered1KG.vcf.filteredvetcom.vcf.SNPs	4104.541	Rep_817
QP	SRR17255271_raw_variants_final.ann.filtered1KG.vcf.filteredvetcom.vcf.SNPs	4109.385	Rep_818
QP	SRR17255271_raw_variants_final.ann.filtered1KG.vcf.filteredvetcom.vcf.SNPs	4102.561	Rep_819
QP	SRR17255271_raw_variants_final.ann.filtered1KG.vcf.filteredvetcom.vcf.SNPs	4106.649	Rep_820
QP	SRR17255271_raw_variants_final.ann.filtered1KG.vcf.filteredvetcom.vcf.SNPs	4093.199	Rep_821
QP	SRR17255271_raw_variants_final.ann.filtered1KG.vcf.filteredvetcom.vcf.SNPs	4110.053	Rep_822
QP	SRR17255271_raw_variants_final.ann.filtered1KG.vcf.filteredvetcom.vcf.SNPs	4104.979	Rep_823
QP	SRR17255271_raw_variants_final.ann.filtered1KG.vcf.filteredvetcom.vcf.SNPs	4108.43	Rep_824
QP	SRR17255271_raw_variants_final.ann.filtered1KG.vcf.filteredvetcom.vcf.SNPs	4100.137	Rep_825
QP	SRR17255271_raw_variants_final.ann.filtered1KG.vcf.filteredvetcom.vcf.SNPs	4093.09	Rep_826
QP	SRR17255271_raw_variants_final.ann.filtered1KG.vcf.filteredvetcom.vcf.SNPs	4102.069	Rep_827
QP	SRR17255271_raw_variants_final.ann.filtered1KG.vcf.filteredvetcom.vcf.SNPs	4132.462	Rep_828
QP	SRR17255271_raw_variants_final.ann.filtered1KG.vcf.filteredvetcom.vcf.SNPs	4094.08	Rep_829
QP	SRR17255271_raw_variants_final.ann.filtered1KG.vcf.filteredvetcom.vcf.SNPs	4096.026	Rep_830
QP	SRR17255271_raw_variants_final.ann.filtered1KG.vcf.filteredvetcom.vcf.SNPs	4089.258	Rep_831
QP	SRR17255271_raw_variants_final.ann.filtered1KG.vcf.filteredvetcom.vcf.SNPs	4104.247	Rep_832
QP	SRR17255271_raw_variants_final.ann.filtered1KG.vcf.filteredvetcom.vcf.SNPs	4103.469	Rep_833
QP	SRR17255271_raw_variants_final.ann.filtered1KG.vcf.filteredvetcom.vcf.SNPs	4101.525	Rep_834
QP	SRR17255271_raw_variants_final.ann.filtered1KG.vcf.filteredvetcom.vcf.SNPs	4102.76	Rep_835
QP	SRR17255271_raw_variants_final.ann.filtered1KG.vcf.filteredvetcom.vcf.SNPs	4092.049	Rep_836
QP	SRR17255271_raw_variants_final.ann.filtered1KG.vcf.filteredvetcom.vcf.SNPs	4090.741	Rep_837
QP	SRR17255271_raw_variants_final.ann.filtered1KG.vcf.filteredvetcom.vcf.SNPs	4098.957	Rep_838
QP	SRR17255271_raw_variants_final.ann.filtered1KG.vcf.filteredvetcom.vcf.SNPs	4102.721	Rep_839
QP	SRR17255271_raw_variants_final.ann.filtered1KG.vcf.filteredvetcom.vcf.SNPs	4106.638	Rep_840
QP	SRR17255271_raw_variants_final.ann.filtered1KG.vcf.filteredvetcom.vcf.SNPs	4098.881	Rep_841
QP	SRR17255271_raw_variants_final.ann.filtered1KG.vcf.filteredvetcom.vcf.SNPs	4103.266	Rep_842
QP	SRR17255271_raw_variants_final.ann.filtered1KG.vcf.filteredvetcom.vcf.SNPs	4091.573	Rep_843
QP	SRR17255271_raw_variants_final.ann.filtered1KG.vcf.filteredvetcom.vcf.SNPs	4092.831	Rep_844
QP	SRR17255271_raw_variants_final.ann.filtered1KG.vcf.filteredvetcom.vcf.SNPs	4099.913	Rep_845
QP	SRR17255271_raw_variants_final.ann.filtered1KG.vcf.filteredvetcom.vcf.SNPs	4093.563	Rep_846
QP	SRR17255271_raw_variants_final.ann.filtered1KG.vcf.filteredvetcom.vcf.SNPs	4098.131	Rep_847
QP	SRR17255271_raw_variants_final.ann.filtered1KG.vcf.filteredvetcom.vcf.SNPs	4097.827	Rep_848
QP	SRR17255271_raw_variants_final.ann.filtered1KG.vcf.filteredvetcom.vcf.SNPs	4093.396	Rep_849
QP	SRR17255271_raw_variants_final.ann.filtered1KG.vcf.filteredvetcom.vcf.SNPs	4101.078	Rep_850
QP	SRR17255271_raw_variants_final.ann.filtered1KG.vcf.filteredvetcom.vcf.SNPs	4104.507	Rep_851
QP	SRR17255271_raw_variants_final.ann.filtered1KG.vcf.filteredvetcom.vcf.SNPs	4116.731	Rep_852
QP	SRR17255271_raw_variants_final.ann.filtered1KG.vcf.filteredvetcom.vcf.SNPs	4092.304	Rep_853
QP	SRR17255271_raw_variants_final.ann.filtered1KG.vcf.filteredvetcom.vcf.SNPs	4098.061	Rep_854
QP	SRR17255271_raw_variants_final.ann.filtered1KG.vcf.filteredvetcom.vcf.SNPs	4099.098	Rep_855
QP	SRR17255271_raw_variants_final.ann.filtered1KG.vcf.filteredvetcom.vcf.SNPs	4098.015	Rep_856
QP	SRR17255271_raw_variants_final.ann.filtered1KG.vcf.filteredvetcom.vcf.SNPs	4099.051	Rep_857
QP	SRR17255271_raw_variants_final.ann.filtered1KG.vcf.filteredvetcom.vcf.SNPs	4110.555	Rep_858
QP	SRR17255271_raw_variants_final.ann.filtered1KG.vcf.filteredvetcom.vcf.SNPs	4090.895	Rep_859
QP	SRR17255271_raw_variants_final.ann.filtered1KG.vcf.filteredvetcom.vcf.SNPs	4103.048	Rep_860
QP	SRR17255271_raw_variants_final.ann.filtered1KG.vcf.filteredvetcom.vcf.SNPs	4099.084	Rep_861
QP	SRR17255271_raw_variants_final.ann.filtered1KG.vcf.filteredvetcom.vcf.SNPs	4096.783	Rep_862
QP	SRR17255271_raw_variants_final.ann.filtered1KG.vcf.filteredvetcom.vcf.SNPs	4098.323	Rep_863
QP	SRR17255271_raw_variants_final.ann.filtered1KG.vcf.filteredvetcom.vcf.SNPs	4111.557	Rep_864
QP	SRR17255271_raw_variants_final.ann.filtered1KG.vcf.filteredvetcom.vcf.SNPs	4105.351	Rep_865
QP	SRR17255271_raw_variants_final.ann.filtered1KG.vcf.filteredvetcom.vcf.SNPs	4094.665	Rep_866
QP	SRR17255271_raw_variants_final.ann.filtered1KG.vcf.filteredvetcom.vcf.SNPs	4098.346	Rep_867
QP	SRR17255271_raw_variants_final.ann.filtered1KG.vcf.filteredvetcom.vcf.SNPs	4095.603	Rep_868
QP	SRR17255271_raw_variants_final.ann.filtered1KG.vcf.filteredvetcom.vcf.SNPs	4095.435	Rep_869
QP	SRR17255271_raw_variants_final.ann.filtered1KG.vcf.filteredvetcom.vcf.SNPs	4087.188	Rep_870
QP	SRR17255271_raw_variants_final.ann.filtered1KG.vcf.filteredvetcom.vcf.SNPs	4100.663	Rep_871
QP	SRR17255271_raw_variants_final.ann.filtered1KG.vcf.filteredvetcom.vcf.SNPs	4099.211	Rep_872
QP	SRR17255271_raw_variants_final.ann.filtered1KG.vcf.filteredvetcom.vcf.SNPs	4110.156	Rep_873
QP	SRR17255271_raw_variants_final.ann.filtered1KG.vcf.filteredvetcom.vcf.SNPs	4106.754	Rep_874
QP	SRR17255271_raw_variants_final.ann.filtered1KG.vcf.filteredvetcom.vcf.SNPs	4110.106	Rep_875
QP	SRR17255271_raw_variants_final.ann.filtered1KG.vcf.filteredvetcom.vcf.SNPs	4103.984	Rep_876
QP	SRR17255271_raw_variants_final.ann.filtered1KG.vcf.filteredvetcom.vcf.SNPs	4115.729	Rep_877
QP	SRR17255271_raw_variants_final.ann.filtered1KG.vcf.filteredvetcom.vcf.SNPs	4103.103	Rep_878
QP	SRR17255271_raw_variants_final.ann.filtered1KG.vcf.filteredvetcom.vcf.SNPs	4101.527	Rep_879
QP	SRR17255271_raw_variants_final.ann.filtered1KG.vcf.filteredvetcom.vcf.SNPs	4099.324	Rep_880
QP	SRR17255271_raw_variants_final.ann.filtered1KG.vcf.filteredvetcom.vcf.SNPs	4101.838	Rep_881
QP	SRR17255271_raw_variants_final.ann.filtered1KG.vcf.filteredvetcom.vcf.SNPs	4109.541	Rep_882
QP	SRR17255271_raw_variants_final.ann.filtered1KG.vcf.filteredvetcom.vcf.SNPs	4113.489	Rep_883
QP	SRR17255271_raw_variants_final.ann.filtered1KG.vcf.filteredvetcom.vcf.SNPs	4103.563	Rep_884
QP	SRR17255271_raw_variants_final.ann.filtered1KG.vcf.filteredvetcom.vcf.SNPs	4094.37	Rep_885
QP	SRR17255271_raw_variants_final.ann.filtered1KG.vcf.filteredvetcom.vcf.SNPs	4097.644	Rep_886
QP	SRR17255271_raw_variants_final.ann.filtered1KG.vcf.filteredvetcom.vcf.SNPs	4099.549	Rep_887
QP	SRR17255271_raw_variants_final.ann.filtered1KG.vcf.filteredvetcom.vcf.SNPs	4107.187	Rep_888
QP	SRR17255271_raw_variants_final.ann.filtered1KG.vcf.filteredvetcom.vcf.SNPs	4110.516	Rep_889
QP	SRR17255271_raw_variants_final.ann.filtered1KG.vcf.filteredvetcom.vcf.SNPs	4099.695	Rep_890
QP	SRR17255271_raw_variants_final.ann.filtered1KG.vcf.filteredvetcom.vcf.SNPs	4096.151	Rep_891
QP	SRR17255271_raw_variants_final.ann.filtered1KG.vcf.filteredvetcom.vcf.SNPs	4098.697	Rep_892
QP	SRR17255271_raw_variants_final.ann.filtered1KG.vcf.filteredvetcom.vcf.SNPs	4105.972	Rep_893
QP	SRR17255271_raw_variants_final.ann.filtered1KG.vcf.filteredvetcom.vcf.SNPs	4113.528	Rep_894
QP	SRR17255271_raw_variants_final.ann.filtered1KG.vcf.filteredvetcom.vcf.SNPs	4088.687	Rep_895
QP	SRR17255271_raw_variants_final.ann.filtered1KG.vcf.filteredvetcom.vcf.SNPs	4101.232	Rep_896
QP	SRR17255271_raw_variants_final.ann.filtered1KG.vcf.filteredvetcom.vcf.SNPs	4115.038	Rep_897
QP	SRR17255271_raw_variants_final.ann.filtered1KG.vcf.filteredvetcom.vcf.SNPs	4092.768	Rep_898
QP	SRR17255271_raw_variants_final.ann.filtered1KG.vcf.filteredvetcom.vcf.SNPs	4104.424	Rep_899
QP	SRR17255271_raw_variants_final.ann.filtered1KG.vcf.filteredvetcom.vcf.SNPs	4096.719	Rep_900
QP	SRR17255271_raw_variants_final.ann.filtered1KG.vcf.filteredvetcom.vcf.SNPs	4106.031	Rep_901
QP	SRR17255271_raw_variants_final.ann.filtered1KG.vcf.filteredvetcom.vcf.SNPs	4110.444	Rep_902
QP	SRR17255271_raw_variants_final.ann.filtered1KG.vcf.filteredvetcom.vcf.SNPs	4102.216	Rep_903
QP	SRR17255271_raw_variants_final.ann.filtered1KG.vcf.filteredvetcom.vcf.SNPs	4099.724	Rep_904
QP	SRR17255271_raw_variants_final.ann.filtered1KG.vcf.filteredvetcom.vcf.SNPs	4095.061	Rep_905
QP	SRR17255271_raw_variants_final.ann.filtered1KG.vcf.filteredvetcom.vcf.SNPs	4092.749	Rep_906
QP	SRR17255271_raw_variants_final.ann.filtered1KG.vcf.filteredvetcom.vcf.SNPs	4095.639	Rep_907
QP	SRR17255271_raw_variants_final.ann.filtered1KG.vcf.filteredvetcom.vcf.SNPs	4100.224	Rep_908
QP	SRR17255271_raw_variants_final.ann.filtered1KG.vcf.filteredvetcom.vcf.SNPs	4095.89	Rep_909
QP	SRR17255271_raw_variants_final.ann.filtered1KG.vcf.filteredvetcom.vcf.SNPs	4109.407	Rep_910
QP	SRR17255271_raw_variants_final.ann.filtered1KG.vcf.filteredvetcom.vcf.SNPs	4105.094	Rep_911
QP	SRR17255271_raw_variants_final.ann.filtered1KG.vcf.filteredvetcom.vcf.SNPs	4103.857	Rep_912
QP	SRR17255271_raw_variants_final.ann.filtered1KG.vcf.filteredvetcom.vcf.SNPs	4115.63	Rep_913
QP	SRR17255271_raw_variants_final.ann.filtered1KG.vcf.filteredvetcom.vcf.SNPs	4099.154	Rep_914
QP	SRR17255271_raw_variants_final.ann.filtered1KG.vcf.filteredvetcom.vcf.SNPs	4118.466	Rep_915
QP	SRR17255271_raw_variants_final.ann.filtered1KG.vcf.filteredvetcom.vcf.SNPs	4102.927	Rep_916
QP	SRR17255271_raw_variants_final.ann.filtered1KG.vcf.filteredvetcom.vcf.SNPs	4122.483	Rep_917
QP	SRR17255271_raw_variants_final.ann.filtered1KG.vcf.filteredvetcom.vcf.SNPs	4107.605	Rep_918
QP	SRR17255271_raw_variants_final.ann.filtered1KG.vcf.filteredvetcom.vcf.SNPs	4111.788	Rep_919
QP	SRR17255271_raw_variants_final.ann.filtered1KG.vcf.filteredvetcom.vcf.SNPs	4103.706	Rep_920
QP	SRR17255271_raw_variants_final.ann.filtered1KG.vcf.filteredvetcom.vcf.SNPs	4103.099	Rep_921
QP	SRR17255271_raw_variants_final.ann.filtered1KG.vcf.filteredvetcom.vcf.SNPs	4112.839	Rep_922
QP	SRR17255271_raw_variants_final.ann.filtered1KG.vcf.filteredvetcom.vcf.SNPs	4112.479	Rep_923
QP	SRR17255271_raw_variants_final.ann.filtered1KG.vcf.filteredvetcom.vcf.SNPs	4118.874	Rep_924
QP	SRR17255271_raw_variants_final.ann.filtered1KG.vcf.filteredvetcom.vcf.SNPs	4099.915	Rep_925
QP	SRR17255271_raw_variants_final.ann.filtered1KG.vcf.filteredvetcom.vcf.SNPs	4106.81	Rep_926
QP	SRR17255271_raw_variants_final.ann.filtered1KG.vcf.filteredvetcom.vcf.SNPs	4095.839	Rep_927
QP	SRR17255271_raw_variants_final.ann.filtered1KG.vcf.filteredvetcom.vcf.SNPs	4102.495	Rep_928
QP	SRR17255271_raw_variants_final.ann.filtered1KG.vcf.filteredvetcom.vcf.SNPs	4098.644	Rep_929
QP	SRR17255271_raw_variants_final.ann.filtered1KG.vcf.filteredvetcom.vcf.SNPs	4090.35	Rep_930
QP	SRR17255271_raw_variants_final.ann.filtered1KG.vcf.filteredvetcom.vcf.SNPs	4103.868	Rep_931
QP	SRR17255271_raw_variants_final.ann.filtered1KG.vcf.filteredvetcom.vcf.SNPs	4091.907	Rep_932
QP	SRR17255271_raw_variants_final.ann.filtered1KG.vcf.filteredvetcom.vcf.SNPs	4092.525	Rep_933
QP	SRR17255271_raw_variants_final.ann.filtered1KG.vcf.filteredvetcom.vcf.SNPs	4111.466	Rep_934
QP	SRR17255271_raw_variants_final.ann.filtered1KG.vcf.filteredvetcom.vcf.SNPs	4104.28	Rep_935
QP	SRR17255271_raw_variants_final.ann.filtered1KG.vcf.filteredvetcom.vcf.SNPs	4095.505	Rep_936
QP	SRR17255271_raw_variants_final.ann.filtered1KG.vcf.filteredvetcom.vcf.SNPs	4105.466	Rep_937
QP	SRR17255271_raw_variants_final.ann.filtered1KG.vcf.filteredvetcom.vcf.SNPs	4105.872	Rep_938
QP	SRR17255271_raw_variants_final.ann.filtered1KG.vcf.filteredvetcom.vcf.SNPs	4090.721	Rep_939
QP	SRR17255271_raw_variants_final.ann.filtered1KG.vcf.filteredvetcom.vcf.SNPs	4101.289	Rep_940
QP	SRR17255271_raw_variants_final.ann.filtered1KG.vcf.filteredvetcom.vcf.SNPs	4101.496	Rep_941
QP	SRR17255271_raw_variants_final.ann.filtered1KG.vcf.filteredvetcom.vcf.SNPs	4092.934	Rep_942
QP	SRR17255271_raw_variants_final.ann.filtered1KG.vcf.filteredvetcom.vcf.SNPs	4098.129	Rep_943
QP	SRR17255271_raw_variants_final.ann.filtered1KG.vcf.filteredvetcom.vcf.SNPs	4094.623	Rep_944
QP	SRR17255271_raw_variants_final.ann.filtered1KG.vcf.filteredvetcom.vcf.SNPs	4090.479	Rep_945
QP	SRR17255271_raw_variants_final.ann.filtered1KG.vcf.filteredvetcom.vcf.SNPs	4095.629	Rep_946
QP	SRR17255271_raw_variants_final.ann.filtered1KG.vcf.filteredvetcom.vcf.SNPs	4101.636	Rep_947
QP	SRR17255271_raw_variants_final.ann.filtered1KG.vcf.filteredvetcom.vcf.SNPs	4101.47	Rep_948
QP	SRR17255271_raw_variants_final.ann.filtered1KG.vcf.filteredvetcom.vcf.SNPs	4091.255	Rep_949
QP	SRR17255271_raw_variants_final.ann.filtered1KG.vcf.filteredvetcom.vcf.SNPs	4104.048	Rep_950
QP	SRR17255271_raw_variants_final.ann.filtered1KG.vcf.filteredvetcom.vcf.SNPs	4098.427	Rep_951
QP	SRR17255271_raw_variants_final.ann.filtered1KG.vcf.filteredvetcom.vcf.SNPs	4104.72	Rep_952
QP	SRR17255271_raw_variants_final.ann.filtered1KG.vcf.filteredvetcom.vcf.SNPs	4103.115	Rep_953
QP	SRR17255271_raw_variants_final.ann.filtered1KG.vcf.filteredvetcom.vcf.SNPs	4096.661	Rep_954
QP	SRR17255271_raw_variants_final.ann.filtered1KG.vcf.filteredvetcom.vcf.SNPs	4100.678	Rep_955
QP	SRR17255271_raw_variants_final.ann.filtered1KG.vcf.filteredvetcom.vcf.SNPs	4092.179	Rep_956
QP	SRR17255271_raw_variants_final.ann.filtered1KG.vcf.filteredvetcom.vcf.SNPs	4100.509	Rep_957
QP	SRR17255271_raw_variants_final.ann.filtered1KG.vcf.filteredvetcom.vcf.SNPs	4105.522	Rep_958
QP	SRR17255271_raw_variants_final.ann.filtered1KG.vcf.filteredvetcom.vcf.SNPs	4110.659	Rep_959
QP	SRR17255271_raw_variants_final.ann.filtered1KG.vcf.filteredvetcom.vcf.SNPs	4112.286	Rep_960
QP	SRR17255271_raw_variants_final.ann.filtered1KG.vcf.filteredvetcom.vcf.SNPs	4107.097	Rep_961
QP	SRR17255271_raw_variants_final.ann.filtered1KG.vcf.filteredvetcom.vcf.SNPs	4099.771	Rep_962
QP	SRR17255271_raw_variants_final.ann.filtered1KG.vcf.filteredvetcom.vcf.SNPs	4112.93	Rep_963
QP	SRR17255271_raw_variants_final.ann.filtered1KG.vcf.filteredvetcom.vcf.SNPs	4097.241	Rep_964
QP	SRR17255271_raw_variants_final.ann.filtered1KG.vcf.filteredvetcom.vcf.SNPs	4089.706	Rep_965
QP	SRR17255271_raw_variants_final.ann.filtered1KG.vcf.filteredvetcom.vcf.SNPs	4100.761	Rep_966
QP	SRR17255271_raw_variants_final.ann.filtered1KG.vcf.filteredvetcom.vcf.SNPs	4106.928	Rep_967
QP	SRR17255271_raw_variants_final.ann.filtered1KG.vcf.filteredvetcom.vcf.SNPs	4095.437	Rep_968
QP	SRR17255271_raw_variants_final.ann.filtered1KG.vcf.filteredvetcom.vcf.SNPs	4094.562	Rep_969
[truncated: 28,031 more rows]
