# Supplementary material for: Somatic mutation profiles in aged military nuclear test veterans: A comparative whole-genome sequence study
Source: PLoS One. 2026 Jun 30;21(6):e0351624. doi: 10.1371/journal.pone.0351624 (PMC13318011; doi:10.1371/journal.pone.0351624)
Supplement: S1 File — Table S2. Summary of the software tools and packages used in variant calling pipeline. Table S3. Variant calling thresholds. Table S4. Summary of radiation marker genes. The cohort column indicates the enrichment in the NT, control or both cohorts. Table S5. All variants identified in the F1, F1 and F3 filtered datasets. Table S6. Annotated SNVs in the F1, F1 and F3 filtered datasets. Table S7. Annotated INDELs in the F1, F1 and F3 filtered datasets. Table S8. Control SBS bootstrap p-value Table S9. Control SBS bootstrap errors. Table S10. NTV SBS bootstrap p-value. Table S11. NTV SBS bootstrap errors. Table A12. Gene ontology terms for Control cohort. Table 13. Gene ontology terms for nuclear test cohort. Table 14. Function impact: Control cohort. Table 15. Functional impact: nuclear test cohort. Figure S1. Bootstrap signature instability for control samples. Figure S2. Bootstrap signature instability for NT samples. Raw data Figure 1. Raw data Figure 2. Raw data Figure 3. Raw data Figure 4. Raw data Figure S1. Raw data Figure S2. (ZIP) [file pone.0351624.s001.zip › RawDataTable.Figure3.xlsx]

## Sheet: Sheet1
Group	SRR ID	All	SNVs	INDELs	F1_All	F1_SNVs	F1_INDELs	F2_All	F2_SNVs	F2_INDELs	F3_All	F3_SNVs	F3_INDELs
Test	SRR17255330	4938808	4010318	928266	835050	565298	269751	822040	555259	266781	141508	89235	52273
Test	SRR17255271	4953512	4019267	934021	838900	565772	273127	825890	555733	270157	139419	87706	51713
Test	SRR17255389	4965329	4012650	952455	857715	569331	288383	844705	559292	285413	141976	86024	55952
Test	SRR17255386	5007355	4046749	960382	882492	587417	295074	869482	577378	292104	152007	92679	59328
Test	SRR17255382	5050107	4085917	963966	906402	610958	295443	893392	600919	292473	160850	102892	57958
Test	SRR17255343	4918575	4000662	917689	807454	548867	258586	794444	538828	255616	131520	82981	48539
Test	SRR17255326	4992874	4034251	958399	879331	585070	294260	866321	575031	291290	161724	102472	59252
Test	SRR17255294	5009158	4051204	957730	893276	598496	294779	880266	588457	291809	163111	104427	58684
Test	SRR17255284	4974332	4037182	936926	843173	569684	273488	830163	559645	270518	144683	91073	53610
Test	SRR17255409	5036435	4071819	964392	898935	601893	297041	885925	591854	294071	164246	105085	59161
Test	SRR17255443	5054162	4084773	969165	912391	610698	301692	899381	600659	298722	162023	102494	59529
Test	SRR17255376	4939674	4006902	932548	832700	560609	272090	819690	550570	269120	141627	87939	53688
Test	SRR17255339	4987554	4050901	936429	844961	573260	271700	831951	563221	268730	143938	90682	53256
Test	SRR17255336	4974644	4030717	943703	848840	568199	280640	835830	558160	277670	142698	88323	54375
Test	SRR17255442	5022588	4063845	958519	872356	581174	291181	859346	571135	288211	161051	101724	59327
Test	SRR17255313	4989661	4030808	958629	873793	580507	293285	860783	570468	290315	149328	90625	58703
Test	SRR17255291	5003692	4043675	959793	876328	581495	294832	863318	571456	291862	150779	91922	58857
Test	SRR17255379	5010921	4046954	963743	894997	595192	299804	881987	585153	296834	167975	107430	60545
Test	SRR17255281	5011192	4047217	963751	891631	592274	299356	878621	582235	296386	151104	92192	58912
Test	SRR17255275	5054775	4088567	965984	910877	611433	299443	897867	601394	296473	177536	112763	64773
Test	SRR17255268	5004247	4057552	946471	861285	580390	280894	848275	570351	277924	188200	117078	71122
Test	SRR17255316	5020658	4055930	964504	896423	596458	299964	883413	586419	296994	168751	107364	61387
Test	SRR17255285	4901443	3993373	907846	799871	545616	254254	786861	535577	251284	134680	86748	47932
Test	SRR17255298	4936380	4009770	926386	819260	553787	265472	806250	543748	262502	135545	84965	50580
Test	SRR17255320	4953688	4020808	932656	819799	550400	269398	806789	540361	266428	143661	91628	52033
Test	SRR17255288	4929656	3989891	939541	839429	561014	278414	826419	550975	275444	142408	88237	54171
Test	SRR17255329	4972109	4033782	938103	852388	576681	275706	839378	566642	272736	144711	90865	53846
Test	SRR17255278	5000935	4047351	953360	863031	575149	287881	850021	565110	284911	146964	90431	56533
Test	SRR17255323	4987902	4043447	944231	864392	582672	281719	851382	572633	278749	143951	88995	54956
Test	SRR17255333	5054898	4082015	972659	900554	597562	302991	887544	587523	300021	152612	92314	60298
Control	SRR17255415	4909206	3996111	912871	805409	549103	256305	792399	539064	253335	131285	83439	47846
Control	SRR17255359	4966551	4030630	935697	820539	551351	269187	807529	541312	266217	134256	83429	50827
Control	SRR17255422	4961846	4032954	928668	828672	562531	266140	815662	552492	263170	136373	85996	50377
Control	SRR17255308	4961616	4024916	936476	844948	570159	274788	831938	560120	271818	139350	87196	52154
Control	SRR17255408	4964943	4021455	943264	848628	568155	280472	835618	558116	277502	140280	86345	53935
Control	SRR17255405	4968389	4029163	939002	848166	571886	276279	835156	561847	273309	142787	88610	54177
Control	SRR17255392	4967104	4031910	934970	847488	572789	274698	834478	562750	271728	144025	90550	53475
Control	SRR17255441	4976836	4033568	943044	852548	572577	279970	839538	562538	277000	145000	90646	54354
Control	SRR17255418	4982220	4032298	949698	854357	568866	285490	841347	558827	282520	143559	87957	55602
Control	SRR17255356	4987590	4030927	956439	856692	567709	288982	843682	557670	286012	140289	84268	56021
Control	SRR17255302	4991876	4049469	942183	852311	575086	277224	839301	565047	274254	142643	89410	53233
Control	SRR17255438	4988932	4040710	947998	860409	576193	284215	847399	566154	281245	143529	88321	55208
Control	SRR17255395	4972638	4028921	943493	860491	577357	283133	847481	567318	280163	148550	91994	56556
Control	SRR17255265	4998632	4049043	949365	866323	580767	285555	853313	570728	282585	154350	96411	57939
Control	SRR17255432	4983303	4033086	949993	862708	576803	285904	849698	566764	282934	143653	88142	55511
Control	SRR17255428	5002362	4052472	949666	865492	580558	284933	852482	570519	281963	145371	89867	55504
Control	SRR17255369	5014335	4064129	949982	875338	591048	284289	862328	581009	281319	162371	104680	57691
Control	SRR17255412	5039586	4075164	964198	895864	598331	297532	882854	588292	294562	158247	99753	58494
Control	SRR17255435	4989063	4037075	951764	876289	586642	289646	863279	576603	286676	153480	95075	58405
Control	SRR17255402	5007867	4050080	957563	874893	582082	292810	861883	572043	289840	150821	92717	58104
Control	SRR17255366	5020990	4068665	952101	877447	591371	286075	864437	581332	283105	143604	87935	55669
Control	SRR17255362	5016972	4058371	958377	876891	583682	293208	863881	573643	290238	151423	92962	58461
Control	SRR17255346	5013865	4052091	961550	882024	585939	296084	869014	575900	293114	156590	97229	59361
Control	SRR17255372	5026618	4063080	963314	898849	600015	298833	885839	589976	295863	156356	97069	59287
Control	SRR17255425	5021594	4057175	964195	896541	598552	297988	883531	588513	295018	157591	98114	59477
Control	SRR17255375	5029766	4069327	960215	892890	597584	295305	879880	587545	292335	158758	98920	59838
Control	SRR17255399	5086435	4106247	979964	904815	599325	305489	891805	589286	302519	159847	96365	63482
Control	SRR17255349	5048081	4081844	966013	895927	597663	298263	882917	587624	295293	158840	98956	59884
Control	SRR17255305	5217607	4239582	977801	1090350	768989	321360	1077340	758950	318390	400314	293146	107168
Control	SRR17255352	1253889	1014110	239555	180243	111790	68452	167233	101751	65482	37370	23349	14021
