# Supplementary material for: Somatic mutation profiles in aged military nuclear test veterans: A comparative whole-genome sequence study
Source: PLoS One. 2026 Jun 30;21(6):e0351624. doi: 10.1371/journal.pone.0351624 (PMC13318011; doi:10.1371/journal.pone.0351624)
Supplement: S1 File — Table S2. Summary of the software tools and packages used in variant calling pipeline. Table S3. Variant calling thresholds. Table S4. Summary of radiation marker genes. The cohort column indicates the enrichment in the NT, control or both cohorts. Table S5. All variants identified in the F1, F1 and F3 filtered datasets. Table S6. Annotated SNVs in the F1, F1 and F3 filtered datasets. Table S7. Annotated INDELs in the F1, F1 and F3 filtered datasets. Table S8. Control SBS bootstrap p-value Table S9. Control SBS bootstrap errors. Table S10. NTV SBS bootstrap p-value. Table S11. NTV SBS bootstrap errors. Table A12. Gene ontology terms for Control cohort. Table 13. Gene ontology terms for nuclear test cohort. Table 14. Function impact: Control cohort. Table 15. Functional impact: nuclear test cohort. Figure S1. Bootstrap signature instability for control samples. Figure S2. Bootstrap signature instability for NT samples. Raw data Figure 1. Raw data Figure 2. Raw data Figure 3. Raw data Figure 4. Raw data Figure S1. Raw data Figure S2. (ZIP) [file pone.0351624.s001.zip › RawDataTable.Figure4.xlsx]

## Sheet: Sheet1
Group	SRR ID	Total Clusters	Cluster size (number of variants per cluster)
			2	3	4	5	6	7	8	9	10
Test	SRR17255330	88024	66460	16304	4066	1022	143	24	5	1	0
Test	SRR17255271	89164	66593	16967	4271	1129	174	26	4	1	0
Test	SRR17255389	89562	67346	16445	4326	1197	211	36	2	0	0
Test	SRR17255386	94021	69917	17867	4688	1316	207	23	4	0	0
Test	SRR17255382	96541	72811	17756	4508	1242	191	27	6	1	0
Test	SRR17255343	84965	64029	15846	3974	956	133	27	1	0	0
Test	SRR17255326	92507	69791	16876	4319	1285	208	29	0	0	0
Test	SRR17255294	94597	71176	17288	4569	1332	200	28	4	1	0
Test	SRR17255284	89457	67326	16698	4195	1061	151	26	1	0	0
Test	SRR17255409	95206	71797	17363	4543	1265	204	32	3	0	0
Test	SRR17255443	97031	72365	18033	4848	1521	230	30	4	1	0
Test	SRR17255376	87992	66106	16309	4208	1153	189	24	4	0	0
Test	SRR17255339	88839	66528	16723	4310	1077	170	25	7	0	0
Test	SRR17255336	89422	67203	16785	4164	1069	174	25	3	0	0
Test	SRR17255442	91751	67789	17090	4996	1575	260	39	3	0	0
Test	SRR17255313	92992	69455	17473	4590	1248	199	24	3	1	0
Test	SRR17255291	93106	68725	17608	4892	1575	268	31	5	3	0
Test	SRR17255379	93377	69580	17281	4701	1522	254	38	2	0	0
Test	SRR17255281	95193	69727	18096	5326	1708	294	40	2	1	0
Test	SRR17255275	95230	71386	17751	4548	1316	204	21	4	1	0
Test	SRR17255268	91586	68287	17206	4608	1232	215	32	7	0	0
Test	SRR17255316	93953	70445	17346	4560	1366	201	34	0	2	0
Test	SRR17255285	84030	63414	15646	3769	1012	160	26	3	1	0
Test	SRR17255298	85045	64634	15496	3788	966	137	22	1	2	0
Test	SRR17255320	86012	64232	16464	4100	1008	177	31	1	0	0
Test	SRR17255288	88296	66233	16522	4173	1169	170	24	5	1	0
Test	SRR17255329	89696	67619	16759	4085	1045	158	26	4	1	0
Test	SRR17255278	91482	68012	17241	4675	1313	200	38	3	0	1
Test	SRR17255323	91485	68885	17066	4274	1065	172	21	2	1	0
Test	SRR17255333	96874	71504	18493	5066	1521	248	40	2	0	1
Control	SRR17255415	83650	63356	15372	3832	933	133	22	2	1	0
Control	SRR17255359	84879	64504	15500	3755	935	149	33	4	0	0
Control	SRR17255422	87459	66273	16171	3855	973	156	28	4	0	0
Control	SRR17255308	88791	66765	16664	4098	1059	177	25	3	0	1
Control	SRR17255408	89369	67155	16742	4188	1089	170	21	4	1	0
Control	SRR17255405	89543	67429	16765	4139	1003	174	29	5	0	0
Control	SRR17255392	89657	67173	16662	4318	1268	201	30	6	0	0
Control	SRR17255441	89859	67225	16866	4342	1174	208	38	6	1	0
Control	SRR17255418	90128	67299	17009	4362	1240	188	26	4	1	0
Control	SRR17255356	90209	67391	16901	4466	1228	193	27	4	0	0
Control	SRR17255302	90367	67415	16962	4471	1259	220	37	4	0	0
Control	SRR17255438	91214	67511	17404	4667	1351	243	36	3	0	0
Control	SRR17255395	92414	68741	17448	4604	1398	197	23	1	3	0
Control	SRR17255265	92558	68125	17769	4938	1450	234	39	4	0	0
Control	SRR17255432	92824	68804	17777	4704	1298	208	31	2	1	0
Control	SRR17255428	93060	68805	17800	4834	1356	228	35	3	0	0
Control	SRR17255369	93227	69582	17809	4444	1173	184	28	7	1	0
Control	SRR17255412	93842	70272	17290	4580	1448	214	34	4	1	0
Control	SRR17255435	94496	69750	17933	4989	1548	233	37	7	0	0
Control	SRR17255402	94528	69142	18004	5295	1744	309	27	7	1	0
Control	SRR17255366	94563	70738	17946	4521	1151	177	28	2	0	1
Control	SRR17255362	94621	69062	18045	5363	1802	304	41	4	1	0
Control	SRR17255346	94930	69501	18205	5213	1671	297	38	5	1	0
Control	SRR17255372	95124	71107	17583	4665	1506	228	34	2	0	0
Control	SRR17255425	95756	71492	17689	4886	1381	270	32	5	0	2
Control	SRR17255375	95959	70685	18305	5124	1546	253	40	4	3	0
Control	SRR17255399	96062	71175	18115	5016	1458	265	27	6	1	0
Control	SRR17255349	96757	70705	18374	5508	1803	316	44	5	3	0
Control	SRR17255305	97447	74325	17598	4278	1056	159	27	4	0	1
Control	SRR17255352	15561	11621	3006	737	179	18	1	0	0	0
