# Supplementary material for: Somatic mutation profiles in aged military nuclear test veterans: A comparative whole-genome sequence study
Source: PLoS One. 2026 Jun 30;21(6):e0351624. doi: 10.1371/journal.pone.0351624 (PMC13318011; doi:10.1371/journal.pone.0351624)
Supplement: S1 File — Table S2. Summary of the software tools and packages used in variant calling pipeline. Table S3. Variant calling thresholds. Table S4. Summary of radiation marker genes. The cohort column indicates the enrichment in the NT, control or both cohorts. Table S5. All variants identified in the F1, F1 and F3 filtered datasets. Table S6. Annotated SNVs in the F1, F1 and F3 filtered datasets. Table S7. Annotated INDELs in the F1, F1 and F3 filtered datasets. Table S8. Control SBS bootstrap p-value Table S9. Control SBS bootstrap errors. Table S10. NTV SBS bootstrap p-value. Table S11. NTV SBS bootstrap errors. Table A12. Gene ontology terms for Control cohort. Table 13. Gene ontology terms for nuclear test cohort. Table 14. Function impact: Control cohort. Table 15. Functional impact: nuclear test cohort. Figure S1. Bootstrap signature instability for control samples. Figure S2. Bootstrap signature instability for NT samples. Raw data Figure 1. Raw data Figure 2. Raw data Figure 3. Raw data Figure 4. Raw data Figure S1. Raw data Figure S2. (ZIP) [file pone.0351624.s001.zip › RawDataTable.Figure5.xlsx]

## Sheet: RawDataTable.signatures
Group	FatherSRR	SBS1	SBS2	SBS3	SBS4	SBS5	SBS6	SBS7a	SBS7b	SBS7c	SBS7d	SBS8	SBS9	SBS10a	SBS10b	SBS11	SBS12	SBS13	SBS14	SBS15	SBS16	SBS17a	SBS17b	SBS18	SBS19	SBS20	SBS21	SBS22	SBS23	SBS24	SBS25	SBS26	SBS27	SBS28	SBS29	SBS30	SBS31	SBS32	SBS33	SBS34	SBS35	SBS36	SBS37	SBS38	SBS39	SBS40	SBS41	SBS42	SBS43
Test	SRR17255330	32222.1	0	0	0	152350	6188.51	611.412	0	5390.65	0	26031.4	6024.97	0	3768.96	0	0	3371.25	0	0	2976.97	0	42.9834	0	9218.22	0	0	0	0	561.949	0	0	0	1206.61	0	21100	1463.51	14558.5	5594.26	792.334	0	0	44513.1	0	26532.4	0	0	0	12401.7
Test	SRR17255271	32211.3	0	0	0	152756	5403.05	652.214	0	5664.78	0	26968.9	6119.17	0	3819.93	0	0	3350.21	0	0	2568.87	0	26.8698	0	9450.55	0	0	0	0	0	0	0	0	1216.3	0	20674.3	206.428	14902.3	5934.1	945.84	0	0	43875.4	0	27944.2	0	0	0	12032.6
Test	SRR17255389	33287	0	0	0	148967	5748.57	103.378	0	5720.11	0	26886.6	5570.19	0	4065.33	0	0	3723.19	0	0	3247.7	0	312.01	0	8415.09	0	0	19.1568	0	425.445	0	0	0	1314.73	0	22829.8	2591.96	15004.1	5661	680.882	0	0	46583.5	0	28206.8	0	0	0	9864.22
Test	SRR17255386	33196	0	0	742.064	153400	6384.37	494.742	0	6479.57	0	29599.7	6218.8	0	3702.11	0	0	3915.72	0	0	2719	0	128.41	0	9452.86	0	0	36.0994	0	0	0	0	0	1757.43	0	22648.9	1631.37	14793.2	6327.01	638.37	0	0	44458.8	0	30151.4	0	0	0	13966.6
Test	SRR17255382	35890.3	0	0	0	168660	2563.14	583.803	0	6385.14	0	25345.3	6758.79	0	3472.29	0	0	3836.52	0	0	1794.01	0	0	0	9634.21	0	0	0	0	325.539	0	0	0	1923.88	0	21058.6	945.483	14761.3	6307.77	974.467	0	0	43160.5	0	28999.7	0	0	0	18807.9
Test	SRR17255343	31472.8	0	0	496.902	161056	4513.28	7.80134	0	5047.29	0	25761.7	6025.07	0	2979.01	0	0	3533.97	0	0	186.059	0	46.9968	0	8191.3	0	0	0	0	0	0	0	0	1171.15	0	21720.2	1224.89	12770.7	6051.75	1023.41	0	0	43518.4	0	24122.4	0	0	0	10649.4
Test	SRR17255326	34600.7	0	0	0	162482	3470.64	873.619	0	6177.98	0	25433.1	7753.35	0	3598.65	0	0	3788.24	0	0	2871.12	0	0	0	8421.74	0	0	0	0	0	0	0	0	1820.75	0	20068.4	1831.75	15453.6	5991.05	981.015	0	0	43420.3	0	26978.1	0	0	0	13538
Test	SRR17255294	35046.8	0	0	0	161899	3571.75	226.241	0	5803.36	0	29043.8	8191.38	0	4112.99	0	0	4415.7	0	0	2524.72	0	16.6782	0	10065.6	0	0	59.9785	0	494.441	0	0	0	1217.34	0	22647.9	340.67	15690.5	6169.4	903.396	0	0	48477.1	0	28961.4	0	0	0	13169.6
Test	SRR17255284	32934.2	0	0	0	158547	4079.6	233.745	0	5152.28	0	24612.3	5402.84	0	3875.8	0	0	3375.01	0	0	2459.98	0	47.9534	0	9554.63	0	0	0	0	73.8986	0	0	0	1595.55	0	20490	704.33	13578	6074.7	913.214	0	0	42031	0	25464.6	0	0	0	14993.2
Test	SRR17255409	34695.8	0	0	0	166598	4156.37	1187.68	0	6205.8	0	26497.3	7614.38	0	3955.89	0	0	3851.15	0	0	2096.63	0	0	0	9136.85	0	0	0	0	0	0	0	0	1940.89	0	20670.1	1643.7	15816	6319.57	878.618	0	0	43898	0	29928.4	0	0	0	17768.2
Test	SRR17255443	35737.3	0	0	0	167576	3155.7	161.666	0	6651.82	0	26311	8568.23	0	3591.6	0	0	3789.83	0	0	2693.68	0	0	0	9611.45	0	0	0	0	0	0	0	0	1588.1	0	21542.1	0	16246.6	6549.92	880.943	0	0	43940.6	0	28996.7	0	0	0	16301.3
Test	SRR17255376	31334.3	0	0	1078.74	142935	7168.59	678.701	0	5138.18	0	27362.6	4963.16	0	4132.67	0	0	3522.99	0	0	2622.61	0	315.38	0	9820.96	0	0	0	0	379.767	0	0	0	1293.73	0	21652.8	436.28	15672	5967.9	405.448	0	0	47279	0	28111.4	0	0	0	11440
Test	SRR17255339	32042.4	0	0	1373.26	154941	6966.47	662.086	0	4144.62	0	29469	5494.74	0	3820.11	0	0	3766.99	0	0	1718.75	0	24.6173	0	9595.65	0	0	0	0	0	0	0	0	1537.01	0	22442.3	667.55	14985.7	6469.2	385.853	0	0	47027.3	0	27631.7	0	0	0	12965.3
Test	SRR17255336	31362.6	0	0	322.837	160118	6894.06	83.2023	0	5447.1	0	25038	5543.35	0	3690.21	0	0	3428.42	0	0	1476.8	0	39.8958	0	8928.69	0	0	0	0	0	0	0	0	1309.99	0	21410	1899.2	13680.5	5804.83	853.036	0	0	45322.9	0	24604	0	0	0	12510.7
Test	SRR17255442	33998.2	0	0	0	164800	5119.51	504.085	0	5523.09	0	29026.6	7493.11	0	3734.69	0	0	3859.15	0	0	1608.74	0	141.994	0	9148.32	0	0	0	0	0	0	0	0	1298.67	0	21753.5	1195.33	14849.8	6032.34	646.09	0	0	42883	0	28382.8	0	0	0	13800.3
Test	SRR17255313	32538.1	0	0	0	156619	5469.81	668.884	0	6038.41	0	27199.5	6987.95	0	3876.46	0	0	3656.62	0	0	2601.06	0	82.5878	0	8376.19	0	0	0	0	65.4855	0	0	0	1314.81	0	21024	2046.6	15160.3	5805.92	740.597	0	0	42287.1	0	27940.4	0	0	0	13846.9
Test	SRR17255291	32482.8	0	0	2582.11	151811	7190.46	683.219	0	6329.07	0	25697.9	7437.58	0	3749.16	0	0	3854.81	0	0	3367.5	0	69.0852	0	9280.25	0	0	0	0	201.725	0	0	0	1496.2	0	22093.8	1122.86	14535.3	6018.12	506.237	0	0	42337.4	0	28380.5	0	0	0	16592.6
Test	SRR17255379	34599	0	0	0	161433	4331.19	780.62	0	6119.21	0	26213.9	8483.31	0	3820.75	0	0	3534.2	0	0	2561	0	0	0	9606.17	0	0	0	0	24.7045	0	0	0	1917.19	0	21105.1	1188.39	15099.7	6337.22	461.207	0	0	43341	0	29615.3	0	0	0	18149.6
Test	SRR17255281	33393.2	0	0	584.424	155622	5883.83	402.851	0	5642.53	0	29821.4	6188.6	0	3774.88	0	0	3885.39	0	0	2546.18	0	69.2415	0	9960.37	0	0	0	0	0	0	0	0	1634.62	0	22990	1017.54	15350.8	6411.08	67.8309	0	0	45824.1	0	29544.9	0	0	0	14465.7
Test	SRR17255275	36614.7	0	0	0	177720	3996.17	91.6677	0	6579.19	0	27037.8	7196.06	0	4040.36	0	0	3561.53	0	0	2142.84	0	0	0	9673.16	0	0	0	0	0	0	0	0	1624.89	0	22080.4	1072.33	15083.8	6100.98	967.046	0	0	42704.7	0	28425.4	0	0	0	14922.7
Test	SRR17255268	32423.3	0	0	1337.56	157079	7218.34	717.761	0	5446.52	0	26666.2	5954.6	0	3482.69	0	0	3632.42	0	0	2431.69	0	169.563	0	9958.02	0	0	0	0	221.251	0	0	0	1464.03	0	21881.3	833.058	15191.5	6243.02	835.504	0	0	45521.2	0	27715.9	0	0	0	13536.2
Test	SRR17255316	34808	0	0	0	162264	3994.91	829.976	0	7457.51	0	23876.3	8685.97	14.009	4103.54	0	0	3528.75	0	0	3860.93	0	0	0	8909.48	0	0	0	0	0	0	0	0	1285.12	0	20075	1898.45	14852.9	6377.78	1228.42	0	0	41959	0	28389.4	0	0	0	18739.5
Test	SRR17255285	30813	0	0	87.0912	144465	5409.17	60.2084	0	5040.01	0	27394.3	5374.28	0	3773.77	0	0	3614.82	0	0	2971.16	0	245.081	0	8769.91	0	0	0	0	393.246	0	0	0	1307.02	0	21601.5	132.82	13977	6316.58	1180.02	0	0	44036.3	0	26555.5	0	0	0	11295.4
Test	SRR17255298	31852.9	0	0	0	148133	5862.89	988.662	0	4808.76	0	25353.3	6207.71	0	3838.54	0	0	3425.96	0	0	2912.34	0	97.1632	0	9169.76	0	0	0	0	0	0	0	0	1233.32	0	20640.1	493.128	14685	5640.18	548.08	0	0	45250.3	0	26062.9	0	0	0	9133.58
Test	SRR17255320	30647	0	0	300.723	153260	6955.67	492.104	0	6146.69	0	23335.9	5463.1	0	3119.58	0	0	3233.11	0	0	2547.11	0	2.98829	0	7697.92	0	0	23.3844	0	119.415	0	0	0	1288.49	0	19916.6	2398.71	14075.1	6102.02	1177.19	0	0	40474.2	0	25808.6	0	0	0	11420.9
Test	SRR17255288	31460.4	0	0	0	154227	5859.51	1000.13	0	5638.91	0	26086.3	6856.65	0	3712.56	0	0	3332.74	0	0	2656.11	0	71.973	0	8651.86	0	0	67.8675	0	0	0	0	0	1408.36	0	19548.2	2086.41	14434.2	5908.25	970.935	0	0	42469.1	0	28787	0	0	0	12810.7
Test	SRR17255329	34001.5	0	0	0	164478	3969.84	379.097	0	5338.16	0	25116.6	6825.67	0	3324.56	0	0	3436.73	0	0	1828.69	0	1.42011	0	8834.21	0	0	0	0	199.855	0	0	0	1520.87	0	21105.4	1967.74	13852.5	6116.41	702.371	0	0	41996	0	26575.9	0	0	0	12532.6
Test	SRR17255278	32495.2	0	0	0	152655	6302.51	1369.24	0	5944.91	0	25739	7930.51	0	3369.67	0	0	3454.9	0	0	3258.28	0	0	0	7870.2	0	0	0	0	0	0	0	0	1547.6	0	19037.9	3892.2	16260.1	5610.37	712.491	0	0	40779.8	0	29444.9	0	0	0	14938.3
Test	SRR17255323	33180.6	0	0	0	161112	5763.98	473.076	0	5292.76	0	26816.1	6126.45	0	3887.72	0	0	3662.36	0	0	2865.24	0	0	0	9765.96	0	0	0	0	146.778	0	0	0	1581.58	0	21766.1	0	14457.9	6149.36	724.339	0	0	43825.7	0	26210.2	0	0	0	15563.2
Test	SRR17255333	33464.9	0	0	666.19	162116	6288.32	621.065	0	6779.21	0	26837.9	8401.67	0	3685.31	0	0	3684.66	0	0	1993.49	0	0	0	9192.97	0	0	0	0	149.678	0	0	0	1365.02	0	21400.4	1251.94	14177.8	6068.24	705.726	0	0	43202.8	0	28337.6	0	0	0	16456.8
Control	SRR17255415	31754.3	0	0	0	151417	5724.79	312.341	0	4263.36	0	26582.5	4973.99	0	3674.89	0	0	3548.44	0	0	2614.06	0	39.7804	0	8743.5	0	0	0	0	0	0	0	0	1455.29	0	21268	404.95	14033	5690.42	485.052	0	0	44416	0	25635.1	0	0	0	10141.9
Control	SRR17255359	31704.9	0	0	0	147841	6389.85	836.851	0	5506.27	0	26478.3	5104.66	0	3840.09	0	0	3557.55	0	0	2449.99	0	266.982	0	8517.83	0	0	0	0	446.323	0	0	0	1351.71	0	20285.2	1924.77	14347.6	5552.76	1167.95	0	0	44951.7	0	26585.9	0	0	0	9091.33
Control	SRR17255422	32082.9	0	0	0	152704	6761.45	800.79	0	4728.47	0	28254.9	5947.42	0	3677.45	0	0	3625.06	0	0	2243.83	0	158.093	0	9744.16	0	0	0	0	4.8612	0	0	0	1393.65	0	21479.3	593.205	14738.8	5951.6	636.859	0	0	47194.1	0	27235.4	0	0	0	8828.49
Control	SRR17255308	32338.4	0	0	0	152942	5343.19	516.08	0	6049.47	0	25650	6046.34	0	3804.39	0	0	3524.07	0	0	3403.15	0	81.132	0	8635.87	0	0	0	0	276.42	0	0	0	1431.08	0	20936.1	1717.93	14619.4	6018.6	921.67	0	0	44770.9	0	26717.4	0	0	0	12137.8
Control	SRR17255408	32462.2	0	0	0	154952	5173.6	91.7245	0	5643.96	0	27285	4937.71	0	3837.68	0	0	3587.8	0	0	2244.08	0	134.77	0	9256.46	0	0	0	0	339.792	0	0	0	1493.85	0	21755.5	640.019	14088.6	5851.3	1146.35	0	0	45436	0	26232.3	0	0	0	11867.6
Control	SRR17255405	32503.4	0	0	0	151549	6170.24	930.618	0	5292.24	0	25539.4	6205.67	0	3821.87	0	0	3619.21	0	0	3357.2	0	48.9699	0	9383.31	0	0	0	0	0	0	0	0	1449.95	0	20798.2	1043.78	14737.8	6330.86	669.001	0	0	44333.4	0	27103.2	0	0	0	13698.1
Control	SRR17255392	32675.7	0	0	0	156859	5000.39	0	0	4823.2	0	28292.7	5561.76	0	4232.69	0	0	3760.03	0	0	1962.76	0	127.514	0	9638.37	0	0	0	0	60.8039	0	0	0	1378.92	0	23193.6	87.0496	14690.2	5923.49	309.464	0	0	46949.4	0	26726.2	0	0	0	11480
Control	SRR17255441	31713.5	0	0	0	154358	7640.73	819.945	0	4997.19	0	25920	6893.02	0	3914.85	0	0	3311.77	0	0	2100.03	0	21.6362	0	8519.59	0	0	0	0	376.638	0	0	0	1658.88	0	20763.4	2691.57	14632.6	6319.72	628.858	0	0	44807.7	0	27389.1	0	0	0	13488.7
Control	SRR17255418	32209.8	0	0	0	156045	5782.88	679.242	0	5740.54	0	26988.6	6307.42	0	4189.01	0	0	3286.47	0	0	1969.3	0	72.2173	0	8824.84	0	0	0	0	0	0	0	0	1255.35	0	21384.7	1341.25	14769.2	6039.34	986.233	0	0	46192	0	26920.4	0	0	0	9618.56
Control	SRR17255356	32224.3	0	0	0	154689	5643.88	124.566	0	5835.08	0	26728.3	5724.03	0	3778.91	0	0	3312.47	0	0	2558.65	0	130.891	0	8575.17	0	0	0	0	362.392	0	0	0	1523.23	0	21754.9	2378.57	13667.1	5825.73	830.796	0	0	45667.6	0	28172.5	0	0	0	9556.25
Control	SRR17255302	31653.3	0	0	0	149361	6684.6	698.168	0	4414.43	0	29576.7	5225.98	0	4114.47	0	0	3667.57	0	0	2557.15	0	320.672	0	10087.7	0	0	0	0	528.804	0	0	0	1248.91	0	22334.8	0	14651.2	6193.74	441.631	0	0	47149.9	0	27782.6	0	0	0	12115.1
Control	SRR17255438	32167.2	0	0	0	153311	6085.29	914.137	0	5224.69	0	28183.5	5900.93	0	3724.06	0	0	3832.85	0	0	2226.58	0	204.134	0	9039.55	0	0	0	0	0	0	0	0	1554.68	0	21628.4	1418.55	14950.6	5893.51	268.518	0	0	45137.8	0	28383	0	0	0	13895.1
Control	SRR17255395	32401	0	0	0	157097	5067.91	1152.02	156.533	6018.75	0	26460.7	6671.95	0	3462.94	0	0	3310.28	0	0	2679.61	0	0	0	9922.36	0	0	0	0	150.268	0	0	0	1864.98	0	19160.4	1018.52	15023.3	5766.11	685.781	0	0	40775.5	0	27288.8	0	0	0	16393.3
Control	SRR17255265	32123.5	0	0	80.5539	157622	6351.29	1058.72	0	6207.42	0	24972.8	6808.87	0	3838.21	0	0	3276.19	0	0	3569.21	0	30.094	0	8866.55	0	0	0	0	501.516	0	0	0	1681.91	0	19811.4	2136.2	15230.3	6606.51	1119.13	0	0	40752.3	0	27419.7	0	0	0	16078.7
Control	SRR17255432	32372.3	0	0	0	156856	5573.93	1249.7	0	6200.04	0	25320	6698.04	0	3686.67	0	0	3475.68	0	0	3281.21	0	0	0	9188.34	0	0	0	0	20.2567	0	0	0	1635.16	0	19953.3	1222.73	15542.4	6060.54	588.266	0	0	43166.7	0	26902.7	0	0	0	16904.6
Control	SRR17255428	32239.6	0	0	630.511	152400	6784.47	729.37	0	6207.12	0	25961.4	6857.84	0	3899.88	0	0	3542.66	0	0	3052.61	0	0	0	8883.19	0	0	0	0	0	0	0	0	1707.44	0	21396.8	1387.76	14555.6	6092.45	641.418	0	0	42668.7	0	28191	0	0	0	16527.6
Control	SRR17255369	33422	0	0	0	163306	6635.2	273.89	0	6141.19	0	27373	7228.82	0	3771.96	0	0	3696.54	0	0	2519.65	0	26.2757	0	8827.65	0	0	0	0	0	0	0	0	1056.16	0	22546.6	1941.39	14648.1	6133.55	776.671	0	0	44171.4	0	29591	0	0	0	13210.2
Control	SRR17255412	34819.2	0	0	0	166451	3148.86	753.709	0	6211.03	0	25380.9	7555.74	0	3867.32	0	0	3933.53	0	0	2102.94	0	0	0	9771.26	0	0	0	0	0	0	0	0	1776.65	0	19947.6	1225.48	15549.8	6230.33	1070.96	0	0	43490.8	0	28333.7	0	0	0	18728.4
Control	SRR17255435	32969.5	0	0	0	157024	4841.52	893.658	0	6378.61	0	27369.8	7893.4	0	3948.81	0	0	3425.37	0	0	3531.93	0	0	0	10032.4	0	0	597.037	0	177.509	0	0	0	1376.9	0	20312.9	1009.99	13996.1	6087.76	909.316	0	0	39495.1	0	29553.4	0	0	0	18975.7
Control	SRR17255402	32131.2	0	0	0	153646	4907.51	928.945	0	6418.9	0	27364.5	8078.17	0	3739.14	0	0	3653.35	0	0	3438.68	0	0	0	9751.48	0	0	2.71626	0	0	0	0	0	1562.45	0	20475.4	279.462	15082.9	5857.4	1114.76	0	0	40288.7	0	28659.1	0	0	0	18488
Control	SRR17255366	32645.2	0	0	0	156865	7167.62	543.232	0	6004.36	0	27247.4	5911.85	0	3740.05	0	0	3919.45	0	0	3482.24	0	0	0	8961.47	0	0	0	0	34.6741	0	0	0	1753.97	0	22180.1	2186.45	15333.2	6343.61	581.028	0	0	43321.5	0	28136.9	0	0	0	15249.2
Control	SRR17255362	33011.3	0	0	0	155295	4833.71	631.218	0	5963.43	0	27685.7	9056.08	0	3824.36	0	0	3610.23	0	0	2639.09	0	0	0	9294.78	0	0	0	0	29.4215	0	0	0	1608.23	0	21449.9	1062.22	15583.9	6386.19	546.548	0	0	40678	0	29687.2	0	0	0	16928.2
Control	SRR17255346	31115	0	0	1046.77	156012	8297.42	557.163	0	7053.93	0	26607.7	8545.93	0	4351.24	0	0	3658.14	0	0	3335.28	0	0	0	8440.16	0	0	0	0	0	0	0	0	1549.77	0	20589.6	1899.22	15042.7	6182.66	1049.81	0	0	40752.2	0	29608.8	0	0	0	18052.5
Control	SRR17255372	34545.9	0	0	0	166615	3761.57	776.285	0	6014.67	0	27239.2	7829	0	3437.02	0	0	4159.02	0	0	1813.24	0	0	0	9288.33	0	0	0	0	0	0	0	0	1890.43	0	20706.4	1260.6	15085.1	6382.69	947.395	0	0	44879.4	0	28456.9	0	0	0	16845.3
Control	SRR17255425	34099.2	0	0	0	163232	5179.87	443.804	0	6885.62	0	25697.6	7851.3	0	3849.27	0	0	3889.52	0	0	2989.59	0	0	0	9465.76	0	0	0	0	0	0	0	0	1617.46	0	20574.7	1186.42	15051.7	6029.5	1052.74	0	0	44504.8	0	28833.8	0	0	0	17846.2
Control	SRR17255375	33607.1	0	0	0	160219	5875.24	704.614	0	6366.62	0	27406	7741.94	0	3992.29	0	0	3494.88	0	0	3253.24	0	0	0	9577.55	0	0	0	0	0	0	0	0	1224.47	0	21005.1	953.18	15058.8	6284.28	1023.45	0	0	41660	0	28905.3	0	0	0	18210.3
Control	SRR17255399	33340.3	0	0	1175.99	162887	7402.43	1205.47	0	6601.59	0	26797	6865.73	29.0744	3695.14	0	0	3891.03	0	0	2553.79	0	255.159	0	8827.71	0	0	0	0	0	0	0	0	1533.82	0	21135.6	1915.67	15644.9	6275.48	649.986	0	0	44373.1	0	28681.7	0	0	0	15858.8
Control	SRR17255349	33308.7	0	0	0	162640	5020.99	847.194	0	6222.35	0	28077.5	9699.95	0	3758.33	0	0	4000.47	0	0	2828.56	0	63.1332	0	9120.82	0	0	0	0	0	0	0	0	1330.09	0	21024.2	927.26	15154.5	6327.96	872.922	0	0	41275.3	0	28291	0	0	0	18101
Control	SRR17255305	53336.9	0	0	757.687	283520	10887.7	0	0	5302.09	0	23336.9	4328.91	0	4828.41	0	0	4601.18	0	0	2102.46	0	127.522	0	12560.2	0	0	0	0	447.909	0	0	0	678.93	0	22136.9	3556.95	18478.1	6747.79	1702.18	0	0	50899.2	0	26122.4	0	0	0	14434.6
Control	SRR17255352	6389.39	0	0	862.349	30956.2	2386.83	0	0	1864.52	0	4023.31	525.98	206.393	811.009	0	0	602.522	0	0	1598.27	0	135.124	0	1465.08	0	0	0	0	0	0	0	0	335.019	0	4256.87	521.769	3355.38	1051.97	258.552	0	0	8718.53	0	6236.53	0	0	0	2577.57
[truncated: 24 more columns]
