# Supplementary material for: Somatic mutation profiles in aged military nuclear test veterans: A comparative whole-genome sequence study
Source: PLoS One. 2026 Jun 30;21(6):e0351624. doi: 10.1371/journal.pone.0351624 (PMC13318011; doi:10.1371/journal.pone.0351624)
Supplement: S1 File — Table S2. Summary of the software tools and packages used in variant calling pipeline. Table S3. Variant calling thresholds. Table S4. Summary of radiation marker genes. The cohort column indicates the enrichment in the NT, control or both cohorts. Table S5. All variants identified in the F1, F1 and F3 filtered datasets. Table S6. Annotated SNVs in the F1, F1 and F3 filtered datasets. Table S7. Annotated INDELs in the F1, F1 and F3 filtered datasets. Table S8. Control SBS bootstrap p-value Table S9. Control SBS bootstrap errors. Table S10. NTV SBS bootstrap p-value. Table S11. NTV SBS bootstrap errors. Table A12. Gene ontology terms for Control cohort. Table 13. Gene ontology terms for nuclear test cohort. Table 14. Function impact: Control cohort. Table 15. Functional impact: nuclear test cohort. Figure S1. Bootstrap signature instability for control samples. Figure S2. Bootstrap signature instability for NT samples. Raw data Figure 1. Raw data Figure 2. Raw data Figure 3. Raw data Figure 4. Raw data Figure S1. Raw data Figure S2. (ZIP) [file pone.0351624.s001.zip › RawDataTable.Figure6.xlsx]

## Sheet: UNION.test.control.samplespecif
GENE	TEST	CONTROl	RadMarkers
A1BG	2	0	No Information
A1CF	3	4	No Information
A1CF-CCDC58P2	4	4	No Information
A2M	2	3	No Information
A2ML1	4	4	No Information
A2ML1-AS1	4	3	No Information
A2ML1-AS2	4	2	No Information
A2MP1	2	2	No Information
A3GALT2	4	2	No Information
A4GALT	3	3	No Information
A4GALT-AL049757.1	4	0	No Information
A4GNT-DBR1	4	2	No Information
AAAS	2	3	No Information
AACS	3	4	No Information
AACSP1	2	2	No Information
AADAC	4	2	No Information
AADACL2	3	3	No Information
AADACL2-AS1	3	3	No Information
AADACL2-AS1-AC108718.1	5	4	No Information
AADACL3	2	2	No Information
AADACL3-C1orf158	3	0	No Information
AADACL4	2	3	No Information
AADACL4-AC244670.1	3	0	No Information
AADACP1	2	3	No Information
AADAT	2	3	No Information
AAGAB	3	4	No Information
AAK1	3	3	No Information
AAMDC	3	3	No Information
AAMP	2	0	No Information
AANAT	4	2	No Information
AAR2	4	4	No Information
AAR2-DLGAP4	2	3	No Information
AARD	3	3	No Information
AARS1	2	2	No Information
AARS2	2	2	No Information
AARSD1	4	3	No Information
AASDH	3	3	No Information
AASDHPPT	2	2	No Information
AASS	2	2	No Information
AATBC	2	3	No Information
AATBC-MYL6P1	3	4	No Information
AATF	3	3	No Information
AATF-ACACA	2	3	No Information
AATK	4	4	No Information
ABAT	4	4	No Information
ABBA01000933.1	4	3	No Information
ABBA01000933.1-ABBA01000935.2	3	0	No Information
ABBA01000935.2	3	3	No Information
ABBA01000935.2-RNU6-488P	11	6	No Information
ABBA01006766.1	4	4	No Information
ABBA01010928.1	2	2	No Information
ABBA01010928.1-CR383658.1	4	6	No Information
ABBA01031658.1	3	2	No Information
ABBA01031658.1-DUX4L32	5	4	No Information
ABBA01031669.1	4	2	No Information
ABBA01031669.1-CFTRP2	5	4	No Information
ABBA01037345.1	5	3	No Information
ABBA01037345.1-ABBA01037348.1	9	6	No Information
ABBA01037348.1	4	6	No Information
ABBA01037348.1-CHR_END	4	4	No Information
ABBA01045074.1-BX088702.1	10	8	No Information
ABBA01045074.2	2	2	No Information
ABCA1	4	4	No Information
ABCA10	4	2	No Information
ABCA11P	4	3	No Information
ABCA12	5	3	No Information
ABCA12-AC092844.1	2	2	No Information
ABCA13	6	5	No Information
ABCA17P	4	6	No Information
ABCA2	2	2	No Information
ABCA3	5	3	No Information
ABCA4	5	4	No Information
ABCA4-AC093579.1	2	0	No Information
ABCA5	5	2	No Information
ABCA5-AC115085.1	2	2	No Information
ABCA6	4	2	No Information
ABCA7	2	3	No Information
ABCA8	3	4	No Information
ABCA9	2	5	No Information
ABCA9-AS1	3	3	No Information
ABCB1	3	4	No Information
ABCB10	4	2	No Information
ABCB10-HMGN2P19	3	0	No Information
ABCB10P1	4	5	No Information
ABCB10P1-AC116165.4	2	2	No Information
ABCB10P3	4	2	No Information
ABCB10P3-AC091304.9	5	0	No Information
ABCB10P4	4	3	No Information
ABCB10P4-GOLGA8G	4	2	No Information
ABCB11	5	3	No Information
ABCB11-DHRS9	2	2	No Information
ABCB4	2	2	No Information
ABCB4-ABCB1	2	0	No Information
ABCB5	4	4	No Information
ABCB6	2	0	No Information
ABCB7	3	4	No Information
ABCB8	2	3	No Information
ABCB9	3	3	No Information
ABCC1	6	3	No Information
ABCC10	5	3	No Information
ABCC11	4	4	No Information
ABCC12	3	3	No Information
ABCC13	6	5	No Information
ABCC2	3	2	No Information
ABCC2-DNMBP	2	0	No Information
ABCC3	3	3	No Information
ABCC4	7	5	No Information
ABCC5	2	4	No Information
ABCC5-AS1	3	2	No Information
ABCC6	5	4	No Information
ABCC6P1	3	2	No Information
ABCC6P1-RPS15A	6	7	No Information
ABCC6P2	3	2	No Information
ABCC8	4	7	No Information
ABCC9	2	4	No Information
ABCC9-AC092862.1	2	3	No Information
ABCD1	2	3	No Information
ABCD1P2	3	2	No Information
ABCD1P3	3	3	No Information
ABCD1P3-AC137800.1	3	4	No Information
ABCD1P4	4	3	No Information
ABCD1P5	2	3	No Information
ABCD1P5-AC127391.1	2	0	No Information
ABCD2	3	4	No Information
ABCD3	2	2	No Information
ABCD4	4	3	No Information
ABCE1	3	3	No Information
ABCF1	4	3	No Information
ABCF2	3	2	No Information
ABCF2P1-CSNKA2IP	2	3	No Information
ABCF2P2	2	5	No Information
ABCF3	2	2	No Information
ABCF3-VWA5B2	4	4	No Information
ABCG1	5	5	No Information
ABCG2	4	4	No Information
ABCG2-PPM1K	4	3	No Information
ABCG4	3	2	No Information
ABCG5	3	3	No Information
ABCG8	3	2	No Information
ABHD1	3	2	No Information
ABHD10	2	2	No Information
ABHD11-CLDN3	2	0	No Information
ABHD12	3	4	No Information
ABHD12B	3	7	No Information
ABHD13	3	3	No Information
ABHD13-TNFSF13B	3	2	No Information
ABHD15-AS1	2	2	No Information
ABHD16A	2	2	No Information
ABHD17A-SCAMP4	2	3	No Information
ABHD17AP4	4	3	No Information
ABHD17AP4-POM121L4P	3	2	No Information
ABHD17AP5	3	0	No Information
ABHD17AP6	4	2	No Information
ABHD17AP8	2	3	No Information
ABHD17B	2	2	No Information
ABHD17C	4	4	No Information
ABHD18	3	2	No Information
ABHD18-LARP1B	4	3	No Information
ABHD2	5	6	No Information
ABHD3	3	3	No Information
ABHD4-OR6J1	2	2	No Information
ABHD5	3	4	No Information
ABHD5-AC006055.1	5	4	No Information
ABHD6	4	4	No Information
ABI1	3	6	No Information
ABI1-FAM238C	7	3	No Information
ABI2	3	5	No Information
ABI3	3	0	No Information
ABI3BP	4	4	No Information
ABI3BP-ACTR3P3	4	5	No Information
ABITRAM	2	5	No Information
ABITRAMP1	2	0	No Information
ABL1	5	3	No Information
ABL2	3	5	No Information
ABL2-COX5BP8	2	3	No Information
ABLIM1	4	4	No Information
ABLIM2	6	5	No Information
ABLIM3	3	3	No Information
ABO	4	3	No Information
ABO-AL772161.2	3	0	No Information
ABR	5	5	No Information
ABR-AC144836.1	5	5	No Information
ABRA-AP003789.1	3	4	No Information
ABRACL	3	2	No Information
ABRACL-HECA	4	4	No Information
ABRAXAS1	2	3	No Information
ABRAXAS2	2	2	No Information
ABRAXAS2-NPM1P31	2	4	No Information
ABT1	5	3	No Information
ABTB1	2	2	No Information
ABTB2	8	5	No Information
ABTB2-AL035079.1	4	5	No Information
AC000032.1	2	0	No Information
AC000035.1	3	0	No Information
AC000050.1	2	2	No Information
AC000050.3	5	3	No Information
AC000058.1-MTERF1	2	3	No Information
AC000061.1	2	0	No Information
AC000065.1	2	2	No Information
AC000067.1	2	0	No Information
AC000067.1-SEPTIN5	7	2	No Information
AC000072.1	2	0	No Information
AC000077.1	2	0	No Information
AC000077.1-AC000067.1	4	2	No Information
AC000081.1	2	3	No Information
AC000089.1	2	0	No Information
AC000093.1	5	4	No Information
AC000093.1-TBX1	4	3	No Information
AC000095.3	2	2	No Information
AC000111.2	2	2	No Information
AC000113.1	3	3	No Information
AC000113.1-AL512882.1	3	2	No Information
AC000114.1	4	0	No Information
AC000120.2	6	2	No Information
AC000120.3	2	0	No Information
AC000123.2	2	0	No Information
AC000123.3	3	2	No Information
AC000124.1	3	3	No Information
AC000124.1-GCC1	5	3	No Information
AC000362.1	2	0	No Information
AC000367.1	2	0	No Information
AC000372.1	3	3	No Information
AC000372.1-GRM8	2	2	No Information
AC000374.1	2	2	No Information
AC000403.1-BTF3P11	2	5	No Information
AC001226.2	2	0	No Information
AC002044.3	2	2	No Information
AC002056.1	4	3	No Information
AC002057.1	3	2	No Information
AC002059.3	2	3	No Information
AC002064.1	2	2	No Information
AC002064.2	6	2	No Information
AC002064.2-GTPBP10	5	0	No Information
AC002064.3	2	2	No Information
AC002066.1	2	2	No Information
AC002069.2	3	3	No Information
AC002069.3	2	0	No Information
AC002070.1	3	4	No Information
AC002072.1	3	4	No Information
AC002072.1-AL031183.1	3	3	No Information
AC002074.1	4	3	No Information
AC002074.2	2	2	No Information
AC002075.1	4	0	No Information
AC002076.1	5	3	No Information
AC002076.2	5	4	No Information
AC002090.1	2	3	No Information
AC002091.1	2	3	No Information
AC002091.1-NTN1	2	3	No Information
AC002101.1	2	0	No Information
AC002116.2	3	0	No Information
AC002128.2	2	0	No Information
AC002306.1	2	3	No Information
AC002310.2	4	0	No Information
AC002310.3	2	0	No Information
AC002310.3-ZNF764	2	0	No Information
AC002316.1	4	5	No Information
AC002316.1-OR1D5	2	3	No Information
AC002331.1	3	4	No Information
AC002331.1-AC009035.1	4	6	No Information
AC002347.1	2	0	No Information
AC002350.2	3	2	No Information
AC002351.1	2	2	No Information
AC002359.1	2	2	No Information
AC002365.1	2	2	No Information
AC002366.1	2	0	No Information
AC002375.1	3	3	No Information
AC002377.1	3	3	No Information
AC002377.1-MIR3672	3	0	No Information
AC002378.1-LIF-AS1	2	3	No Information
AC002383.1	9	3	No Information
AC002383.1-RNU6-274P	4	4	No Information
AC002386.1	2	2	No Information
AC002386.1-AC073071.1	6	3	No Information
AC002395.1	3	0	No Information
AC002400.1	3	3	No Information
AC002401.1	2	0	No Information
AC002407.1	2	0	No Information
AC002407.1-TIMM8BP2	2	2	No Information
AC002407.2-LARP1BP3	2	2	No Information
AC002428.1	2	2	No Information
AC002428.2	2	3	No Information
AC002429.2	4	2	No Information
AC002451.1	3	4	No Information
AC002451.1-DYNC1I1	7	3	No Information
AC002456.1	2	3	No Information
AC002458.1	3	2	No Information
AC002460.1	2	0	No Information
AC002460.2	4	4	No Information
AC002461.1	2	0	No Information
AC002463.1	4	5	No Information
AC002464.1-AL512430.3	4	4	No Information
AC002465.1	4	2	No Information
AC002467.1	2	3	No Information
AC002472.4	5	2	No Information
AC002472.4-BCRP2	2	2	No Information
AC002480.1	2	2	No Information
AC002480.2	6	2	No Information
AC002486.2	3	2	No Information
AC002486.2-ABCB5	2	2	No Information
AC002487.1	2	0	No Information
AC002487.1-C7orf66	4	3	No Information
AC002504.1	3	2	No Information
AC002504.1-RN7SL91P	4	0	No Information
AC002511.1	2	3	No Information
AC002511.2	3	2	No Information
AC002511.3	2	0	No Information
AC002519.1	2	0	No Information
AC002519.2	2	0	No Information
AC002524.1	2	2	No Information
AC002524.1-GLRA2	4	3	No Information
AC002525.1	2	0	No Information
AC002529.1	2	3	No Information
AC002529.1-GTF3AP6	3	6	No Information
AC002540.1	2	0	No Information
AC002542.3	3	0	No Information
AC002542.5	3	0	No Information
AC002543.1	4	0	No Information
AC002550.2	2	0	No Information
AC002551.1	2	0	No Information
AC002558.2	2	0	No Information
AC002563.1	2	2	No Information
AC002984.1	2	3	No Information
AC002996.1	2	2	No Information
AC003002.2	2	5	No Information
AC003005.2	2	0	No Information
AC003009.1	4	4	No Information
AC003035.1	2	0	No Information
AC003035.2	2	0	No Information
AC003043.3	2	3	No Information
AC003044.1	5	5	No Information
AC003044.1-RNU6-1103P	4	3	No Information
AC003045.1	3	0	No Information
AC003070.1	2	0	No Information
AC003070.2	2	2	No Information
AC003070.2-ARHGAP27	3	0	No Information
AC003071.1	3	3	No Information
AC003071.2	2	2	No Information
AC003072.1	3	3	No Information
AC003072.2-OSBP2	4	2	No Information
AC003077.1	2	0	No Information
AC003080.1	4	2	No Information
AC003084.1	2	3	No Information
AC003084.1-LSM8	3	4	No Information
AC003086.1	3	2	No Information
AC003086.1-AKAP9	4	3	No Information
AC003087.1	4	3	No Information
AC003087.1-RNA5SP228	5	3	No Information
AC003092.1	3	3	No Information
AC003092.2	3	2	No Information
AC003092.2-AC002074.1	5	3	No Information
AC003093.1	2	4	No Information
AC003101.1	2	2	No Information
AC003109.1	3	4	No Information
AC003109.1-XRCC2	6	2	No Information
AC003657.1	3	0	No Information
AC003659.1	2	2	No Information
AC003666.1	4	3	No Information
AC003666.1-MID1	3	4	No Information
AC003669.1	2	3	No Information
AC003684.1	3	2	No Information
AC003685.1-AC074281.2	3	3	No Information
AC003686.1	2	0	No Information
AC003686.1-AC004486.1	4	4	No Information
AC003950.1	4	4	No Information
AC003950.1-AC091181.2	2	3	No Information
AC003956.1-OR10B1P	5	2	No Information
AC003957.1	4	2	No Information
AC003958.1	2	0	No Information
AC003965.1-FLYWCH2	2	4	No Information
AC003965.2	2	3	No Information
AC003973.1	2	4	No Information
AC003975.1	4	2	No Information
AC003975.1-AC000372.1	9	6	No Information
AC003982.1	3	4	No Information
AC003982.1-COX6A1	4	5	No Information
AC003984.1	4	4	No Information
AC003984.1-AC093716.1	5	4	No Information
AC003985.1	4	4	No Information
AC003985.1-AC005100.1	2	2	No Information
AC003986.1-AC007091.1	3	4	No Information
AC003986.2	2	0	No Information
AC003986.3	3	2	No Information
AC003986.3-AC003986.1	2	2	No Information
AC003988.1	6	2	No Information
AC003991.1	4	3	No Information
AC003992.1	2	0	No Information
AC004004.1	3	2	No Information
AC004006.1	2	0	No Information
AC004006.1-PCLO	3	6	No Information
AC004009.1	3	2	No Information
AC004009.2	3	0	No Information
AC004009.2-EIF4HP1	5	0	No Information
AC004009.3	3	0	No Information
AC004012.1	2	0	No Information
AC004014.1	2	4	No Information
AC004014.1-BUB3P1	2	3	No Information
AC004023.1-AC005076.2	3	0	No Information
AC004039.1	2	5	No Information
AC004047.1	2	0	No Information
AC004047.1-RNU6-635P	4	2	No Information
AC004052.1	4	4	No Information
AC004052.1-CXXC4	2	3	No Information
AC004053.1	5	4	No Information
AC004054.1	2	2	No Information
AC004057.1	7	0	No Information
AC004062.1	2	0	No Information
AC004062.1-RNU6-289P	3	3	No Information
AC004063.1	2	2	No Information
AC004066.1	3	2	No Information
AC004066.2	2	3	No Information
AC004069.2	2	4	No Information
AC004069.3	2	2	No Information
AC004074.1	2	3	No Information
AC004074.1-YWHAZP8	2	2	No Information
AC004076.1	2	2	No Information
AC004076.2	2	0	No Information
AC004080.1	2	2	No Information
AC004080.11	2	0	No Information
AC004080.17	2	0	No Information
AC004080.17-AC004080.1	2	3	No Information
AC004083.1	2	4	No Information
AC004112.1	3	5	No Information
AC004125.1	3	2	No Information
AC004129.1	2	0	No Information
AC004129.2	3	2	No Information
AC004129.4	4	3	No Information
AC004130.1	3	0	No Information
AC004130.2	3	0	No Information
AC004147.1	2	0	No Information
AC004147.2	2	2	No Information
AC004151.1	2	2	No Information
AC004156.1	3	0	No Information
AC004158.1	5	3	No Information
AC004160.1	5	4	No Information
AC004160.2	2	2	No Information
AC004217.1	2	0	No Information
AC004217.2	4	2	No Information
AC004223.2	2	2	No Information
AC004223.3	2	0	No Information
AC004223.4	4	2	No Information
AC004224.1	2	0	No Information
AC004231.1	2	4	No Information
AC004231.3	2	2	No Information
AC004233.2	4	3	No Information
AC004241.1	3	2	No Information
AC004241.4	2	0	No Information
AC004241.5	3	0	No Information
AC004253.2	2	2	No Information
AC004257.1	2	3	No Information
AC004264.1-OSM	2	2	No Information
AC004381.1	2	0	No Information
AC004381.3	2	0	No Information
AC004381.4	3	2	No Information
AC004383.1	2	3	No Information
AC004386.1-RN7SL790P	3	2	No Information
AC004408.1	2	0	No Information
AC004448.2	5	3	No Information
AC004448.4	2	3	No Information
AC004453.1	5	4	No Information
AC004453.2	2	2	No Information
AC004464.1	3	2	No Information
AC004464.1-SPATS2L	5	3	No Information
AC004467.1	3	2	No Information
AC004470.2	4	4	No Information
AC004470.2-PTCHD1	2	3	No Information
AC004471.1	2	0	No Information
AC004477.1	2	0	No Information
AC004477.3	2	0	No Information
AC004485.1	2	3	No Information
AC004485.1-NPY	2	2	No Information
AC004486.1	2	2	No Information
AC004486.1-RPAP3	3	4	No Information
AC004491.1	2	2	No Information
AC004494.1	2	2	No Information
AC004522.2	2	2	No Information
AC004522.4	3	3	No Information
AC004522.6	6	3	No Information
AC004528.2	2	0	No Information
AC004540.1	6	3	No Information
AC004540.1-KIAA0087	2	2	No Information
AC004540.2	2	0	No Information
AC004542.2	2	0	No Information
AC004543.1	3	0	No Information
AC004543.1-AC005062.1	3	3	No Information
AC004551.1-RPS15AP32	4	8	No Information
AC004552.1	2	2	No Information
AC004552.1-PDK3	4	3	No Information
AC004554.2	4	2	No Information
AC004556.1	2	2	No Information
AC004556.2-CHR_END	3	0	No Information
AC004556.3	2	3	No Information
AC004556.3-AC004556.1	2	0	No Information
AC004562.1	3	0	No Information
AC004584.1	2	0	No Information
AC004584.2	2	2	No Information
AC004584.3	2	0	No Information
AC004585.1	3	3	No Information
AC004585.1-CCR7	2	3	No Information
AC004585.2	7	2	No Information
AC004585.2-SMARCE1	3	2	No Information
AC004594.1	3	2	No Information
AC004597.1	6	3	No Information
AC004623.1	3	3	No Information
AC004637.1	3	3	No Information
AC004664.1	4	2	No Information
AC004672.1	3	5	No Information
AC004672.2	5	2	No Information
AC004678.1	2	2	No Information
AC004690.2	4	2	No Information
AC004691.1	2	3	No Information
AC004691.2	3	3	No Information
AC004692.1	2	2	No Information
AC004692.2	4	2	No Information
AC004702.1	2	2	No Information
AC004704.1	4	3	No Information
AC004706.1	2	2	No Information
AC004706.3	2	0	No Information
AC004707.1	3	0	No Information
AC004707.2	3	2	No Information
AC004707.2-ACSF2	8	2	No Information
AC004775.1	3	0	No Information
AC004784.1	3	4	No Information
AC004788.1	2	0	No Information
AC004788.1-DPY19L1	3	6	No Information
AC004797.1	4	3	No Information
AC004801.1	3	0	No Information
AC004801.2	5	2	No Information
AC004801.3	5	2	No Information
AC004801.4	2	0	No Information
AC004803.1	3	5	No Information
AC004805.1	2	3	No Information
AC004805.2	2	2	No Information
AC004805.3	2	2	No Information
AC004808.2	2	3	No Information
AC004812.1	2	2	No Information
AC004812.2	2	0	No Information
AC004816.2	3	5	No Information
AC004816.2-AC004825.1	3	4	No Information
AC004817.1	5	2	No Information
AC004817.2	2	2	No Information
AC004817.3	3	3	No Information
AC004817.3-AC004817.5	3	2	No Information
AC004817.4	5	3	No Information
AC004817.5	5	4	No Information
AC004817.5-AC005476.2	2	2	No Information
AC004825.1	3	4	No Information
AC004825.1-AC004825.2	3	5	No Information
AC004825.2	3	2	No Information
AC004825.3	2	3	No Information
AC004828.1	2	2	No Information
AC004828.1-DPF3	2	4	No Information
AC004828.2	2	0	No Information
AC004830.1	2	2	No Information
AC004830.2	6	3	No Information
AC004832.1	3	2	No Information
AC004832.2	2	0	No Information
AC004832.6	2	2	No Information
AC004834.1	3	3	No Information
AC004835.1	2	3	No Information
AC004835.2-PGRMC1	2	0	No Information
AC004837.4	2	0	No Information
AC004839.1	4	4	No Information
AC004839.2	2	0	No Information
AC004840.1	3	2	No Information
AC004846.1	5	4	No Information
AC004846.2	2	0	No Information
AC004847.1	3	4	No Information
AC004852.1	2	2	No Information
AC004852.2	4	5	No Information
AC004852.2-GAPDHP68	5	7	No Information
AC004852.3	3	0	No Information
AC004854.1	4	3	No Information
AC004854.1-AC004847.1	4	3	No Information
AC004854.2-AC004854.1	3	5	No Information
AC004858.1	2	2	No Information
AC004862.1	3	3	No Information
AC004863.1	3	0	No Information
AC004863.1-LINC00689	4	3	No Information
AC004865.1	2	0	No Information
AC004865.2	2	0	No Information
AC004866.1	3	0	No Information
AC004866.1-AC004866.2	3	3	No Information
AC004866.2	3	3	No Information
AC004866.2-EIF4EP4	3	2	No Information
AC004869.1	2	2	No Information
AC004869.1-HMGN1P19	6	6	No Information
AC004869.2	2	0	No Information
AC004870.1	2	0	No Information
AC004870.2	3	3	No Information
AC004870.3	4	5	No Information
AC004870.3-AC087175.1	4	4	No Information
AC004870.4	3	4	No Information
AC004875.1	3	2	No Information
AC004875.1-RN7SKP277	4	2	No Information
AC004879.2	3	4	No Information
AC004879.2-AC004949.1	4	5	No Information
AC004882.1	2	2	No Information
AC004884.1	4	3	No Information
AC004884.2	2	2	No Information
AC004888.1-TSPAN12	4	2	No Information
AC004890.2	2	6	No Information
AC004890.2-AC004941.2	4	2	No Information
AC004890.3	2	2	No Information
AC004895.1	2	4	No Information
AC004898.1	2	0	No Information
AC004899.1	3	2	No Information
AC004899.1-GDI2P1	2	2	No Information
AC004899.2	2	0	No Information
AC004900.1	3	2	No Information
AC004909.1	4	2	No Information
AC004909.1-RPL6P21	2	3	No Information
AC004910.1	4	3	No Information
AC004910.1-RNA5SP231	10	3	No Information
AC004911.1	5	3	No Information
AC004911.1-DPY19L4P2	4	6	No Information
AC004917.1	6	5	No Information
AC004918.1	2	2	No Information
AC004918.5	2	0	No Information
AC004921.1	2	3	No Information
AC004921.1-GCNT1P5	3	3	No Information
AC004921.2	3	2	No Information
AC004921.2-PTPN12	4	0	No Information
AC004923.1	2	2	No Information
AC004923.2	3	2	No Information
AC004923.3	2	3	No Information
AC004923.4	2	4	No Information
AC004925.1	3	2	No Information
AC004930.1	4	3	No Information
AC004936.1	3	3	No Information
AC004936.1-AC004879.2	5	4	No Information
AC004938.2-AC011894.1	2	3	No Information
AC004941.1	2	2	No Information
AC004941.1-AC073314.1	2	2	No Information
AC004941.2	3	2	No Information
AC004943.1	4	0	No Information
AC004943.2	4	5	No Information
AC004944.1	2	2	No Information
AC004944.1-AC084768.1	5	5	No Information
AC004946.1	2	3	No Information
AC004946.1-KCND2	2	2	No Information
AC004947.1	2	2	No Information
AC004947.1-AC004947.3	4	4	No Information
AC004947.3	2	0	No Information
AC004947.3-LINC02860	4	0	No Information
AC004949.1	5	3	No Information
AC004949.1-AC007029.1	3	5	No Information
AC004951.1	4	4	No Information
AC004951.2	3	3	No Information
AC004951.4	2	0	No Information
AC004965.1	7	2	No Information
AC004966.1	2	2	No Information
AC004966.1-CT66	5	7	No Information
AC004967.1	4	4	No Information
AC004969.1	3	0	No Information
AC004972.1	2	2	No Information
AC004972.1-AC005008.2	5	6	No Information
AC004973.1	2	2	No Information
AC004975.1	2	2	No Information
AC004975.2	2	0	No Information
AC004975.2-DNAJB6	4	2	No Information
AC004980.1	3	3	No Information
AC004980.1-AC004980.2	2	2	No Information
AC004980.2-AC006972.1	4	4	No Information
AC004980.3	4	2	No Information
AC004980.4	2	0	No Information
AC004980.5	3	2	No Information
AC004982.1	2	2	No Information
AC004982.2	2	3	No Information
AC004987.3	5	2	No Information
AC004987.4	3	2	No Information
AC004990.1	2	2	No Information
AC004990.1-MAGI2	2	4	No Information
AC004997.1	2	2	No Information
AC005000.1	2	0	No Information
AC005000.2	2	0	No Information
AC005002.1-AC006963.2	4	7	No Information
AC005005.2	3	2	No Information
AC005005.4	5	2	No Information
AC005006.1	2	4	No Information
AC005008.1	2	5	No Information
AC005008.2	4	5	No Information
AC005008.2-AC004866.1	5	4	No Information
AC005009.1	4	0	No Information
AC005011.1	2	3	No Information
AC005014.1	2	3	No Information
AC005014.3	2	2	No Information
AC005019.1	3	2	No Information
AC005020.1	2	0	No Information
AC005020.2	3	0	No Information
AC005033.1	2	2	No Information
AC005034.1	7	2	No Information
AC005034.1-MRPL19	2	0	No Information
AC005034.2	5	2	No Information
AC005034.5	2	0	No Information
AC005034.7	2	2	No Information
AC005034.7-AC110614.1	3	2	No Information
AC005040.1	2	0	No Information
AC005040.2	2	2	No Information
AC005040.2-LINC01789	6	6	No Information
AC005041.1	2	3	No Information
AC005041.2	2	2	No Information
AC005042.1	2	2	No Information
AC005042.2-DAPL1	2	0	No Information
AC005042.3	3	2	No Information
AC005046.1	2	0	No Information
AC005049.1	3	3	No Information
AC005049.1-FZD9	2	2	No Information
AC005050.1	2	2	No Information
AC005050.2	5	2	No Information
AC005052.1-SOWAHD	3	3	No Information
AC005052.2	2	2	No Information
AC005062.1	4	4	No Information
AC005064.1	3	3	No Information
AC005064.2	3	0	No Information
AC005070.1	2	2	No Information
AC005071.1	2	3	No Information
AC005072.1	2	3	No Information
AC005076.2	3	0	No Information
AC005077.2	3	2	No Information
AC005077.2-AC005077.3	4	2	No Information
AC005077.3	3	0	No Information
AC005077.3-SRRM3	5	4	No Information
AC005077.4	4	0	No Information
AC005081.1	3	3	No Information
AC005082.1	5	2	No Information
AC005082.1-GPNMB	2	2	No Information
AC005083.1	2	0	No Information
AC005083.1-AC099342.1	4	2	No Information
AC005086.4	3	2	No Information
AC005088.1	4	3	No Information
AC005090.1	2	3	No Information
AC005090.1-ITPRID1	3	3	No Information
AC005091.1	2	0	No Information
AC005094.1	2	2	No Information
AC005094.1-SP4	6	2	No Information
AC005096.1	3	3	No Information
AC005100.1	2	4	No Information
AC005100.2	3	3	No Information
AC005100.2-AC091705.1	3	3	No Information
AC005102.1	2	0	No Information
AC005105.1	2	0	No Information
AC005144.1	3	2	No Information
AC005144.1-ROCR	5	3	No Information
AC005153.1	2	0	No Information
AC005154.3	3	2	No Information
AC005154.4	4	2	No Information
AC005156.1	4	2	No Information
AC005162.2	2	2	No Information
AC005165.1	4	4	No Information
AC005165.3	2	4	No Information
AC005165.3-AC018706.1	3	4	No Information
AC005176.2	3	2	No Information
AC005178.1	2	2	No Information
AC005178.1-WSPAR	3	3	No Information
AC005180.2	2	3	No Information
AC005181.1	2	2	No Information
AC005181.1-CASC17	4	3	No Information
AC005208.1	4	3	No Information
AC005209.1	2	2	No Information
AC005224.1	5	3	No Information
AC005224.2	3	2	No Information
AC005224.3	5	0	No Information
AC005225.1	3	3	No Information
AC005225.2	5	3	No Information
AC005225.3	3	2	No Information
AC005225.4	3	2	No Information
AC005229.1	3	2	No Information
AC005229.2	2	2	No Information
AC005229.3	3	3	No Information
AC005229.3-AC005229.4	3	3	No Information
AC005229.5	2	5	No Information
AC005230.1	2	0	No Information
AC005232.1	2	0	No Information
AC005234.2	3	2	No Information
AC005237.2	2	2	No Information
AC005244.2	4	2	No Information
AC005244.2-AC084167.1	5	6	No Information
AC005252.1	2	0	No Information
AC005252.1-LINC00939	3	3	No Information
AC005252.2	4	2	No Information
AC005252.2-AC005252.4	4	3	No Information
AC005252.3	3	0	No Information
AC005252.4	2	2	No Information
AC005252.4-AC005252.1	2	3	No Information
AC005253.1	2	2	No Information
AC005256.1	2	2	No Information
AC005258.1	2	2	No Information
AC005258.2	3	2	No Information
AC005261.1	4	5	No Information
AC005261.2	2	4	No Information
AC005261.6	2	2	No Information
AC005262.2	2	0	No Information
AC005264.1	3	3	No Information
AC005277.2	2	2	No Information
AC005280.1	2	0	No Information
AC005280.3	2	0	No Information
AC005288.1	2	0	No Information
AC005291.1	2	0	No Information
AC005291.2	2	3	No Information
AC005293.1	2	0	No Information
AC005294.1	2	2	No Information
AC005297.1	2	0	No Information
AC005297.1-MAGEB6	3	3	No Information
AC005297.2-MAGEB5	3	0	No Information
AC005297.3-AC073614.1	4	2	No Information
AC005301.1	2	3	No Information
AC005301.2	2	4	No Information
AC005303.1	2	5	No Information
AC005303.1-LINC02093	5	4	No Information
AC005304.1	3	2	No Information
AC005304.2	2	2	No Information
AC005307.1	2	3	No Information
AC005323.1	3	4	No Information
AC005323.2	2	4	No Information
AC005324.1	3	3	No Information
AC005324.2	2	2	No Information
AC005324.3	3	2	No Information
AC005324.4	2	3	No Information
AC005324.5	2	0	No Information
AC005329.1	2	0	No Information
AC005330.1	2	4	No Information
AC005330.1-PWWP3A	2	2	No Information
AC005332.4	4	4	No Information
AC005332.4-AC005332.1	4	4	No Information
AC005336.1	3	0	No Information
AC005336.2	2	5	No Information
AC005341.1	2	4	No Information
AC005342.1	2	0	No Information
AC005342.2	2	0	No Information
AC005344.1	2	5	No Information
AC005345.1	2	0	No Information
AC005345.1-RPL7P58	2	2	No Information
AC005351.1	2	2	No Information
AC005355.1	5	5	No Information
AC005357.1	5	2	No Information
AC005357.2	2	3	No Information
AC005358.1	5	2	No Information
AC005377.1	3	0	No Information
AC005379.1	2	0	No Information
AC005381.1	2	7	No Information
AC005383.1	4	2	No Information
AC005391.1	3	2	No Information
AC005392.1	3	0	No Information
AC005392.2	3	4	No Information
AC005392.2-CD177	3	0	No Information
AC005392.3	3	2	No Information
AC005393.1	2	3	No Information
AC005394.1	2	2	No Information
AC005394.2	6	4	No Information
AC005400.1	3	4	No Information
AC005410.1	2	0	No Information
AC005410.2	2	3	No Information
AC005412.1	2	2	No Information
AC005414.1	2	2	No Information
AC005476.1	2	3	No Information
AC005476.2	6	2	No Information
AC005477.1	2	3	No Information
AC005479.1	2	3	No Information
AC005480.1	2	0	No Information
AC005481.1	2	2	No Information
AC005482.1	2	3	No Information
AC005482.1-AC092648.1	4	5	No Information
AC005487.1	3	3	No Information
AC005487.1-AC002487.1	3	3	No Information
AC005498.3	2	0	No Information
AC005514.1	3	4	No Information
AC005515.1	2	2	No Information
AC005515.2	2	0	No Information
AC005518.1	2	2	No Information
AC005520.1	2	0	No Information
AC005520.4	2	2	No Information
AC005520.4-LINC02274	5	2	No Information
AC005520.6	4	3	No Information
AC005520.7	2	2	No Information
AC005521.1	2	2	No Information
AC005524.1	2	3	No Information
AC005524.1-MAN1A2P1	2	3	No Information
AC005531.1	3	2	No Information
AC005531.1-CLEC2L	2	2	No Information
AC005532.1	3	6	No Information
AC005532.1-AC079448.1	2	3	No Information
AC005537.1	3	2	No Information
AC005537.2	5	3	No Information
AC005538.1	3	0	No Information
AC005539.1	2	2	No Information
AC005544.1	2	0	No Information
AC005544.2	2	0	No Information
AC005546.1	5	2	No Information
AC005548.1	2	2	No Information
AC005550.2	3	2	No Information
AC005551.1	2	2	No Information
AC005552.1	2	2	No Information
AC005552.1-AC022903.1	2	5	No Information
AC005559.1	2	3	No Information
AC005562.1	7	3	No Information
AC005562.1-RN7SL316P	5	3	No Information
AC005562.2	3	2	No Information
AC005580.1	3	4	No Information
AC005586.1	2	0	No Information
AC005586.2	3	0	No Information
AC005586.2-AC005586.1	2	2	No Information
AC005588.1	3	2	No Information
AC005592.1	3	0	No Information
AC005592.2	2	2	No Information
AC005597.1	3	0	No Information
AC005599.1	4	3	No Information
AC005606.1	3	0	No Information
AC005614.1	2	0	No Information
AC005614.1-VN1R96P	3	2	No Information
AC005619.1	2	2	No Information
AC005619.1-AC005256.1	2	2	No Information
AC005622.1	2	3	No Information
AC005625.1	2	0	No Information
AC005631.1	5	5	No Information
AC005632.1	3	3	No Information
AC005632.2	4	3	No Information
AC005632.2-AC005632.1	5	4	No Information
AC005632.3	2	0	No Information
AC005632.4	2	2	No Information
AC005632.5	2	3	No Information
AC005632.6	3	2	No Information
AC005670.3	6	5	No Information
AC005670.3-CDC27	2	0	No Information
AC005682.2	5	2	No Information
AC005682.2-SNHG26	2	3	No Information
AC005691.1	4	2	No Information
AC005692.1	2	2	No Information
AC005692.2	5	2	No Information
AC005695.1	2	3	No Information
AC005695.2	2	0	No Information
AC005696.4	2	3	No Information
AC005697.1	3	3	No Information
AC005697.2	2	5	No Information
AC005697.3	4	2	No Information
AC005699.1	7	5	No Information
AC005699.1-AC108037.1	3	3	No Information
AC005702.1	3	0	No Information
AC005702.3	3	2	No Information
AC005703.1	2	0	No Information
AC005703.2	2	2	No Information
AC005703.4	3	2	No Information
AC005703.4-CDRT4	3	0	No Information
AC005703.5	2	3	No Information
AC005703.7	2	2	No Information
AC005722.1	4	0	No Information
AC005722.3	3	2	No Information
AC005726.1	3	3	No Information
AC005726.2	2	3	No Information
AC005726.4	2	0	No Information
AC005736.1	5	3	No Information
AC005740.2	3	0	No Information
AC005740.2-NDFIP1	4	4	No Information
AC005740.5	4	3	No Information
AC005741.1-AC006525.1	2	2	No Information
AC005746.3	4	2	No Information
AC005747.1	5	9	No Information
AC005747.1-RPS27AP1	4	4	No Information
AC005753.1-PCDH1	4	5	No Information
AC005753.2	3	4	No Information
AC005753.2-AC005753.3	3	4	No Information
AC005753.3	3	2	No Information
AC005757.1	2	3	No Information
AC005759.1	2	3	No Information
AC005771.1	4	3	No Information
AC005771.1-AC007423.1	3	3	No Information
AC005772.1	3	2	No Information
AC005772.2	2	4	No Information
AC005774.1	3	2	No Information
AC005774.1-AC093515.1	4	3	No Information
AC005774.2	5	2	No Information
AC005775.1	2	2	No Information
AC005776.1	2	0	No Information
AC005776.2	2	0	No Information
AC005785.2	2	2	No Information
AC005786.3	3	2	No Information
AC005786.4	2	2	No Information
AC005789.1	2	0	No Information
AC005798.1	4	2	No Information
AC005798.1-CD38	4	2	No Information
AC005803.1	2	0	No Information
AC005808.1	3	4	No Information
AC005808.1-RNU7-14P	5	2	No Information
AC005821.1	3	2	No Information
AC005821.2	2	3	No Information
AC005828.2	3	3	No Information
AC005828.5	2	2	No Information
AC005828.5-PPIAP55	2	0	No Information
AC005828.7	3	2	No Information
AC005829.2	4	3	No Information
AC005831.1	3	3	No Information
AC005832.1	2	0	No Information
AC005833.1	2	3	No Information
AC005838.1	2	4	No Information
AC005838.3	2	2	No Information
AC005839.1	2	2	No Information
AC005840.1	2	3	No Information
AC005840.1-SRP14P1	3	2	No Information
AC005840.2	3	2	No Information
AC005840.3-MRPL51	2	0	No Information
AC005840.4	2	3	No Information
AC005842.1	4	4	No Information
AC005842.1-AC084375.1	4	4	No Information
AC005845.1	2	2	No Information
AC005845.1-CD9	4	4	No Information
AC005856.1	2	2	No Information
AC005858.1	3	3	No Information
AC005863.1	4	0	No Information
AC005863.1-LINC02096	2	3	No Information
AC005865.1	4	4	No Information
AC005868.1	2	6	No Information
AC005871.1	4	0	No Information
AC005871.2	4	5	No Information
AC005884.1	2	0	No Information
AC005899.3	2	3	No Information
AC005899.6	4	2	No Information
AC005899.9	3	2	No Information
AC005901.1	2	2	No Information
AC005905.1	2	0	No Information
AC005906.1	2	0	No Information
AC005906.2	4	3	No Information
AC005906.3	3	3	No Information
AC005906.3-LINC02443	5	5	No Information
AC005908.1	2	4	No Information
AC005908.2	2	4	No Information
AC005908.3	6	2	No Information
AC005909.1	2	2	No Information
AC005909.2	6	5	No Information
AC005909.2-AC067819.1	2	3	No Information
AC005911.1	3	2	No Information
AC005912.2	2	2	No Information
AC005912.3	2	3	No Information
AC005914.1	2	3	No Information
AC005914.1-AC006076.1	3	3	No Information
AC005915.1-MRPS5P3	3	3	No Information
AC005920.1	2	3	No Information
AC005920.2	5	3	No Information
AC005920.3	4	2	No Information
AC005920.4	3	3	No Information
AC005921.2	2	2	No Information
AC005921.3	4	0	No Information
AC005921.4	5	2	No Information
AC005921.5	3	2	No Information
AC005951.1	2	0	No Information
AC005951.1-ARL2BPP8	3	2	No Information
AC005972.1	2	3	No Information
AC005972.1-AC005972.2	3	4	No Information
AC005972.2	2	2	No Information
AC005972.3	2	4	No Information
AC005993.1	4	6	No Information
AC005998.1	3	4	No Information
AC005998.1-DPP6	6	4	No Information
AC005999.1	3	3	No Information
AC005999.2	4	5	No Information
AC005999.2-AC006478.1	3	3	No Information
AC006001.2	2	2	No Information
AC006001.3	4	3	No Information
AC006001.3-RPL35P5	2	0	No Information
AC006001.4	2	0	No Information
AC006003.1	2	4	No Information
AC006006.1	2	3	No Information
AC006006.1-CCT4P1	3	2	No Information
AC006007.1	2	2	No Information
AC006007.1-AC073308.1	5	6	No Information
AC006008.1	3	3	No Information
AC006011.1	2	2	No Information
AC006011.2	3	2	No Information
AC006011.3	3	3	No Information
AC006013.1	2	3	No Information
AC006013.1-AC093655.1	4	4	No Information
AC006015.1	6	3	No Information
AC006015.1-AC079355.1	5	3	No Information
AC006017.1	2	0	No Information
AC006019.1	4	4	No Information
AC006019.2	3	2	No Information
AC006019.3	2	3	No Information
AC006020.1	3	0	No Information
AC006022.1	2	3	No Information
AC006023.2	2	4	No Information
AC006023.3	4	5	No Information
AC006026.1	3	2	No Information
AC006026.1-CLK2P1	2	4	No Information
AC006026.2	2	0	No Information
AC006026.2-FAM221A	3	3	No Information
AC006026.3	3	2	No Information
AC006028.1	2	2	No Information
AC006033.1	3	2	No Information
AC006033.2	3	0	No Information
AC006037.1	3	2	No Information
AC006037.1-AC122134.1	4	5	No Information
AC006037.2	2	3	No Information
AC006037.2-AC006037.1	4	3	No Information
AC006041.1	5	0	No Information
AC006041.1-CRPPA	4	5	No Information
AC006041.2	2	5	No Information
AC006041.2-AC006041.1	2	4	No Information
AC006042.1	3	2	No Information
AC006042.2	2	4	No Information
AC006042.3	3	3	No Information
AC006043.1	2	3	No Information
AC006055.1	2	2	No Information
AC006055.1-AC006058.2	6	4	No Information
AC006057.1	2	2	No Information
AC006058.1	2	0	No Information
AC006058.1-TOPAZ1	7	4	No Information
AC006058.3	2	2	No Information
AC006058.3-RNU6-367P	2	3	No Information
AC006059.3&AC006059.4	2	2	No Information
AC006062.1-ANOS1	2	3	No Information
AC006063.1	2	4	No Information
AC006063.2	2	2	No Information
AC006063.3	3	3	No Information
AC006063.3-AC006063.4	6	4	No Information
AC006063.4	2	0	No Information
AC006064.1	2	4	No Information
AC006065.1	2	2	No Information
AC006065.2	3	3	No Information
AC006065.3	3	2	No Information
AC006065.4	3	4	No Information
AC006065.5	2	3	No Information
AC006065.6	3	3	No Information
AC006076.1	3	3	No Information
AC006076.1-SUMO1P1	3	3	No Information
AC006112.1	3	0	No Information
AC006115.2	6	4	No Information
AC006116.10	2	0	No Information
AC006116.2	5	2	No Information
AC006116.3	5	2	No Information
AC006116.4	2	3	No Information
AC006116.7	5	2	No Information
AC006128.1	3	0	No Information
AC006130.1	3	0	No Information
AC006130.2	3	2	No Information
AC006144.1	2	2	No Information
AC006144.1-GLUD2	2	0	No Information
AC006144.2	2	2	No Information
AC006148.1	5	5	No Information
AC006148.1-RNU6-102P	4	4	No Information
AC006148.2	3	0	No Information
AC006150.1	2	2	No Information
AC006157.1	2	2	No Information
AC006158.1	3	0	No Information
AC006159.1	3	2	No Information
AC006159.2	3	0	No Information
AC006160.1	2	0	No Information
AC006160.2-LAP3	2	2	No Information
AC006195.1	2	0	No Information
AC006196.1	2	0	No Information
AC006196.1-LINC01790	2	2	No Information
AC006197.1	2	0	No Information
AC006197.2	4	5	No Information
AC006197.2-AC023513.1	4	2	No Information
AC006199.1	2	2	No Information
AC006205.2	2	0	No Information
AC006206.2	2	3	No Information
AC006207.1	3	2	No Information
AC006210.1	2	2	No Information
AC006210.2-DCAF8L2	4	8	No Information
AC006213.2	2	2	No Information
AC006213.3	2	4	No Information
AC006213.4	2	2	No Information
AC006213.6	2	0	No Information
AC006230.1	2	2	No Information
AC006236.1	3	0	No Information
AC006236.1-AC007846.1	3	2	No Information
AC006238.1	2	0	No Information
AC006238.2	2	2	No Information
AC006262.1	2	2	No Information
AC006262.2	2	2	No Information
AC006262.3	3	0	No Information
AC006262.4	4	4	No Information
AC006270.3	2	2	No Information
AC006273.1	3	2	No Information
AC006277.1	3	4	No Information
AC006277.1-TLE6	5	2	No Information
AC006288.1	4	3	No Information
AC006288.1-LINC01613	5	3	No Information
AC006296.1	3	3	No Information
AC006296.2	5	0	No Information
AC006296.3	3	2	No Information
AC006299.1	5	6	No Information
AC006299.1-LINC02718	5	9	No Information
AC006305.1	2	3	No Information
AC006305.2	3	5	No Information
AC006305.2-TXNL1	6	7	No Information
AC006305.4	8	4	No Information
AC006320.1	2	3	No Information
AC006320.1-AC006459.1	4	7	No Information
AC006326.1	3	2	No Information
AC006328.1	3	0	No Information
AC006328.2	3	0	No Information
AC006329.1	3	2	No Information
AC006329.1-AZGP1P2	4	3	No Information
AC006330.1	3	0	No Information
AC006333.1	3	2	No Information
AC006333.1-RNU6-11P	3	3	No Information
AC006335.1	3	0	No Information
AC006335.1-RBMY2GP	2	0	No Information
AC006335.2-TSPY19P	3	0	No Information
AC006348.1	3	2	No Information
AC006348.1-AC079809.1	5	4	No Information
AC006355.1	2	4	No Information
AC006355.2	3	3	No Information
AC006357.1	2	4	No Information
AC006360.1	5	0	No Information
AC006362.1	2	2	No Information
AC006363.1	3	3	No Information
AC006363.1-AC010991.1	2	2	No Information
AC006364.1	2	3	No Information
AC006364.1-WNT16	2	2	No Information
AC006369.1	3	2	No Information
AC006369.2-AC010878.1	5	4	No Information
AC006372.1	2	0	No Information
AC006372.2	3	0	No Information
AC006372.3	6	4	No Information
AC006372.4	2	0	No Information
AC006378.1	2	3	No Information
AC006380.1	2	3	No Information
AC006386.2-LINC00266-4P	9	0	No Information
AC006387.1	2	3	No Information
AC006390.1	3	0	No Information
AC006398.1	3	2	No Information
AC006398.1-AC006380.1	5	3	No Information
AC006427.1	2	2	No Information
AC006427.2	2	3	No Information
AC006427.2-ZEB2P1	3	2	No Information
AC006435.1	3	0	No Information
AC006435.2	3	0	No Information
AC006435.4	3	3	No Information
AC006441.1	2	2	No Information
AC006441.2	2	6	No Information
AC006441.4	2	6	No Information
AC006441.5	2	2	No Information
AC006443.1	2	0	No Information
AC006445.1	2	0	No Information
AC006445.2-AC006445.1	2	2	No Information
AC006445.3	2	2	No Information
AC006449.9	2	2	No Information
AC006450.1	2	2	No Information
AC006450.3	2	2	No Information
AC006452.1	2	0	No Information
AC006452.2	3	3	No Information
AC006453.1	2	2	No Information
AC006453.1-AC006453.2	4	4	No Information
AC006453.2	3	3	No Information
AC006453.2-AC006453.4	2	4	No Information
AC006453.3	6	4	No Information
AC006453.3-AC006453.1	2	4	No Information
AC006453.4	2	4	No Information
AC006453.5	6	3	No Information
AC006453.6	3	4	No Information
AC006453.6-IGKV2D-40	6	9	No Information
AC006455.1	3	2	No Information
AC006455.7	3	3	No Information
AC006455.7-ZNF733P	3	3	No Information
AC006455.8	5	2	No Information
AC006457.1	3	2	No Information
AC006458.1	2	0	No Information
AC006458.1-AGMO	4	3	No Information
AC006459.1	3	3	No Information
AC006459.1-SGO1P2	7	4	No Information
AC006460.1	2	3	No Information
AC006460.1-AC005540.1	3	4	No Information
AC006460.2	2	3	No Information
AC006461.1	2	2	No Information
AC006463.1	2	0	No Information
AC006466.1-AC006398.1	5	3	No Information
AC006478.1	2	4	No Information
AC006478.1-AC006478.2	4	5	No Information
AC006478.2	4	3	No Information
AC006478.2-AC079763.1	4	6	No Information
AC006480.1	3	0	No Information
AC006480.2	2	0	No Information
AC006482.1	4	0	No Information
AC006482.1-SNX13	7	2	No Information
AC006483.2	3	2	No Information
AC006484.1	2	0	No Information
AC006484.1-MRPS35P3	3	3	No Information
AC006486.1-CIC	2	0	No Information
AC006487.1	4	4	No Information
AC006487.2	2	2	No Information
AC006499.1	3	3	No Information
AC006499.1-AC006499.8	4	3	No Information
AC006499.2	4	2	No Information
AC006499.3	2	3	No Information
AC006499.4	2	0	No Information
AC006499.5	2	5	No Information
AC006499.6	2	2	No Information
AC006499.6-AC006499.1	3	2	No Information
AC006499.7-AC110768.2	4	3	No Information
AC006504.2	3	3	No Information
AC006504.5	5	3	No Information
AC006504.5-AC010511.1	3	3	No Information
AC006504.6	2	2	No Information
AC006509.1	2	2	No Information
AC006509.2	2	2	No Information
AC006511.1	4	4	No Information
AC006511.2	3	2	No Information
AC006511.2-AC006511.5	3	3	No Information
AC006511.5	2	0	No Information
AC006511.6	3	2	No Information
AC006511.7	2	3	No Information
AC006517.1-SLC2A14	2	0	No Information
AC006517.2	2	3	No Information
AC006517.3	2	0	No Information
AC006517.4	3	2	No Information
AC006517.6	2	0	No Information
AC006518.2	2	0	No Information
AC006525.1	5	3	No Information
AC006525.1-AC113367.1	2	2	No Information
AC006529.1	2	4	No Information
AC006530.1	2	2	No Information
AC006538.1	2	2	No Information
AC006538.2-SGTA	2	0	No Information
AC006538.3	3	2	No Information
AC006539.3	3	2	No Information
AC006547.1	5	0	No Information
AC006547.3	2	0	No Information
AC006548.1	3	4	No Information
AC006548.2	3	3	No Information
AC006557.1	2	2	No Information
AC006557.2	2	3	No Information
AC006557.6	3	2	No Information
AC006557.6-AC006557.5	3	2	No Information
AC006566.1	2	4	No Information
AC006566.2	2	0	No Information
AC006581.1	2	3	No Information
AC006581.2	3	6	No Information
AC006600.1	2	2	No Information
AC006600.2	3	3	No Information
AC006840.1	2	2	No Information
AC006840.1-LINC02438	5	4	No Information
AC006927.2	2	4	No Information
AC006927.3	2	3	No Information
AC006927.4	2	2	No Information
AC006927.5	2	4	No Information
AC006942.1	3	2	No Information
AC006946.1	4	2	No Information
AC006946.2	2	3	No Information
AC006946.3	4	0	No Information
AC006947.1	2	2	No Information
AC006960.1	2	3	No Information
AC006960.2	2	2	No Information
AC006960.2-AC006960.4	2	0	No Information
AC006960.3	3	3	No Information
AC006960.4	2	0	No Information
AC006967.1	3	2	No Information
AC006967.1-AC006967.3	2	0	No Information
AC006967.2	3	0	No Information
AC006967.2-AC006967.1	2	0	No Information
AC006967.3	3	0	No Information
AC006967.3-UBE3C	2	4	No Information
AC006970.1	4	3	No Information
AC006970.2	3	0	No Information
AC006970.2-AC006970.3	5	2	No Information
AC006970.3	2	4	No Information
AC006971.1	3	3	No Information
AC006971.1-EGFR	3	3	No Information
AC006972.1	5	4	No Information
AC006974.1	5	2	No Information
AC006974.1-AC006974.2	5	3	No Information
AC006974.2	4	8	No Information
AC006978.1	2	0	No Information
AC006978.2	3	4	No Information
AC006986.1	3	0	No Information
AC006987.1-RNA5SP518	3	3	No Information
AC006989.1	2	0	No Information
AC006989.1-PUDPP1	4	3	No Information
AC006994.2	2	2	No Information
AC006994.2-AC097525.1	3	0	No Information
AC007000.3	2	0	No Information
AC007000.4	8	6	No Information
AC007001.1	2	0	No Information
AC007003.1	2	2	No Information
AC007003.1-DTX2P1-UPK3BP1-PMS2P11	3	3	No Information
AC007009.1	2	0	No Information
AC007012.1	3	2	No Information
AC007012.2	2	2	No Information
AC007014.1	2	0	No Information
AC007014.2	2	3	No Information
AC007016.1	2	2	No Information
AC007021.1	2	2	No Information
AC007027.1	2	2	No Information
AC007029.1-NDUFA4	2	2	No Information
AC007029.2-PHF14	2	2	No Information
AC007036.1-ZNRF2	2	5	No Information
AC007036.2	3	2	No Information
AC007036.3	2	0	No Information
AC007036.5	3	0	No Information
AC007038.1	2	0	No Information
AC007040.1	3	2	No Information
AC007040.2	2	2	No Information
AC007041.1	2	0	No Information
AC007064.1-AC006548.1	2	3	No Information
AC007064.2	5	2	No Information
AC007064.4	2	4	No Information
AC007066.3	2	2	No Information
AC007068.1	2	0	No Information
AC007091.1	6	4	No Information
AC007091.1-TWISTNB	5	4	No Information
AC007092.1	3	3	No Information
AC007098.1	2	0	No Information
AC007098.2	2	3	No Information
AC007099.1	5	2	No Information
AC007099.2	2	2	No Information
AC007099.3	2	0	No Information
AC007100.1	6	4	No Information
AC007100.1-AC007381.1	7	4	No Information
AC007100.2	2	0	No Information
AC007106.1	3	3	No Information
AC007106.1-AC093791.2	4	5	No Information
AC007106.2	5	0	No Information
AC007106.2-AC007106.1	3	2	No Information
AC007114.1	4	2	No Information
AC007114.2	2	0	No Information
AC007115.1	3	2	No Information
AC007115.1-LINC02823	3	5	No Information
AC007128.1	3	2	No Information
AC007128.1-NXPH1	2	5	No Information
AC007128.2	4	5	No Information
AC007130.1	5	2	No Information
AC007132.1	2	5	No Information
AC007136.1	5	3	No Information
AC007151.1	2	0	No Information
AC007159.1-HSPA8P9	2	6	No Information
AC007161.1	2	2	No Information
AC007161.3	2	3	No Information
AC007179.2	6	6	No Information
AC007179.3	2	0	No Information
AC007182.1	2	2	No Information
AC007182.2	2	2	No Information
AC007191.1	2	2	No Information
AC007192.1-MPV17L2	2	3	No Information
AC007193.3	3	3	No Information
AC007204.2	2	2	No Information
AC007204.2-ZNF682	3	2	No Information
AC007207.1	2	4	No Information
AC007207.1-CCND2-AS1	4	6	No Information
AC007215.1	3	0	No Information
AC007216.1	4	3	No Information
AC007216.2	3	2	No Information
AC007216.3	2	0	No Information
AC007216.4	5	2	No Information
AC007218.1	5	2	No Information
AC007218.1-GRIN2A	3	2	No Information
AC007218.2	2	0	No Information
AC007218.3	3	2	No Information
AC007220.1	3	2	No Information
AC007220.1-HNRNPCP4	2	2	No Information
AC007221.1	3	6	No Information
AC007221.1-AC007218.1	5	3	No Information
AC007222.1	4	2	No Information
AC007222.2	2	2	No Information
AC007223.1	3	2	No Information
AC007224.1	3	0	No Information
AC007224.2	3	3	No Information
AC007225.1	2	0	No Information
AC007225.2-GPT2	3	4	No Information
AC007237.1	2	4	No Information
AC007240.1	2	0	No Information
AC007240.2	2	4	No Information
AC007241.2	2	0	No Information
AC007253.1	2	3	No Information
AC007255.1	3	3	No Information
AC007255.2	3	0	No Information
AC007262.1	2	0	No Information
AC007262.2	4	3	No Information
AC007269.1	2	2	No Information
AC007271.1	2	2	No Information
AC007272.1	2	0	No Information
AC007272.2	3	2	No Information
AC007274.3-RBMY2HP	3	0	No Information
AC007275.1	5	2	No Information
AC007277.1	4	3	No Information
AC007277.2	4	3	No Information
AC007279.1	2	4	No Information
AC007284.1	3	2	No Information
AC007285.1	2	0	No Information
AC007285.2	3	0	No Information
AC007292.1	2	3	No Information
AC007308.1	2	2	No Information
AC007312.1	2	0	No Information
AC007314.1	3	2	No Information
AC007317.1	3	3	No Information
AC007317.1-LINC01794	3	4	No Information
AC007318.1	2	2	No Information
AC007318.2	3	2	No Information
AC007318.2-AC007318.3	3	5	No Information
AC007318.3	3	0	No Information
AC007319.1	5	4	No Information
AC007322.1	2	0	No Information
AC007325.1	4	5	No Information
AC007325.1-AC007325.4	5	6	No Information
AC007325.2	4	2	No Information
AC007325.3	2	0	No Information
AC007325.3-AC007325.1	4	0	No Information
AC007325.4	2	0	No Information
AC007326.2	2	2	No Information
AC007326.3	3	0	No Information
AC007326.4	2	0	No Information
AC007326.5	2	0	No Information
AC007333.1	3	3	No Information
AC007333.2	3	4	No Information
AC007336.1	2	3	No Information
AC007336.2	3	2	No Information
AC007342.1	3	0	No Information
AC007342.2	2	0	No Information
AC007342.3	3	0	No Information
AC007342.4	2	3	No Information
AC007342.5	2	2	No Information
AC007342.8	2	0	No Information
AC007342.9-RBL2	3	3	No Information
AC007343.1	3	2	No Information
AC007343.1-LINC02183	3	3	No Information
AC007344.1	4	4	No Information
AC007344.1-HNRNPA1P48	2	0	No Information
AC007346.1-AC007346.2	5	5	No Information
AC007346.2	2	4	No Information
AC007346.2-AC007906.2	5	2	No Information
AC007349.1	2	4	No Information
AC007349.2-ELMO1	3	4	No Information
AC007349.3	2	3	No Information
AC007349.3-NPM1P18	3	3	No Information
AC007349.4-AC007349.1	2	3	No Information
AC007350.1	3	3	No Information
AC007359.1	5	0	No Information
AC007363.1	3	2	No Information
AC007363.1-VIT	4	2	No Information
AC007368.1	8	3	No Information
AC007370.1	4	2	No Information
AC007370.1-AC106041.1	3	4	No Information
AC007370.2	2	3	No Information
AC007370.2-AC007370.1	3	3	No Information
AC007375.1	2	0	No Information
AC007375.2	3	0	No Information
AC007376.2	5	3	No Information
AC007381.1	4	3	No Information
AC007383.1	2	2	No Information
AC007383.2	4	2	No Information
AC007383.2-NDUFS1	3	3	No Information
AC007384.1	5	2	No Information
AC007386.1	4	2	No Information
AC007387.1	2	0	No Information
AC007387.2	4	2	No Information
AC007387.3	2	3	No Information
AC007387.3-AC019069.1	3	2	No Information
AC007389.1	7	5	No Information
AC007389.1-AC118345.1	6	3	No Information
AC007389.2	2	3	No Information
AC007389.3	5	3	No Information
AC007389.5	2	2	No Information
AC007391.1	2	2	No Information
AC007391.2	5	2	No Information
AC007391.3	3	3	No Information
AC007391.3-AC006369.1	4	4	No Information
AC007394.1	2	0	No Information
AC007395.1	7	3	No Information
AC007402.1	5	5	No Information
AC007402.1-AC139712.2	2	3	No Information
AC007402.2	3	3	No Information
AC007403.1	5	2	No Information
AC007403.1-LINC01828	3	2	No Information
AC007405.1	2	0	No Information
AC007405.2	3	5	No Information
AC007405.4	3	2	No Information
AC007406.1	2	3	No Information
AC007406.2	2	2	No Information
AC007406.3	2	5	No Information
AC007406.4	2	3	No Information
AC007406.5	3	0	No Information
AC007422.1	5	5	No Information
AC007422.1-LINC01812	3	5	No Information
AC007423.1	2	0	No Information
AC007423.1-AC005181.1	7	7	No Information
AC007424.1	3	3	No Information
AC007424.1-MIR4495	4	6	No Information
AC007431.1	2	0	No Information
AC007431.2	2	2	No Information
AC007431.3	2	2	No Information
AC007432.1	4	3	No Information
AC007432.1-AC005144.1	4	3	No Information
AC007435.1-ATF2	3	2	No Information
AC007448.1	2	2	No Information
AC007448.2	2	3	No Information
AC007448.2-PSMD12	2	2	No Information
AC007448.3	2	0	No Information
AC007448.4	2	0	No Information
AC007448.5	3	2	No Information
AC007450.1	3	4	No Information
AC007450.2	2	3	No Information
AC007450.2-AC007450.1	3	0	No Information
AC007450.3	2	0	No Information
AC007450.4	2	0	No Information
AC007458.1	2	2	No Information
AC007463.1	3	2	No Information
AC007463.1-LINC00298	2	3	No Information
AC007463.2	2	0	No Information
AC007483.1	2	2	No Information
AC007483.1-FECHP1	5	4	No Information
AC007490.1	2	2	No Information
AC007491.1	3	2	No Information
AC007491.1-CRNDE	5	4	No Information
AC007493.1	6	6	No Information
AC007493.2	2	3	No Information
AC007493.2-LINC02178	2	0	No Information
AC007494.2	3	2	No Information
AC007495.1	2	3	No Information
AC007496.3	3	3	No Information
AC007497.1	2	2	No Information
AC007497.2	3	4	No Information
AC007497.2-RPGRIP1L	3	4	No Information
AC007513.1	3	3	No Information
AC007527.1	2	2	No Information
AC007528.1	3	3	No Information
AC007529.1	3	2	No Information
AC007529.2	3	3	No Information
AC007529.2-AC023512.1	4	4	No Information
AC007535.1	4	2	No Information
AC007537.1	2	0	No Information
AC007540.1	2	5	No Information
AC007540.2	4	2	No Information
AC007541.1	3	2	No Information
AC007546.1	3	0	No Information
AC007546.2	4	0	No Information
AC007546.3	4	2	No Information
AC007546.3-IFT81	5	2	No Information
AC007547.1	2	2	No Information
AC007547.1-LINC01206	3	5	No Information
AC007547.2-AC007547.1	2	3	No Information
AC007551.1	2	2	No Information
AC007552.1	3	0	No Information
AC007556.1	2	2	No Information
AC007556.1-UBE2V1P6	3	0	No Information
AC007557.2	2	2	No Information
AC007559.1	2	2	No Information
AC007560.1	2	4	No Information
AC007562.1-CDY19P	2	2	No Information
AC007563.1	3	0	No Information
AC007563.2	3	3	No Information
AC007563.3	4	3	No Information
AC007563.4	2	0	No Information
AC007566.2	3	2	No Information
AC007568.1	3	3	No Information
AC007568.1-AC003084.1	4	3	No Information
AC007569.1	3	2	No Information
AC007598.2	5	5	No Information
AC007599.1	2	2	No Information
AC007599.2	2	2	No Information
AC007601.1	2	2	No Information
AC007603.1	5	2	No Information
AC007603.2	2	3	No Information
AC007603.2-AC007603.1	2	0	No Information
AC007603.3	3	2	No Information
AC007603.3-CNEP1R1	3	5	No Information
AC007608.2	5	3	No Information
AC007608.4	5	2	No Information
AC007610.2	2	0	No Information
AC007610.3	2	2	No Information
AC007610.5	4	4	No Information
AC007610.7	5	3	No Information
AC007610.7-RPL10P14	6	2	No Information
AC007611.1	5	3	No Information
AC007611.1-AC023827.1	5	4	No Information
AC007614.1	4	3	No Information
AC007614.1-C16orf78	2	3	No Information
AC007614.2	3	2	No Information
AC007618.1	2	2	No Information
AC007619.1	2	0	No Information
AC007619.2	2	0	No Information
AC007620.1	2	2	No Information
AC007620.2	2	2	No Information
AC007620.3	2	2	No Information
AC007621.1	3	0	No Information
AC007622.1	3	0	No Information
AC007622.1-PRDM4	2	0	No Information
AC007631.1	2	3	No Information
AC007631.1-LINC01916	7	5	No Information
AC007637.1	3	2	No Information
AC007638.1-MMD	4	2	No Information
AC007638.2	4	2	No Information
AC007649.1	4	2	No Information
AC007649.1-SETP7	2	3	No Information
AC007652.1	2	2	No Information
AC007652.1-AC018647.3	5	3	No Information
AC007652.2	2	0	No Information
AC007652.2-AC007652.1	5	4	No Information
AC007652.3	3	4	No Information
AC007656.1	2	3	No Information
AC007656.2	5	5	No Information
AC007656.2-LINC02409	3	4	No Information
AC007656.3	2	2	No Information
AC007656.4	2	2	No Information
AC007663.1	3	2	No Information
AC007663.2	3	2	No Information
AC007663.3	2	0	No Information
AC007663.3-FAM230G	2	2	No Information
AC007663.4	2	0	No Information
AC007666.1	3	3	No Information
AC007666.2	2	2	No Information
AC007677.1	2	0	No Information
AC007679.1	2	4	No Information
AC007679.2	2	4	No Information
AC007679.3	4	4	No Information
AC007681.1	3	2	No Information
AC007683.1	2	0	No Information
AC007683.2	2	4	No Information
AC007684.2	2	0	No Information
AC007685.1-BX890604.2	3	3	No Information
AC007685.2	4	2	No Information
AC007686.1	2	0	No Information
AC007686.3	4	0	No Information
AC007686.4	3	3	No Information
AC007686.4-IRF2BPL	2	2	No Information
AC007686.5	2	0	No Information
AC007687.1	2	0	No Information
AC007688.2-RPL13AP20	3	2	No Information
AC007690.1	2	2	No Information
AC007718.1	2	2	No Information
AC007718.1-AC091193.1	5	2	No Information
AC007731.3	3	2	No Information
AC007731.4	2	0	No Information
AC007731.6	3	2	No Information
AC007741.1	2	0	No Information
AC007743.1	2	3	No Information
AC007744.1	2	0	No Information
AC007749.1-AC007749.2	2	2	No Information
AC007749.2-RN7SKP43	4	4	No Information
AC007750.1	2	3	No Information
AC007773.1	3	0	No Information
AC007780.1	4	4	No Information
AC007785.1	3	4	No Information
AC007785.2	3	3	No Information
AC007785.3	3	2	No Information
AC007786.1	2	2	No Information
AC007786.2	2	4	No Information
AC007786.3	2	2	No Information
AC007786.4	3	4	No Information
AC007790.1	3	2	No Information
AC007792.1	2	2	No Information
AC007795.1	2	3	No Information
AC007834.1	3	0	No Information
AC007834.1-TCHP	3	0	No Information
AC007834.2	3	2	No Information
AC007846.1	4	5	No Information
AC007846.2	3	4	No Information
AC007848.1	3	3	No Information
AC007848.1-NTF3	8	5	No Information
AC007849.1	5	2	No Information
AC007849.2	2	0	No Information
AC007861.1	2	6	No Information
AC007861.2	2	3	No Information
AC007876.1	3	2	No Information
AC007876.1-TOMM22P1	4	3	No Information
AC007877.1	3	2	No Information
AC007879.1	6	2	No Information
AC007879.2	3	0	No Information
AC007879.3	6	2	No Information
AC007879.4	2	2	No Information
AC007879.5	5	2	No Information
AC007880.1	2	0	No Information
AC007880.2	2	0	No Information
AC007881.2	3	4	No Information
AC007881.4	9	2	No Information
AC007906.1	3	3	No Information
AC007906.2	3	2	No Information
AC007907.1	3	2	No Information
AC007908.1-AC136616.1	2	4	No Information
AC007919.2	3	0	No Information
AC007920.1	2	0	No Information
AC007920.2	5	3	No Information
AC007920.2-RTP4	4	5	No Information
AC007922.1	2	0	No Information
AC007922.2	2	5	No Information
AC007922.4	4	3	No Information
AC007922.5	2	2	No Information
AC007923.1	3	2	No Information
AC007923.1-AC004253.2	3	3	No Information
AC007923.2	2	3	No Information
AC007923.3	3	5	No Information
AC007923.4	4	5	No Information
AC007923.4-AC007923.3	4	4	No Information
AC007948.1-AC007631.1	5	3	No Information
AC007950.1	5	3	No Information
AC007950.1-AC007950.2	3	3	No Information
AC007950.2	3	2	No Information
AC007952.1	3	0	No Information
AC007952.2	3	2	No Information
AC007952.2-AC007952.4	3	3	No Information
AC007952.3	6	2	No Information
AC007952.4	6	2	No Information
AC007952.4-GRAPL	6	0	No Information
AC007952.5	3	0	No Information
AC007952.6	4	0	No Information
AC007952.9	6	0	No Information
AC007953.1	3	2	No Information
AC007953.2	2	3	No Information
AC007953.2-RNU6-1120P	2	3	No Information
AC007966.1	2	2	No Information
AC007967.1	2	0	No Information
AC007967.1-AC007967.4	3	0	No Information
AC007967.3	3	2	No Information
AC007967.3-OFD1P3Y	3	0	No Information
AC007967.4	3	0	No Information
AC007967.4-AC007967.3	3	0	No Information
AC007969.2	2	3	No Information
AC007982.1	2	3	No Information
AC007991.1	2	2	No Information
AC007991.3	3	2	No Information
AC007992.1-AC007992.2	2	4	No Information
AC007992.2	2	0	No Information
AC007993.1	2	0	No Information
AC007993.2	2	0	No Information
AC007998.1-AC007998.4	2	2	No Information
AC007998.3	3	3	No Information
AC007998.4	3	0	No Information
AC007998.4-AC007998.3	3	2	No Information
AC007998.5	2	0	No Information
AC008011.1	2	3	No Information
AC008011.1-PTHLH	2	0	No Information
AC008012.1	2	3	No Information
AC008013.2	2	4	No Information
AC008013.4	6	3	No Information
AC008014.1	5	4	No Information
AC008014.1-AC079906.1	5	4	No Information
AC008015.1	2	2	No Information
AC008026.1	2	0	No Information
AC008026.3	3	2	No Information
AC008033.2	3	2	No Information
AC008033.2-RPSAP12	4	3	No Information
AC008035.1	2	3	No Information
AC008040.1	2	2	No Information
AC008040.3	2	0	No Information
AC008040.4	2	0	No Information
AC008050.1	4	5	No Information
AC008055.1	3	2	No Information
AC008055.1-RNU4-41P	3	2	No Information
AC008055.2-SLC9A7P1	3	2	No Information
AC008056.2	4	2	No Information
AC008060.1	3	3	No Information
AC008060.2	2	2	No Information
AC008060.3	2	3	No Information
AC008060.4	3	3	No Information
AC008060.4-AC008060.5	5	0	No Information
AC008060.5	8	2	No Information
AC008063.1	2	3	No Information
AC008063.1-GCG	3	2	No Information
AC008065.1	2	3	No Information
AC008066.1	2	2	No Information
AC008066.1-PURG	2	0	No Information
AC008067.1	5	3	No Information
AC008069.1-LINC01866	2	3	No Information
AC008072.1	2	2	No Information
AC008072.1-FAM124B	4	2	No Information
AC008073.1	2	3	No Information
AC008073.2	2	3	No Information
AC008074.1	2	2	No Information
AC008079.1	2	0	No Information
AC008080.1	2	2	No Information
AC008080.2	2	4	No Information
AC008080.3	2	2	No Information
AC008080.4	2	4	No Information
AC008083.2	2	3	No Information
AC008083.2-PPIAP45	2	3	No Information
AC008083.3	3	2	No Information
AC008083.4	2	3	No Information
AC008103.1	3	4	No Information
AC008105.2	2	3	No Information
AC008105.3	5	3	No Information
AC008114.1	2	6	No Information
AC008115.1	3	2	No Information
AC008115.4	2	0	No Information
AC008121.2	2	2	No Information
AC008121.3	2	0	No Information
AC008121.4	3	2	No Information
AC008124.1	2	2	No Information
AC008125.1-AC078880.1	4	5	No Information
AC008127.1	4	3	No Information
AC008127.2	4	3	No Information
AC008128.1	2	3	No Information
AC008132.1	5	4	No Information
AC008132.1-FAM230F	4	0	No Information
AC008133.1	2	2	No Information
AC008133.2	2	2	No Information
AC008134.1	4	4	No Information
AC008134.1-PLD1	4	4	No Information
AC008147.1	2	2	No Information
AC008147.2	2	2	No Information
AC008147.3	2	0	No Information
AC008147.4	3	2	No Information
AC008147.4-FAM186A	2	4	No Information
AC008149.2	2	0	No Information
AC008154.1	3	2	No Information
AC008154.1-AC009275.1	2	0	No Information
AC008155.1	5	0	No Information
AC008155.1-PTMAP10	3	3	No Information
AC008158.1	3	3	No Information
AC008158.1-POLRMTP1	4	0	No Information
AC008163.1	4	3	No Information
AC008164.1	3	2	No Information
AC008164.1-AC008069.1	3	2	No Information
AC008170.1	2	2	No Information
AC008250.1	3	4	No Information
AC008264.1	2	2	No Information
AC008264.2	2	3	No Information
AC008267.1	2	2	No Information
AC008267.2	2	2	No Information
AC008267.3	2	2	No Information
AC008267.4	4	7	No Information
AC008267.5	2	0	No Information
AC008267.8	2	0	No Information
AC008268.1	2	2	No Information
AC008268.1-GPAT2P1	5	4	No Information
AC008269.1	4	4	No Information
AC008269.2	2	3	No Information
AC008273.1	4	3	No Information
AC008277.1	2	0	No Information
AC008277.2	3	0	No Information
AC008278.1	3	2	No Information
AC008278.2	6	3	No Information
AC008280.1	2	3	No Information
AC008280.3	2	3	No Information
AC008281.1	2	0	No Information
AC008281.1-AC009310.1	3	5	No Information
AC008372.1	3	3	No Information
AC008378.1	2	0	No Information
AC008378.2	2	2	No Information
AC008379.1	2	2	No Information
AC008379.2	2	2	No Information
AC008385.1	3	0	No Information
AC008391.1	2	2	No Information
AC008393.2	2	2	No Information
AC008394.1	5	4	No Information
AC008394.1-RASA1	4	2	No Information
AC008395.1	5	2	No Information
AC008397.1	3	0	No Information
AC008403.1	2	0	No Information
AC008403.3	2	2	No Information
AC008406.1	2	2	No Information
AC008406.2	2	0	No Information
AC008406.3	3	0	No Information
AC008410.1	5	3	No Information
AC008410.1-KIF4B	5	2	No Information
AC008412.1	2	2	No Information
AC008412.1-RNA5SP200	2	3	No Information
AC008413.1	2	0	No Information
AC008413.2	4	2	No Information
AC008415.1	6	5	No Information
AC008427.2	3	3	No Information
AC008429.1	3	2	No Information
AC008429.2	2	0	No Information
AC008429.3	2	0	No Information
AC008429.4	2	0	No Information
AC008432.1	3	3	No Information
AC008432.1-LSM1P2	2	3	No Information
AC008434.1	2	0	No Information
AC008438.1	2	2	No Information
AC008443.3	3	2	No Information
AC008443.5	2	3	No Information
AC008443.7	6	3	No Information
AC008443.8	5	0	No Information
AC008443.9	2	0	No Information
AC008446.1	2	0	No Information
AC008459.1	2	2	No Information
AC008462.1	4	2	No Information
AC008462.1-AC133134.1	6	3	No Information
AC008464.1	2	2	No Information
AC008467.1	3	3	No Information
AC008474.1	2	2	No Information
AC008489.1	3	2	No Information
AC008489.1-RPL7P20	5	4	No Information
AC008494.2	2	2	No Information
AC008494.3	2	0	No Information
AC008496.1	2	0	No Information
AC008496.1-LINC01455	3	2	No Information
AC008496.2	3	0	No Information
AC008496.2-AC008496.3	2	2	No Information
AC008496.3	4	0	No Information
AC008497.1	2	2	No Information
AC008498.1	2	3	No Information
AC008505.1	2	3	No Information
AC008505.1-LINC02163	5	3	No Information
AC008507.2	3	3	No Information
AC008507.3	6	2	No Information
AC008507.4	2	2	No Information
AC008507.4-AC008507.5	4	3	No Information
AC008507.5	4	2	No Information
AC008507.5-AC005597.1	3	3	No Information
AC008514.1	3	4	No Information
AC008514.2	2	2	No Information
AC008517.1	3	2	No Information
AC008517.1-CCT7P2	4	2	No Information
AC008521.1	2	0	No Information
AC008521.2	2	2	No Information
AC008521.2-GPATCH1	2	2	No Information
AC008525.1	2	0	No Information
AC008533.1	4	3	No Information
AC008534.1	2	0	No Information
AC008534.2	2	0	No Information
AC008537.1	4	3	No Information
AC008537.2	2	4	No Information
[truncated: 56,546 more rows]
