# Supplementary material for: Somatic mutation profiles in aged military nuclear test veterans: A comparative whole-genome sequence study
Source: PLoS One. 2026 Jun 30;21(6):e0351624. doi: 10.1371/journal.pone.0351624 (PMC13318011; doi:10.1371/journal.pone.0351624)
Supplement: S1 File — Table S2. Summary of the software tools and packages used in variant calling pipeline. Table S3. Variant calling thresholds. Table S4. Summary of radiation marker genes. The cohort column indicates the enrichment in the NT, control or both cohorts. Table S5. All variants identified in the F1, F1 and F3 filtered datasets. Table S6. Annotated SNVs in the F1, F1 and F3 filtered datasets. Table S7. Annotated INDELs in the F1, F1 and F3 filtered datasets. Table S8. Control SBS bootstrap p-value Table S9. Control SBS bootstrap errors. Table S10. NTV SBS bootstrap p-value. Table S11. NTV SBS bootstrap errors. Table A12. Gene ontology terms for Control cohort. Table 13. Gene ontology terms for nuclear test cohort. Table 14. Function impact: Control cohort. Table 15. Functional impact: nuclear test cohort. Figure S1. Bootstrap signature instability for control samples. Figure S2. Bootstrap signature instability for NT samples. Raw data Figure 1. Raw data Figure 2. Raw data Figure 3. Raw data Figure 4. Raw data Figure S1. Raw data Figure S2. (ZIP) [file pone.0351624.s001.zip › Table S10 NTV SBS bootstrap pvalue.xlsx]

## Sheet: Sheet1
sample	method	threshold	sig	p_value
SRR17255268	QP	0.01	SBS1	0
SRR17255268	QP	0.01	SBS2	1
SRR17255268	QP	0.01	SBS3	1
SRR17255268	QP	0.01	SBS4	1
SRR17255268	QP	0.01	SBS5	0
SRR17255268	QP	0.01	SBS6	0
SRR17255268	QP	0.01	SBS7a	1
SRR17255268	QP	0.01	SBS7b	1
SRR17255268	QP	0.01	SBS7c	5.70542e-238
SRR17255268	QP	0.01	SBS7d	1
SRR17255268	QP	0.01	SBS8	0
SRR17255268	QP	0.01	SBS9	7.80916e-225
SRR17255268	QP	0.01	SBS10a	1
SRR17255268	QP	0.01	SBS10b	1
SRR17255268	QP	0.01	SBS11	1
SRR17255268	QP	0.01	SBS12	1
SRR17255268	QP	0.01	SBS13	1
SRR17255268	QP	0.01	SBS14	1
SRR17255268	QP	0.01	SBS15	1
SRR17255268	QP	0.01	SBS16	1
SRR17255268	QP	0.01	SBS17a	1
SRR17255268	QP	0.01	SBS17b	1
SRR17255268	QP	0.01	SBS18	1
SRR17255268	QP	0.01	SBS19	0
SRR17255268	QP	0.01	SBS20	1
SRR17255268	QP	0.01	SBS21	1
SRR17255268	QP	0.01	SBS22	1
SRR17255268	QP	0.01	SBS23	1
SRR17255268	QP	0.01	SBS24	1
SRR17255268	QP	0.01	SBS25	1
SRR17255268	QP	0.01	SBS26	1
SRR17255268	QP	0.01	SBS27	1
SRR17255268	QP	0.01	SBS28	1
SRR17255268	QP	0.01	SBS29	1
SRR17255268	QP	0.01	SBS30	0
SRR17255268	QP	0.01	SBS31	1
SRR17255268	QP	0.01	SBS32	0
SRR17255268	QP	0.01	SBS33	0
SRR17255268	QP	0.01	SBS34	1
SRR17255268	QP	0.01	SBS35	1
SRR17255268	QP	0.01	SBS36	1
SRR17255268	QP	0.01	SBS37	0
SRR17255268	QP	0.01	SBS38	1
SRR17255268	QP	0.01	SBS39	0
SRR17255268	QP	0.01	SBS40	1
SRR17255268	QP	0.01	SBS41	1
SRR17255268	QP	0.01	SBS42	1
SRR17255268	QP	0.01	SBS43	0
SRR17255268	QP	0.01	SBS44	0.000638526
SRR17255268	QP	0.01	SBS45	1
SRR17255268	QP	0.01	SBS46	0
SRR17255268	QP	0.01	SBS47	1
SRR17255268	QP	0.01	SBS48	1
SRR17255268	QP	0.01	SBS49	1
SRR17255268	QP	0.01	SBS50	1
SRR17255268	QP	0.01	SBS51	0
SRR17255268	QP	0.01	SBS52	1
SRR17255268	QP	0.01	SBS53	1
SRR17255268	QP	0.01	SBS54	0
SRR17255268	QP	0.01	SBS55	1
SRR17255268	QP	0.01	SBS56	1
SRR17255268	QP	0.01	SBS57	1
SRR17255268	QP	0.01	SBS58	0
SRR17255268	QP	0.01	SBS59	1
SRR17255268	QP	0.01	SBS60	1
SRR17255268	QP	0.01	SBS84	1
SRR17255268	QP	0.01	SBS85	0
SRR17255268	QP	0.01	SBS86	1
SRR17255268	QP	0.01	SBS87	0
SRR17255268	QP	0.01	SBS88	1
SRR17255268	QP	0.01	SBS89	0
SRR17255268	QP	0.01	SBS90	1
SRR17255268	QP	0.05	SBS1	0
SRR17255268	QP	0.05	SBS2	1
SRR17255268	QP	0.05	SBS3	1
SRR17255268	QP	0.05	SBS4	1
SRR17255268	QP	0.05	SBS5	0
SRR17255268	QP	0.05	SBS6	1
SRR17255268	QP	0.05	SBS7a	1
SRR17255268	QP	0.05	SBS7b	1
SRR17255268	QP	0.05	SBS7c	1
SRR17255268	QP	0.05	SBS7d	1
SRR17255268	QP	0.05	SBS8	2.98304e-306
SRR17255268	QP	0.05	SBS9	1
SRR17255268	QP	0.05	SBS10a	1
SRR17255268	QP	0.05	SBS10b	1
SRR17255268	QP	0.05	SBS11	1
SRR17255268	QP	0.05	SBS12	1
SRR17255268	QP	0.05	SBS13	1
SRR17255268	QP	0.05	SBS14	1
SRR17255268	QP	0.05	SBS15	1
SRR17255268	QP	0.05	SBS16	1
SRR17255268	QP	0.05	SBS17a	1
SRR17255268	QP	0.05	SBS17b	1
SRR17255268	QP	0.05	SBS18	1
SRR17255268	QP	0.05	SBS19	1
SRR17255268	QP	0.05	SBS20	1
SRR17255268	QP	0.05	SBS21	1
SRR17255268	QP	0.05	SBS22	1
SRR17255268	QP	0.05	SBS23	1
SRR17255268	QP	0.05	SBS24	1
SRR17255268	QP	0.05	SBS25	1
SRR17255268	QP	0.05	SBS26	1
SRR17255268	QP	0.05	SBS27	1
SRR17255268	QP	0.05	SBS28	1
SRR17255268	QP	0.05	SBS29	1
SRR17255268	QP	0.05	SBS30	1
SRR17255268	QP	0.05	SBS31	1
SRR17255268	QP	0.05	SBS32	1
SRR17255268	QP	0.05	SBS33	1
SRR17255268	QP	0.05	SBS34	1
SRR17255268	QP	0.05	SBS35	1
SRR17255268	QP	0.05	SBS36	1
SRR17255268	QP	0.05	SBS37	0
SRR17255268	QP	0.05	SBS38	1
SRR17255268	QP	0.05	SBS39	0
SRR17255268	QP	0.05	SBS40	1
SRR17255268	QP	0.05	SBS41	1
SRR17255268	QP	0.05	SBS42	1
SRR17255268	QP	0.05	SBS43	1
SRR17255268	QP	0.05	SBS44	1
SRR17255268	QP	0.05	SBS45	1
SRR17255268	QP	0.05	SBS46	1
SRR17255268	QP	0.05	SBS47	1
SRR17255268	QP	0.05	SBS48	1
SRR17255268	QP	0.05	SBS49	1
SRR17255268	QP	0.05	SBS50	1
SRR17255268	QP	0.05	SBS51	1
SRR17255268	QP	0.05	SBS52	1
SRR17255268	QP	0.05	SBS53	1
SRR17255268	QP	0.05	SBS54	0
SRR17255268	QP	0.05	SBS55	1
SRR17255268	QP	0.05	SBS56	1
SRR17255268	QP	0.05	SBS57	1
SRR17255268	QP	0.05	SBS58	1
SRR17255268	QP	0.05	SBS59	1
SRR17255268	QP	0.05	SBS60	1
SRR17255268	QP	0.05	SBS84	1
SRR17255268	QP	0.05	SBS85	1
SRR17255268	QP	0.05	SBS86	1
SRR17255268	QP	0.05	SBS87	1
SRR17255268	QP	0.05	SBS88	1
SRR17255268	QP	0.05	SBS89	1
SRR17255268	QP	0.05	SBS90	1
SRR17255268	QP	0.1	SBS1	1
SRR17255268	QP	0.1	SBS2	1
SRR17255268	QP	0.1	SBS3	1
SRR17255268	QP	0.1	SBS4	1
SRR17255268	QP	0.1	SBS5	0
SRR17255268	QP	0.1	SBS6	1
SRR17255268	QP	0.1	SBS7a	1
SRR17255268	QP	0.1	SBS7b	1
SRR17255268	QP	0.1	SBS7c	1
SRR17255268	QP	0.1	SBS7d	1
SRR17255268	QP	0.1	SBS8	1
SRR17255268	QP	0.1	SBS9	1
SRR17255268	QP	0.1	SBS10a	1
SRR17255268	QP	0.1	SBS10b	1
SRR17255268	QP	0.1	SBS11	1
SRR17255268	QP	0.1	SBS12	1
SRR17255268	QP	0.1	SBS13	1
SRR17255268	QP	0.1	SBS14	1
SRR17255268	QP	0.1	SBS15	1
SRR17255268	QP	0.1	SBS16	1
SRR17255268	QP	0.1	SBS17a	1
SRR17255268	QP	0.1	SBS17b	1
SRR17255268	QP	0.1	SBS18	1
SRR17255268	QP	0.1	SBS19	1
SRR17255268	QP	0.1	SBS20	1
SRR17255268	QP	0.1	SBS21	1
SRR17255268	QP	0.1	SBS22	1
SRR17255268	QP	0.1	SBS23	1
SRR17255268	QP	0.1	SBS24	1
SRR17255268	QP	0.1	SBS25	1
SRR17255268	QP	0.1	SBS26	1
SRR17255268	QP	0.1	SBS27	1
SRR17255268	QP	0.1	SBS28	1
SRR17255268	QP	0.1	SBS29	1
SRR17255268	QP	0.1	SBS30	1
SRR17255268	QP	0.1	SBS31	1
SRR17255268	QP	0.1	SBS32	1
SRR17255268	QP	0.1	SBS33	1
SRR17255268	QP	0.1	SBS34	1
SRR17255268	QP	0.1	SBS35	1
SRR17255268	QP	0.1	SBS36	1
SRR17255268	QP	0.1	SBS37	1
SRR17255268	QP	0.1	SBS38	1
SRR17255268	QP	0.1	SBS39	1
SRR17255268	QP	0.1	SBS40	1
SRR17255268	QP	0.1	SBS41	1
SRR17255268	QP	0.1	SBS42	1
SRR17255268	QP	0.1	SBS43	1
SRR17255268	QP	0.1	SBS44	1
SRR17255268	QP	0.1	SBS45	1
SRR17255268	QP	0.1	SBS46	1
SRR17255268	QP	0.1	SBS47	1
SRR17255268	QP	0.1	SBS48	1
SRR17255268	QP	0.1	SBS49	1
SRR17255268	QP	0.1	SBS50	1
SRR17255268	QP	0.1	SBS51	1
SRR17255268	QP	0.1	SBS52	1
SRR17255268	QP	0.1	SBS53	1
SRR17255268	QP	0.1	SBS54	1
SRR17255268	QP	0.1	SBS55	1
SRR17255268	QP	0.1	SBS56	1
SRR17255268	QP	0.1	SBS57	1
SRR17255268	QP	0.1	SBS58	1
SRR17255268	QP	0.1	SBS59	1
SRR17255268	QP	0.1	SBS60	1
SRR17255268	QP	0.1	SBS84	1
SRR17255268	QP	0.1	SBS85	1
SRR17255268	QP	0.1	SBS86	1
SRR17255268	QP	0.1	SBS87	1
SRR17255268	QP	0.1	SBS88	1
SRR17255268	QP	0.1	SBS89	1
SRR17255268	QP	0.1	SBS90	1
SRR17255268	QP	0.25	SBS1	1
SRR17255268	QP	0.25	SBS2	1
SRR17255268	QP	0.25	SBS3	1
SRR17255268	QP	0.25	SBS4	1
SRR17255268	QP	0.25	SBS5	0
SRR17255268	QP	0.25	SBS6	1
SRR17255268	QP	0.25	SBS7a	1
SRR17255268	QP	0.25	SBS7b	1
SRR17255268	QP	0.25	SBS7c	1
SRR17255268	QP	0.25	SBS7d	1
SRR17255268	QP	0.25	SBS8	1
SRR17255268	QP	0.25	SBS9	1
SRR17255268	QP	0.25	SBS10a	1
SRR17255268	QP	0.25	SBS10b	1
SRR17255268	QP	0.25	SBS11	1
SRR17255268	QP	0.25	SBS12	1
SRR17255268	QP	0.25	SBS13	1
SRR17255268	QP	0.25	SBS14	1
SRR17255268	QP	0.25	SBS15	1
SRR17255268	QP	0.25	SBS16	1
SRR17255268	QP	0.25	SBS17a	1
SRR17255268	QP	0.25	SBS17b	1
SRR17255268	QP	0.25	SBS18	1
SRR17255268	QP	0.25	SBS19	1
SRR17255268	QP	0.25	SBS20	1
SRR17255268	QP	0.25	SBS21	1
SRR17255268	QP	0.25	SBS22	1
SRR17255268	QP	0.25	SBS23	1
SRR17255268	QP	0.25	SBS24	1
SRR17255268	QP	0.25	SBS25	1
SRR17255268	QP	0.25	SBS26	1
SRR17255268	QP	0.25	SBS27	1
SRR17255268	QP	0.25	SBS28	1
SRR17255268	QP	0.25	SBS29	1
SRR17255268	QP	0.25	SBS30	1
SRR17255268	QP	0.25	SBS31	1
SRR17255268	QP	0.25	SBS32	1
SRR17255268	QP	0.25	SBS33	1
SRR17255268	QP	0.25	SBS34	1
SRR17255268	QP	0.25	SBS35	1
SRR17255268	QP	0.25	SBS36	1
SRR17255268	QP	0.25	SBS37	1
SRR17255268	QP	0.25	SBS38	1
SRR17255268	QP	0.25	SBS39	1
SRR17255268	QP	0.25	SBS40	1
SRR17255268	QP	0.25	SBS41	1
SRR17255268	QP	0.25	SBS42	1
SRR17255268	QP	0.25	SBS43	1
SRR17255268	QP	0.25	SBS44	1
SRR17255268	QP	0.25	SBS45	1
SRR17255268	QP	0.25	SBS46	1
SRR17255268	QP	0.25	SBS47	1
SRR17255268	QP	0.25	SBS48	1
SRR17255268	QP	0.25	SBS49	1
SRR17255268	QP	0.25	SBS50	1
SRR17255268	QP	0.25	SBS51	1
SRR17255268	QP	0.25	SBS52	1
SRR17255268	QP	0.25	SBS53	1
SRR17255268	QP	0.25	SBS54	1
SRR17255268	QP	0.25	SBS55	1
SRR17255268	QP	0.25	SBS56	1
SRR17255268	QP	0.25	SBS57	1
SRR17255268	QP	0.25	SBS58	1
SRR17255268	QP	0.25	SBS59	1
SRR17255268	QP	0.25	SBS60	1
SRR17255268	QP	0.25	SBS84	1
SRR17255268	QP	0.25	SBS85	1
SRR17255268	QP	0.25	SBS86	1
SRR17255268	QP	0.25	SBS87	1
SRR17255268	QP	0.25	SBS88	1
SRR17255268	QP	0.25	SBS89	1
SRR17255268	QP	0.25	SBS90	1
SRR17255271	QP	0.01	SBS1	0
SRR17255271	QP	0.01	SBS2	1
SRR17255271	QP	0.01	SBS3	1
SRR17255271	QP	0.01	SBS4	1
SRR17255271	QP	0.01	SBS5	0
SRR17255271	QP	0.01	SBS6	5.87665e-88
SRR17255271	QP	0.01	SBS7a	1
SRR17255271	QP	0.01	SBS7b	1
SRR17255271	QP	0.01	SBS7c	0
SRR17255271	QP	0.01	SBS7d	1
SRR17255271	QP	0.01	SBS8	0
SRR17255271	QP	0.01	SBS9	0
SRR17255271	QP	0.01	SBS10a	1
SRR17255271	QP	0.01	SBS10b	1
SRR17255271	QP	0.01	SBS11	1
SRR17255271	QP	0.01	SBS12	1
SRR17255271	QP	0.01	SBS13	1
SRR17255271	QP	0.01	SBS14	1
SRR17255271	QP	0.01	SBS15	1
SRR17255271	QP	0.01	SBS16	1
SRR17255271	QP	0.01	SBS17a	1
SRR17255271	QP	0.01	SBS17b	1
SRR17255271	QP	0.01	SBS18	1
SRR17255271	QP	0.01	SBS19	0
SRR17255271	QP	0.01	SBS20	1
SRR17255271	QP	0.01	SBS21	1
SRR17255271	QP	0.01	SBS22	1
SRR17255271	QP	0.01	SBS23	1
SRR17255271	QP	0.01	SBS24	1
SRR17255271	QP	0.01	SBS25	1
SRR17255271	QP	0.01	SBS26	1
SRR17255271	QP	0.01	SBS27	1
SRR17255271	QP	0.01	SBS28	1
SRR17255271	QP	0.01	SBS29	1
SRR17255271	QP	0.01	SBS30	0
SRR17255271	QP	0.01	SBS31	1
SRR17255271	QP	0.01	SBS32	0
SRR17255271	QP	0.01	SBS33	0
SRR17255271	QP	0.01	SBS34	1
SRR17255271	QP	0.01	SBS35	1
SRR17255271	QP	0.01	SBS36	1
SRR17255271	QP	0.01	SBS37	0
SRR17255271	QP	0.01	SBS38	1
SRR17255271	QP	0.01	SBS39	0
SRR17255271	QP	0.01	SBS40	1
SRR17255271	QP	0.01	SBS41	1
SRR17255271	QP	0.01	SBS42	1
SRR17255271	QP	0.01	SBS43	0
SRR17255271	QP	0.01	SBS44	0
SRR17255271	QP	0.01	SBS45	1
SRR17255271	QP	0.01	SBS46	0
SRR17255271	QP	0.01	SBS47	1
SRR17255271	QP	0.01	SBS48	1
SRR17255271	QP	0.01	SBS49	1
SRR17255271	QP	0.01	SBS50	1
SRR17255271	QP	0.01	SBS51	0
SRR17255271	QP	0.01	SBS52	1
SRR17255271	QP	0.01	SBS53	1
SRR17255271	QP	0.01	SBS54	0
SRR17255271	QP	0.01	SBS55	1
SRR17255271	QP	0.01	SBS56	1
SRR17255271	QP	0.01	SBS57	1
SRR17255271	QP	0.01	SBS58	0
SRR17255271	QP	0.01	SBS59	1
SRR17255271	QP	0.01	SBS60	1
SRR17255271	QP	0.01	SBS84	1
SRR17255271	QP	0.01	SBS85	0.0301777
SRR17255271	QP	0.01	SBS86	1
SRR17255271	QP	0.01	SBS87	0
SRR17255271	QP	0.01	SBS88	1
SRR17255271	QP	0.01	SBS89	0
SRR17255271	QP	0.01	SBS90	1
SRR17255271	QP	0.05	SBS1	0
SRR17255271	QP	0.05	SBS2	1
SRR17255271	QP	0.05	SBS3	1
SRR17255271	QP	0.05	SBS4	1
SRR17255271	QP	0.05	SBS5	0
SRR17255271	QP	0.05	SBS6	1
SRR17255271	QP	0.05	SBS7a	1
SRR17255271	QP	0.05	SBS7b	1
SRR17255271	QP	0.05	SBS7c	1
SRR17255271	QP	0.05	SBS7d	1
SRR17255271	QP	0.05	SBS8	0
SRR17255271	QP	0.05	SBS9	1
SRR17255271	QP	0.05	SBS10a	1
SRR17255271	QP	0.05	SBS10b	1
SRR17255271	QP	0.05	SBS11	1
SRR17255271	QP	0.05	SBS12	1
SRR17255271	QP	0.05	SBS13	1
SRR17255271	QP	0.05	SBS14	1
SRR17255271	QP	0.05	SBS15	1
SRR17255271	QP	0.05	SBS16	1
SRR17255271	QP	0.05	SBS17a	1
SRR17255271	QP	0.05	SBS17b	1
SRR17255271	QP	0.05	SBS18	1
SRR17255271	QP	0.05	SBS19	1
SRR17255271	QP	0.05	SBS20	1
SRR17255271	QP	0.05	SBS21	1
SRR17255271	QP	0.05	SBS22	1
SRR17255271	QP	0.05	SBS23	1
SRR17255271	QP	0.05	SBS24	1
SRR17255271	QP	0.05	SBS25	1
SRR17255271	QP	0.05	SBS26	1
SRR17255271	QP	0.05	SBS27	1
SRR17255271	QP	0.05	SBS28	1
SRR17255271	QP	0.05	SBS29	1
SRR17255271	QP	0.05	SBS30	1
SRR17255271	QP	0.05	SBS31	1
SRR17255271	QP	0.05	SBS32	1
SRR17255271	QP	0.05	SBS33	1
SRR17255271	QP	0.05	SBS34	1
SRR17255271	QP	0.05	SBS35	1
SRR17255271	QP	0.05	SBS36	1
SRR17255271	QP	0.05	SBS37	0
SRR17255271	QP	0.05	SBS38	1
SRR17255271	QP	0.05	SBS39	0
SRR17255271	QP	0.05	SBS40	1
SRR17255271	QP	0.05	SBS41	1
SRR17255271	QP	0.05	SBS42	1
SRR17255271	QP	0.05	SBS43	1
SRR17255271	QP	0.05	SBS44	1
SRR17255271	QP	0.05	SBS45	1
SRR17255271	QP	0.05	SBS46	1
SRR17255271	QP	0.05	SBS47	1
SRR17255271	QP	0.05	SBS48	1
SRR17255271	QP	0.05	SBS49	1
SRR17255271	QP	0.05	SBS50	1
SRR17255271	QP	0.05	SBS51	1
SRR17255271	QP	0.05	SBS52	1
SRR17255271	QP	0.05	SBS53	1
SRR17255271	QP	0.05	SBS54	2.02529e-222
SRR17255271	QP	0.05	SBS55	1
SRR17255271	QP	0.05	SBS56	1
SRR17255271	QP	0.05	SBS57	1
SRR17255271	QP	0.05	SBS58	1
SRR17255271	QP	0.05	SBS59	1
SRR17255271	QP	0.05	SBS60	1
SRR17255271	QP	0.05	SBS84	1
SRR17255271	QP	0.05	SBS85	1
SRR17255271	QP	0.05	SBS86	1
SRR17255271	QP	0.05	SBS87	1
SRR17255271	QP	0.05	SBS88	1
SRR17255271	QP	0.05	SBS89	1
SRR17255271	QP	0.05	SBS90	1
SRR17255271	QP	0.1	SBS1	1
SRR17255271	QP	0.1	SBS2	1
SRR17255271	QP	0.1	SBS3	1
SRR17255271	QP	0.1	SBS4	1
SRR17255271	QP	0.1	SBS5	0
SRR17255271	QP	0.1	SBS6	1
SRR17255271	QP	0.1	SBS7a	1
SRR17255271	QP	0.1	SBS7b	1
SRR17255271	QP	0.1	SBS7c	1
SRR17255271	QP	0.1	SBS7d	1
SRR17255271	QP	0.1	SBS8	1
SRR17255271	QP	0.1	SBS9	1
SRR17255271	QP	0.1	SBS10a	1
SRR17255271	QP	0.1	SBS10b	1
SRR17255271	QP	0.1	SBS11	1
SRR17255271	QP	0.1	SBS12	1
SRR17255271	QP	0.1	SBS13	1
SRR17255271	QP	0.1	SBS14	1
SRR17255271	QP	0.1	SBS15	1
SRR17255271	QP	0.1	SBS16	1
SRR17255271	QP	0.1	SBS17a	1
SRR17255271	QP	0.1	SBS17b	1
SRR17255271	QP	0.1	SBS18	1
SRR17255271	QP	0.1	SBS19	1
SRR17255271	QP	0.1	SBS20	1
SRR17255271	QP	0.1	SBS21	1
SRR17255271	QP	0.1	SBS22	1
SRR17255271	QP	0.1	SBS23	1
SRR17255271	QP	0.1	SBS24	1
SRR17255271	QP	0.1	SBS25	1
SRR17255271	QP	0.1	SBS26	1
SRR17255271	QP	0.1	SBS27	1
SRR17255271	QP	0.1	SBS28	1
SRR17255271	QP	0.1	SBS29	1
SRR17255271	QP	0.1	SBS30	1
SRR17255271	QP	0.1	SBS31	1
SRR17255271	QP	0.1	SBS32	1
SRR17255271	QP	0.1	SBS33	1
SRR17255271	QP	0.1	SBS34	1
SRR17255271	QP	0.1	SBS35	1
SRR17255271	QP	0.1	SBS36	1
SRR17255271	QP	0.1	SBS37	1
SRR17255271	QP	0.1	SBS38	1
SRR17255271	QP	0.1	SBS39	1
SRR17255271	QP	0.1	SBS40	1
SRR17255271	QP	0.1	SBS41	1
SRR17255271	QP	0.1	SBS42	1
SRR17255271	QP	0.1	SBS43	1
SRR17255271	QP	0.1	SBS44	1
SRR17255271	QP	0.1	SBS45	1
SRR17255271	QP	0.1	SBS46	1
SRR17255271	QP	0.1	SBS47	1
SRR17255271	QP	0.1	SBS48	1
SRR17255271	QP	0.1	SBS49	1
SRR17255271	QP	0.1	SBS50	1
SRR17255271	QP	0.1	SBS51	1
SRR17255271	QP	0.1	SBS52	1
SRR17255271	QP	0.1	SBS53	1
SRR17255271	QP	0.1	SBS54	1
SRR17255271	QP	0.1	SBS55	1
SRR17255271	QP	0.1	SBS56	1
SRR17255271	QP	0.1	SBS57	1
SRR17255271	QP	0.1	SBS58	1
SRR17255271	QP	0.1	SBS59	1
SRR17255271	QP	0.1	SBS60	1
SRR17255271	QP	0.1	SBS84	1
SRR17255271	QP	0.1	SBS85	1
SRR17255271	QP	0.1	SBS86	1
SRR17255271	QP	0.1	SBS87	1
SRR17255271	QP	0.1	SBS88	1
SRR17255271	QP	0.1	SBS89	1
SRR17255271	QP	0.1	SBS90	1
SRR17255271	QP	0.25	SBS1	1
SRR17255271	QP	0.25	SBS2	1
SRR17255271	QP	0.25	SBS3	1
SRR17255271	QP	0.25	SBS4	1
SRR17255271	QP	0.25	SBS5	0
SRR17255271	QP	0.25	SBS6	1
SRR17255271	QP	0.25	SBS7a	1
SRR17255271	QP	0.25	SBS7b	1
SRR17255271	QP	0.25	SBS7c	1
SRR17255271	QP	0.25	SBS7d	1
SRR17255271	QP	0.25	SBS8	1
SRR17255271	QP	0.25	SBS9	1
SRR17255271	QP	0.25	SBS10a	1
SRR17255271	QP	0.25	SBS10b	1
SRR17255271	QP	0.25	SBS11	1
SRR17255271	QP	0.25	SBS12	1
SRR17255271	QP	0.25	SBS13	1
SRR17255271	QP	0.25	SBS14	1
SRR17255271	QP	0.25	SBS15	1
SRR17255271	QP	0.25	SBS16	1
SRR17255271	QP	0.25	SBS17a	1
SRR17255271	QP	0.25	SBS17b	1
SRR17255271	QP	0.25	SBS18	1
SRR17255271	QP	0.25	SBS19	1
SRR17255271	QP	0.25	SBS20	1
SRR17255271	QP	0.25	SBS21	1
SRR17255271	QP	0.25	SBS22	1
SRR17255271	QP	0.25	SBS23	1
SRR17255271	QP	0.25	SBS24	1
SRR17255271	QP	0.25	SBS25	1
SRR17255271	QP	0.25	SBS26	1
SRR17255271	QP	0.25	SBS27	1
SRR17255271	QP	0.25	SBS28	1
SRR17255271	QP	0.25	SBS29	1
SRR17255271	QP	0.25	SBS30	1
SRR17255271	QP	0.25	SBS31	1
SRR17255271	QP	0.25	SBS32	1
SRR17255271	QP	0.25	SBS33	1
SRR17255271	QP	0.25	SBS34	1
SRR17255271	QP	0.25	SBS35	1
SRR17255271	QP	0.25	SBS36	1
SRR17255271	QP	0.25	SBS37	1
SRR17255271	QP	0.25	SBS38	1
SRR17255271	QP	0.25	SBS39	1
SRR17255271	QP	0.25	SBS40	1
SRR17255271	QP	0.25	SBS41	1
SRR17255271	QP	0.25	SBS42	1
SRR17255271	QP	0.25	SBS43	1
SRR17255271	QP	0.25	SBS44	1
SRR17255271	QP	0.25	SBS45	1
SRR17255271	QP	0.25	SBS46	1
SRR17255271	QP	0.25	SBS47	1
SRR17255271	QP	0.25	SBS48	1
SRR17255271	QP	0.25	SBS49	1
SRR17255271	QP	0.25	SBS50	1
SRR17255271	QP	0.25	SBS51	1
SRR17255271	QP	0.25	SBS52	1
SRR17255271	QP	0.25	SBS53	1
SRR17255271	QP	0.25	SBS54	1
SRR17255271	QP	0.25	SBS55	1
SRR17255271	QP	0.25	SBS56	1
SRR17255271	QP	0.25	SBS57	1
SRR17255271	QP	0.25	SBS58	1
SRR17255271	QP	0.25	SBS59	1
SRR17255271	QP	0.25	SBS60	1
SRR17255271	QP	0.25	SBS84	1
SRR17255271	QP	0.25	SBS85	1
SRR17255271	QP	0.25	SBS86	1
SRR17255271	QP	0.25	SBS87	1
SRR17255271	QP	0.25	SBS88	1
SRR17255271	QP	0.25	SBS89	1
SRR17255271	QP	0.25	SBS90	1
SRR17255275	QP	0.01	SBS1	0
SRR17255275	QP	0.01	SBS2	1
SRR17255275	QP	0.01	SBS3	1
SRR17255275	QP	0.01	SBS4	1
SRR17255275	QP	0.01	SBS5	0
SRR17255275	QP	0.01	SBS6	1
SRR17255275	QP	0.01	SBS7a	1
SRR17255275	QP	0.01	SBS7b	1
SRR17255275	QP	0.01	SBS7c	0
SRR17255275	QP	0.01	SBS7d	1
SRR17255275	QP	0.01	SBS8	0
SRR17255275	QP	0.01	SBS9	0
SRR17255275	QP	0.01	SBS10a	1
SRR17255275	QP	0.01	SBS10b	1
SRR17255275	QP	0.01	SBS11	1
SRR17255275	QP	0.01	SBS12	1
SRR17255275	QP	0.01	SBS13	1
SRR17255275	QP	0.01	SBS14	1
SRR17255275	QP	0.01	SBS15	1
SRR17255275	QP	0.01	SBS16	1
SRR17255275	QP	0.01	SBS17a	1
SRR17255275	QP	0.01	SBS17b	1
SRR17255275	QP	0.01	SBS18	1
SRR17255275	QP	0.01	SBS19	0
SRR17255275	QP	0.01	SBS20	1
SRR17255275	QP	0.01	SBS21	1
SRR17255275	QP	0.01	SBS22	1
SRR17255275	QP	0.01	SBS23	1
SRR17255275	QP	0.01	SBS24	1
SRR17255275	QP	0.01	SBS25	1
SRR17255275	QP	0.01	SBS26	1
SRR17255275	QP	0.01	SBS27	1
SRR17255275	QP	0.01	SBS28	1
SRR17255275	QP	0.01	SBS29	1
SRR17255275	QP	0.01	SBS30	0
SRR17255275	QP	0.01	SBS31	1
SRR17255275	QP	0.01	SBS32	0
SRR17255275	QP	0.01	SBS33	0
SRR17255275	QP	0.01	SBS34	1
SRR17255275	QP	0.01	SBS35	1
SRR17255275	QP	0.01	SBS36	1
SRR17255275	QP	0.01	SBS37	0
SRR17255275	QP	0.01	SBS38	1
SRR17255275	QP	0.01	SBS39	0
SRR17255275	QP	0.01	SBS40	1
SRR17255275	QP	0.01	SBS41	1
SRR17255275	QP	0.01	SBS42	1
SRR17255275	QP	0.01	SBS43	0
SRR17255275	QP	0.01	SBS44	0
SRR17255275	QP	0.01	SBS45	1
SRR17255275	QP	0.01	SBS46	0
SRR17255275	QP	0.01	SBS47	1
SRR17255275	QP	0.01	SBS48	1
SRR17255275	QP	0.01	SBS49	1
SRR17255275	QP	0.01	SBS50	1
SRR17255275	QP	0.01	SBS51	0
SRR17255275	QP	0.01	SBS52	1
SRR17255275	QP	0.01	SBS53	1
SRR17255275	QP	0.01	SBS54	0
SRR17255275	QP	0.01	SBS55	1
SRR17255275	QP	0.01	SBS56	1
SRR17255275	QP	0.01	SBS57	1
SRR17255275	QP	0.01	SBS58	0
SRR17255275	QP	0.01	SBS59	1
SRR17255275	QP	0.01	SBS60	1
SRR17255275	QP	0.01	SBS84	1
SRR17255275	QP	0.01	SBS85	1
SRR17255275	QP	0.01	SBS86	1
SRR17255275	QP	0.01	SBS87	0
SRR17255275	QP	0.01	SBS88	1
SRR17255275	QP	0.01	SBS89	0
SRR17255275	QP	0.01	SBS90	1
SRR17255275	QP	0.05	SBS1	0
SRR17255275	QP	0.05	SBS2	1
SRR17255275	QP	0.05	SBS3	1
SRR17255275	QP	0.05	SBS4	1
SRR17255275	QP	0.05	SBS5	0
SRR17255275	QP	0.05	SBS6	1
SRR17255275	QP	0.05	SBS7a	1
SRR17255275	QP	0.05	SBS7b	1
SRR17255275	QP	0.05	SBS7c	1
SRR17255275	QP	0.05	SBS7d	1
SRR17255275	QP	0.05	SBS8	1.88538e-80
SRR17255275	QP	0.05	SBS9	1
SRR17255275	QP	0.05	SBS10a	1
SRR17255275	QP	0.05	SBS10b	1
SRR17255275	QP	0.05	SBS11	1
SRR17255275	QP	0.05	SBS12	1
SRR17255275	QP	0.05	SBS13	1
SRR17255275	QP	0.05	SBS14	1
SRR17255275	QP	0.05	SBS15	1
SRR17255275	QP	0.05	SBS16	1
SRR17255275	QP	0.05	SBS17a	1
SRR17255275	QP	0.05	SBS17b	1
SRR17255275	QP	0.05	SBS18	1
SRR17255275	QP	0.05	SBS19	1
SRR17255275	QP	0.05	SBS20	1
SRR17255275	QP	0.05	SBS21	1
SRR17255275	QP	0.05	SBS22	1
SRR17255275	QP	0.05	SBS23	1
SRR17255275	QP	0.05	SBS24	1
SRR17255275	QP	0.05	SBS25	1
SRR17255275	QP	0.05	SBS26	1
SRR17255275	QP	0.05	SBS27	1
SRR17255275	QP	0.05	SBS28	1
SRR17255275	QP	0.05	SBS29	1
SRR17255275	QP	0.05	SBS30	1
SRR17255275	QP	0.05	SBS31	1
SRR17255275	QP	0.05	SBS32	1
SRR17255275	QP	0.05	SBS33	1
SRR17255275	QP	0.05	SBS34	1
SRR17255275	QP	0.05	SBS35	1
SRR17255275	QP	0.05	SBS36	1
SRR17255275	QP	0.05	SBS37	0
SRR17255275	QP	0.05	SBS38	1
SRR17255275	QP	0.05	SBS39	0
SRR17255275	QP	0.05	SBS40	1
SRR17255275	QP	0.05	SBS41	1
SRR17255275	QP	0.05	SBS42	1
SRR17255275	QP	0.05	SBS43	1
SRR17255275	QP	0.05	SBS44	1
SRR17255275	QP	0.05	SBS45	1
SRR17255275	QP	0.05	SBS46	1
SRR17255275	QP	0.05	SBS47	1
SRR17255275	QP	0.05	SBS48	1
SRR17255275	QP	0.05	SBS49	1
SRR17255275	QP	0.05	SBS50	1
SRR17255275	QP	0.05	SBS51	1
SRR17255275	QP	0.05	SBS52	1
SRR17255275	QP	0.05	SBS53	1
SRR17255275	QP	0.05	SBS54	1
SRR17255275	QP	0.05	SBS55	1
SRR17255275	QP	0.05	SBS56	1
SRR17255275	QP	0.05	SBS57	1
SRR17255275	QP	0.05	SBS58	1
SRR17255275	QP	0.05	SBS59	1
SRR17255275	QP	0.05	SBS60	1
SRR17255275	QP	0.05	SBS84	1
SRR17255275	QP	0.05	SBS85	1
SRR17255275	QP	0.05	SBS86	1
SRR17255275	QP	0.05	SBS87	1
SRR17255275	QP	0.05	SBS88	1
SRR17255275	QP	0.05	SBS89	1
SRR17255275	QP	0.05	SBS90	1
SRR17255275	QP	0.1	SBS1	1
SRR17255275	QP	0.1	SBS2	1
SRR17255275	QP	0.1	SBS3	1
SRR17255275	QP	0.1	SBS4	1
SRR17255275	QP	0.1	SBS5	0
SRR17255275	QP	0.1	SBS6	1
SRR17255275	QP	0.1	SBS7a	1
SRR17255275	QP	0.1	SBS7b	1
SRR17255275	QP	0.1	SBS7c	1
SRR17255275	QP	0.1	SBS7d	1
SRR17255275	QP	0.1	SBS8	1
SRR17255275	QP	0.1	SBS9	1
SRR17255275	QP	0.1	SBS10a	1
SRR17255275	QP	0.1	SBS10b	1
SRR17255275	QP	0.1	SBS11	1
SRR17255275	QP	0.1	SBS12	1
SRR17255275	QP	0.1	SBS13	1
SRR17255275	QP	0.1	SBS14	1
SRR17255275	QP	0.1	SBS15	1
SRR17255275	QP	0.1	SBS16	1
SRR17255275	QP	0.1	SBS17a	1
SRR17255275	QP	0.1	SBS17b	1
SRR17255275	QP	0.1	SBS18	1
SRR17255275	QP	0.1	SBS19	1
SRR17255275	QP	0.1	SBS20	1
SRR17255275	QP	0.1	SBS21	1
SRR17255275	QP	0.1	SBS22	1
SRR17255275	QP	0.1	SBS23	1
SRR17255275	QP	0.1	SBS24	1
SRR17255275	QP	0.1	SBS25	1
SRR17255275	QP	0.1	SBS26	1
SRR17255275	QP	0.1	SBS27	1
SRR17255275	QP	0.1	SBS28	1
SRR17255275	QP	0.1	SBS29	1
SRR17255275	QP	0.1	SBS30	1
SRR17255275	QP	0.1	SBS31	1
SRR17255275	QP	0.1	SBS32	1
SRR17255275	QP	0.1	SBS33	1
SRR17255275	QP	0.1	SBS34	1
SRR17255275	QP	0.1	SBS35	1
SRR17255275	QP	0.1	SBS36	1
SRR17255275	QP	0.1	SBS37	1
SRR17255275	QP	0.1	SBS38	1
SRR17255275	QP	0.1	SBS39	1
SRR17255275	QP	0.1	SBS40	1
SRR17255275	QP	0.1	SBS41	1
SRR17255275	QP	0.1	SBS42	1
SRR17255275	QP	0.1	SBS43	1
SRR17255275	QP	0.1	SBS44	1
SRR17255275	QP	0.1	SBS45	1
SRR17255275	QP	0.1	SBS46	1
SRR17255275	QP	0.1	SBS47	1
SRR17255275	QP	0.1	SBS48	1
SRR17255275	QP	0.1	SBS49	1
SRR17255275	QP	0.1	SBS50	1
SRR17255275	QP	0.1	SBS51	1
SRR17255275	QP	0.1	SBS52	1
SRR17255275	QP	0.1	SBS53	1
SRR17255275	QP	0.1	SBS54	1
SRR17255275	QP	0.1	SBS55	1
SRR17255275	QP	0.1	SBS56	1
SRR17255275	QP	0.1	SBS57	1
SRR17255275	QP	0.1	SBS58	1
SRR17255275	QP	0.1	SBS59	1
SRR17255275	QP	0.1	SBS60	1
SRR17255275	QP	0.1	SBS84	1
SRR17255275	QP	0.1	SBS85	1
SRR17255275	QP	0.1	SBS86	1
SRR17255275	QP	0.1	SBS87	1
SRR17255275	QP	0.1	SBS88	1
SRR17255275	QP	0.1	SBS89	1
SRR17255275	QP	0.1	SBS90	1
SRR17255275	QP	0.25	SBS1	1
SRR17255275	QP	0.25	SBS2	1
SRR17255275	QP	0.25	SBS3	1
SRR17255275	QP	0.25	SBS4	1
SRR17255275	QP	0.25	SBS5	0
SRR17255275	QP	0.25	SBS6	1
SRR17255275	QP	0.25	SBS7a	1
SRR17255275	QP	0.25	SBS7b	1
SRR17255275	QP	0.25	SBS7c	1
SRR17255275	QP	0.25	SBS7d	1
SRR17255275	QP	0.25	SBS8	1
SRR17255275	QP	0.25	SBS9	1
SRR17255275	QP	0.25	SBS10a	1
SRR17255275	QP	0.25	SBS10b	1
SRR17255275	QP	0.25	SBS11	1
SRR17255275	QP	0.25	SBS12	1
SRR17255275	QP	0.25	SBS13	1
SRR17255275	QP	0.25	SBS14	1
SRR17255275	QP	0.25	SBS15	1
SRR17255275	QP	0.25	SBS16	1
SRR17255275	QP	0.25	SBS17a	1
SRR17255275	QP	0.25	SBS17b	1
SRR17255275	QP	0.25	SBS18	1
SRR17255275	QP	0.25	SBS19	1
SRR17255275	QP	0.25	SBS20	1
SRR17255275	QP	0.25	SBS21	1
SRR17255275	QP	0.25	SBS22	1
SRR17255275	QP	0.25	SBS23	1
SRR17255275	QP	0.25	SBS24	1
SRR17255275	QP	0.25	SBS25	1
SRR17255275	QP	0.25	SBS26	1
SRR17255275	QP	0.25	SBS27	1
SRR17255275	QP	0.25	SBS28	1
SRR17255275	QP	0.25	SBS29	1
SRR17255275	QP	0.25	SBS30	1
SRR17255275	QP	0.25	SBS31	1
SRR17255275	QP	0.25	SBS32	1
SRR17255275	QP	0.25	SBS33	1
SRR17255275	QP	0.25	SBS34	1
SRR17255275	QP	0.25	SBS35	1
SRR17255275	QP	0.25	SBS36	1
SRR17255275	QP	0.25	SBS37	1
SRR17255275	QP	0.25	SBS38	1
SRR17255275	QP	0.25	SBS39	1
SRR17255275	QP	0.25	SBS40	1
SRR17255275	QP	0.25	SBS41	1
SRR17255275	QP	0.25	SBS42	1
SRR17255275	QP	0.25	SBS43	1
SRR17255275	QP	0.25	SBS44	1
SRR17255275	QP	0.25	SBS45	1
SRR17255275	QP	0.25	SBS46	1
SRR17255275	QP	0.25	SBS47	1
SRR17255275	QP	0.25	SBS48	1
SRR17255275	QP	0.25	SBS49	1
SRR17255275	QP	0.25	SBS50	1
SRR17255275	QP	0.25	SBS51	1
SRR17255275	QP	0.25	SBS52	1
SRR17255275	QP	0.25	SBS53	1
SRR17255275	QP	0.25	SBS54	1
SRR17255275	QP	0.25	SBS55	1
SRR17255275	QP	0.25	SBS56	1
SRR17255275	QP	0.25	SBS57	1
SRR17255275	QP	0.25	SBS58	1
SRR17255275	QP	0.25	SBS59	1
SRR17255275	QP	0.25	SBS60	1
SRR17255275	QP	0.25	SBS84	1
SRR17255275	QP	0.25	SBS85	1
SRR17255275	QP	0.25	SBS86	1
SRR17255275	QP	0.25	SBS87	1
SRR17255275	QP	0.25	SBS88	1
SRR17255275	QP	0.25	SBS89	1
SRR17255275	QP	0.25	SBS90	1
SRR17255278	QP	0.01	SBS1	0
SRR17255278	QP	0.01	SBS2	1
SRR17255278	QP	0.01	SBS3	1
SRR17255278	QP	0.01	SBS4	1
SRR17255278	QP	0.01	SBS5	0
SRR17255278	QP	0.01	SBS6	3.08362e-251
SRR17255278	QP	0.01	SBS7a	1
SRR17255278	QP	0.01	SBS7b	1
SRR17255278	QP	0.01	SBS7c	0
SRR17255278	QP	0.01	SBS7d	1
SRR17255278	QP	0.01	SBS8	0
SRR17255278	QP	0.01	SBS9	0
SRR17255278	QP	0.01	SBS10a	1
SRR17255278	QP	0.01	SBS10b	1
SRR17255278	QP	0.01	SBS11	1
SRR17255278	QP	0.01	SBS12	1
SRR17255278	QP	0.01	SBS13	1
SRR17255278	QP	0.01	SBS14	1
SRR17255278	QP	0.01	SBS15	1
SRR17255278	QP	0.01	SBS16	1
SRR17255278	QP	0.01	SBS17a	1
SRR17255278	QP	0.01	SBS17b	1
SRR17255278	QP	0.01	SBS18	1
SRR17255278	QP	0.01	SBS19	0
SRR17255278	QP	0.01	SBS20	1
SRR17255278	QP	0.01	SBS21	1
SRR17255278	QP	0.01	SBS22	1
SRR17255278	QP	0.01	SBS23	1
SRR17255278	QP	0.01	SBS24	1
SRR17255278	QP	0.01	SBS25	1
SRR17255278	QP	0.01	SBS26	1
SRR17255278	QP	0.01	SBS27	1
SRR17255278	QP	0.01	SBS28	1
SRR17255278	QP	0.01	SBS29	1
SRR17255278	QP	0.01	SBS30	0
SRR17255278	QP	0.01	SBS31	1
SRR17255278	QP	0.01	SBS32	0
SRR17255278	QP	0.01	SBS33	0
SRR17255278	QP	0.01	SBS34	1
SRR17255278	QP	0.01	SBS35	1
SRR17255278	QP	0.01	SBS36	1
SRR17255278	QP	0.01	SBS37	0
SRR17255278	QP	0.01	SBS38	1
SRR17255278	QP	0.01	SBS39	0
SRR17255278	QP	0.01	SBS40	1
SRR17255278	QP	0.01	SBS41	1
SRR17255278	QP	0.01	SBS42	1
SRR17255278	QP	0.01	SBS43	0
SRR17255278	QP	0.01	SBS44	0
SRR17255278	QP	0.01	SBS45	1
SRR17255278	QP	0.01	SBS46	0
SRR17255278	QP	0.01	SBS47	1
SRR17255278	QP	0.01	SBS48	1
SRR17255278	QP	0.01	SBS49	1
SRR17255278	QP	0.01	SBS50	1
SRR17255278	QP	0.01	SBS51	0
SRR17255278	QP	0.01	SBS52	1
SRR17255278	QP	0.01	SBS53	1
SRR17255278	QP	0.01	SBS54	0
SRR17255278	QP	0.01	SBS55	1
SRR17255278	QP	0.01	SBS56	1
SRR17255278	QP	0.01	SBS57	1
SRR17255278	QP	0.01	SBS58	0
SRR17255278	QP	0.01	SBS59	1
SRR17255278	QP	0.01	SBS60	1
SRR17255278	QP	0.01	SBS84	1
SRR17255278	QP	0.01	SBS85	1
SRR17255278	QP	0.01	SBS86	1
SRR17255278	QP	0.01	SBS87	0
SRR17255278	QP	0.01	SBS88	1
SRR17255278	QP	0.01	SBS89	0
SRR17255278	QP	0.01	SBS90	1
SRR17255278	QP	0.05	SBS1	0
SRR17255278	QP	0.05	SBS2	1
SRR17255278	QP	0.05	SBS3	1
SRR17255278	QP	0.05	SBS4	1
SRR17255278	QP	0.05	SBS5	0
SRR17255278	QP	0.05	SBS6	1
SRR17255278	QP	0.05	SBS7a	1
SRR17255278	QP	0.05	SBS7b	1
SRR17255278	QP	0.05	SBS7c	1
SRR17255278	QP	0.05	SBS7d	1
SRR17255278	QP	0.05	SBS8	4.75731e-161
SRR17255278	QP	0.05	SBS9	1
SRR17255278	QP	0.05	SBS10a	1
SRR17255278	QP	0.05	SBS10b	1
SRR17255278	QP	0.05	SBS11	1
SRR17255278	QP	0.05	SBS12	1
SRR17255278	QP	0.05	SBS13	1
SRR17255278	QP	0.05	SBS14	1
SRR17255278	QP	0.05	SBS15	1
SRR17255278	QP	0.05	SBS16	1
SRR17255278	QP	0.05	SBS17a	1
SRR17255278	QP	0.05	SBS17b	1
SRR17255278	QP	0.05	SBS18	1
SRR17255278	QP	0.05	SBS19	1
SRR17255278	QP	0.05	SBS20	1
SRR17255278	QP	0.05	SBS21	1
SRR17255278	QP	0.05	SBS22	1
SRR17255278	QP	0.05	SBS23	1
SRR17255278	QP	0.05	SBS24	1
SRR17255278	QP	0.05	SBS25	1
SRR17255278	QP	0.05	SBS26	1
SRR17255278	QP	0.05	SBS27	1
SRR17255278	QP	0.05	SBS28	1
SRR17255278	QP	0.05	SBS29	1
SRR17255278	QP	0.05	SBS30	1
SRR17255278	QP	0.05	SBS31	1
SRR17255278	QP	0.05	SBS32	1
SRR17255278	QP	0.05	SBS33	1
SRR17255278	QP	0.05	SBS34	1
SRR17255278	QP	0.05	SBS35	1
SRR17255278	QP	0.05	SBS36	1
SRR17255278	QP	0.05	SBS37	0
SRR17255278	QP	0.05	SBS38	1
SRR17255278	QP	0.05	SBS39	0
SRR17255278	QP	0.05	SBS40	1
SRR17255278	QP	0.05	SBS41	1
SRR17255278	QP	0.05	SBS42	1
SRR17255278	QP	0.05	SBS43	1
SRR17255278	QP	0.05	SBS44	1
SRR17255278	QP	0.05	SBS45	1
SRR17255278	QP	0.05	SBS46	1
SRR17255278	QP	0.05	SBS47	1
SRR17255278	QP	0.05	SBS48	1
SRR17255278	QP	0.05	SBS49	1
SRR17255278	QP	0.05	SBS50	1
SRR17255278	QP	0.05	SBS51	1
SRR17255278	QP	0.05	SBS52	1
SRR17255278	QP	0.05	SBS53	1
SRR17255278	QP	0.05	SBS54	2.60504e-130
SRR17255278	QP	0.05	SBS55	1
SRR17255278	QP	0.05	SBS56	1
SRR17255278	QP	0.05	SBS57	1
SRR17255278	QP	0.05	SBS58	1
SRR17255278	QP	0.05	SBS59	1
SRR17255278	QP	0.05	SBS60	1
SRR17255278	QP	0.05	SBS84	1
SRR17255278	QP	0.05	SBS85	1
SRR17255278	QP	0.05	SBS86	1
SRR17255278	QP	0.05	SBS87	1
SRR17255278	QP	0.05	SBS88	1
SRR17255278	QP	0.05	SBS89	1
SRR17255278	QP	0.05	SBS90	1
SRR17255278	QP	0.1	SBS1	1
SRR17255278	QP	0.1	SBS2	1
SRR17255278	QP	0.1	SBS3	1
SRR17255278	QP	0.1	SBS4	1
SRR17255278	QP	0.1	SBS5	0
SRR17255278	QP	0.1	SBS6	1
SRR17255278	QP	0.1	SBS7a	1
SRR17255278	QP	0.1	SBS7b	1
SRR17255278	QP	0.1	SBS7c	1
SRR17255278	QP	0.1	SBS7d	1
SRR17255278	QP	0.1	SBS8	1
SRR17255278	QP	0.1	SBS9	1
SRR17255278	QP	0.1	SBS10a	1
SRR17255278	QP	0.1	SBS10b	1
SRR17255278	QP	0.1	SBS11	1
SRR17255278	QP	0.1	SBS12	1
SRR17255278	QP	0.1	SBS13	1
SRR17255278	QP	0.1	SBS14	1
SRR17255278	QP	0.1	SBS15	1
SRR17255278	QP	0.1	SBS16	1
SRR17255278	QP	0.1	SBS17a	1
SRR17255278	QP	0.1	SBS17b	1
SRR17255278	QP	0.1	SBS18	1
SRR17255278	QP	0.1	SBS19	1
SRR17255278	QP	0.1	SBS20	1
SRR17255278	QP	0.1	SBS21	1
SRR17255278	QP	0.1	SBS22	1
SRR17255278	QP	0.1	SBS23	1
SRR17255278	QP	0.1	SBS24	1
SRR17255278	QP	0.1	SBS25	1
SRR17255278	QP	0.1	SBS26	1
SRR17255278	QP	0.1	SBS27	1
SRR17255278	QP	0.1	SBS28	1
SRR17255278	QP	0.1	SBS29	1
SRR17255278	QP	0.1	SBS30	1
SRR17255278	QP	0.1	SBS31	1
SRR17255278	QP	0.1	SBS32	1
SRR17255278	QP	0.1	SBS33	1
SRR17255278	QP	0.1	SBS34	1
SRR17255278	QP	0.1	SBS35	1
SRR17255278	QP	0.1	SBS36	1
SRR17255278	QP	0.1	SBS37	1
SRR17255278	QP	0.1	SBS38	1
SRR17255278	QP	0.1	SBS39	1
SRR17255278	QP	0.1	SBS40	1
SRR17255278	QP	0.1	SBS41	1
SRR17255278	QP	0.1	SBS42	1
SRR17255278	QP	0.1	SBS43	1
SRR17255278	QP	0.1	SBS44	1
SRR17255278	QP	0.1	SBS45	1
SRR17255278	QP	0.1	SBS46	1
SRR17255278	QP	0.1	SBS47	1
SRR17255278	QP	0.1	SBS48	1
SRR17255278	QP	0.1	SBS49	1
SRR17255278	QP	0.1	SBS50	1
SRR17255278	QP	0.1	SBS51	1
SRR17255278	QP	0.1	SBS52	1
SRR17255278	QP	0.1	SBS53	1
SRR17255278	QP	0.1	SBS54	1
SRR17255278	QP	0.1	SBS55	1
SRR17255278	QP	0.1	SBS56	1
SRR17255278	QP	0.1	SBS57	1
SRR17255278	QP	0.1	SBS58	1
SRR17255278	QP	0.1	SBS59	1
SRR17255278	QP	0.1	SBS60	1
SRR17255278	QP	0.1	SBS84	1
SRR17255278	QP	0.1	SBS85	1
SRR17255278	QP	0.1	SBS86	1
SRR17255278	QP	0.1	SBS87	1
SRR17255278	QP	0.1	SBS88	1
SRR17255278	QP	0.1	SBS89	1
SRR17255278	QP	0.1	SBS90	1
SRR17255278	QP	0.25	SBS1	1
SRR17255278	QP	0.25	SBS2	1
SRR17255278	QP	0.25	SBS3	1
SRR17255278	QP	0.25	SBS4	1
SRR17255278	QP	0.25	SBS5	0
SRR17255278	QP	0.25	SBS6	1
SRR17255278	QP	0.25	SBS7a	1
SRR17255278	QP	0.25	SBS7b	1
SRR17255278	QP	0.25	SBS7c	1
SRR17255278	QP	0.25	SBS7d	1
SRR17255278	QP	0.25	SBS8	1
SRR17255278	QP	0.25	SBS9	1
SRR17255278	QP	0.25	SBS10a	1
SRR17255278	QP	0.25	SBS10b	1
SRR17255278	QP	0.25	SBS11	1
SRR17255278	QP	0.25	SBS12	1
SRR17255278	QP	0.25	SBS13	1
SRR17255278	QP	0.25	SBS14	1
SRR17255278	QP	0.25	SBS15	1
SRR17255278	QP	0.25	SBS16	1
SRR17255278	QP	0.25	SBS17a	1
SRR17255278	QP	0.25	SBS17b	1
SRR17255278	QP	0.25	SBS18	1
SRR17255278	QP	0.25	SBS19	1
SRR17255278	QP	0.25	SBS20	1
SRR17255278	QP	0.25	SBS21	1
SRR17255278	QP	0.25	SBS22	1
SRR17255278	QP	0.25	SBS23	1
SRR17255278	QP	0.25	SBS24	1
SRR17255278	QP	0.25	SBS25	1
SRR17255278	QP	0.25	SBS26	1
SRR17255278	QP	0.25	SBS27	1
SRR17255278	QP	0.25	SBS28	1
SRR17255278	QP	0.25	SBS29	1
SRR17255278	QP	0.25	SBS30	1
SRR17255278	QP	0.25	SBS31	1
SRR17255278	QP	0.25	SBS32	1
SRR17255278	QP	0.25	SBS33	1
SRR17255278	QP	0.25	SBS34	1
SRR17255278	QP	0.25	SBS35	1
SRR17255278	QP	0.25	SBS36	1
SRR17255278	QP	0.25	SBS37	1
SRR17255278	QP	0.25	SBS38	1
SRR17255278	QP	0.25	SBS39	1
SRR17255278	QP	0.25	SBS40	1
SRR17255278	QP	0.25	SBS41	1
SRR17255278	QP	0.25	SBS42	1
SRR17255278	QP	0.25	SBS43	1
SRR17255278	QP	0.25	SBS44	1
SRR17255278	QP	0.25	SBS45	1
SRR17255278	QP	0.25	SBS46	1
SRR17255278	QP	0.25	SBS47	1
SRR17255278	QP	0.25	SBS48	1
SRR17255278	QP	0.25	SBS49	1
SRR17255278	QP	0.25	SBS50	1
SRR17255278	QP	0.25	SBS51	1
SRR17255278	QP	0.25	SBS52	1
SRR17255278	QP	0.25	SBS53	1
SRR17255278	QP	0.25	SBS54	1
SRR17255278	QP	0.25	SBS55	1
SRR17255278	QP	0.25	SBS56	1
SRR17255278	QP	0.25	SBS57	1
SRR17255278	QP	0.25	SBS58	1
SRR17255278	QP	0.25	SBS59	1
SRR17255278	QP	0.25	SBS60	1
SRR17255278	QP	0.25	SBS84	1
SRR17255278	QP	0.25	SBS85	1
SRR17255278	QP	0.25	SBS86	1
SRR17255278	QP	0.25	SBS87	1
SRR17255278	QP	0.25	SBS88	1
SRR17255278	QP	0.25	SBS89	1
SRR17255278	QP	0.25	SBS90	1
SRR17255281	QP	0.01	SBS1	0
SRR17255281	QP	0.01	SBS2	1
SRR17255281	QP	0.01	SBS3	1
SRR17255281	QP	0.01	SBS4	1
SRR17255281	QP	0.01	SBS5	0
SRR17255281	QP	0.01	SBS6	1.59639e-113
SRR17255281	QP	0.01	SBS7a	1
SRR17255281	QP	0.01	SBS7b	1
SRR17255281	QP	0.01	SBS7c	6.99549e-308
SRR17255281	QP	0.01	SBS7d	1
SRR17255281	QP	0.01	SBS8	0
SRR17255281	QP	0.01	SBS9	2.58006e-203
SRR17255281	QP	0.01	SBS10a	1
SRR17255281	QP	0.01	SBS10b	1
SRR17255281	QP	0.01	SBS11	1
SRR17255281	QP	0.01	SBS12	1
SRR17255281	QP	0.01	SBS13	1
SRR17255281	QP	0.01	SBS14	1
SRR17255281	QP	0.01	SBS15	1
SRR17255281	QP	0.01	SBS16	1
SRR17255281	QP	0.01	SBS17a	1
SRR17255281	QP	0.01	SBS17b	1
SRR17255281	QP	0.01	SBS18	1
SRR17255281	QP	0.01	SBS19	0
SRR17255281	QP	0.01	SBS20	1
SRR17255281	QP	0.01	SBS21	1
SRR17255281	QP	0.01	SBS22	1
SRR17255281	QP	0.01	SBS23	1
SRR17255281	QP	0.01	SBS24	1
SRR17255281	QP	0.01	SBS25	1
SRR17255281	QP	0.01	SBS26	1
SRR17255281	QP	0.01	SBS27	1
SRR17255281	QP	0.01	SBS28	1
SRR17255281	QP	0.01	SBS29	1
SRR17255281	QP	0.01	SBS30	0
SRR17255281	QP	0.01	SBS31	1
SRR17255281	QP	0.01	SBS32	0
SRR17255281	QP	0.01	SBS33	0
SRR17255281	QP	0.01	SBS34	1
SRR17255281	QP	0.01	SBS35	1
SRR17255281	QP	0.01	SBS36	1
SRR17255281	QP	0.01	SBS37	0
SRR17255281	QP	0.01	SBS38	1
SRR17255281	QP	0.01	SBS39	0
SRR17255281	QP	0.01	SBS40	1
SRR17255281	QP	0.01	SBS41	1
SRR17255281	QP	0.01	SBS42	1
SRR17255281	QP	0.01	SBS43	0
SRR17255281	QP	0.01	SBS44	7.65529e-299
SRR17255281	QP	0.01	SBS45	1
SRR17255281	QP	0.01	SBS46	0
SRR17255281	QP	0.01	SBS47	1
SRR17255281	QP	0.01	SBS48	1
SRR17255281	QP	0.01	SBS49	1
SRR17255281	QP	0.01	SBS50	1
SRR17255281	QP	0.01	SBS51	0
SRR17255281	QP	0.01	SBS52	1
SRR17255281	QP	0.01	SBS53	1
SRR17255281	QP	0.01	SBS54	0
SRR17255281	QP	0.01	SBS55	1
SRR17255281	QP	0.01	SBS56	1
SRR17255281	QP	0.01	SBS57	1
SRR17255281	QP	0.01	SBS58	0
SRR17255281	QP	0.01	SBS59	1
SRR17255281	QP	0.01	SBS60	1
SRR17255281	QP	0.01	SBS84	1
SRR17255281	QP	0.01	SBS85	0
SRR17255281	QP	0.01	SBS86	1
SRR17255281	QP	0.01	SBS87	0
SRR17255281	QP	0.01	SBS88	1
SRR17255281	QP	0.01	SBS89	0
SRR17255281	QP	0.01	SBS90	1
SRR17255281	QP	0.05	SBS1	0
SRR17255281	QP	0.05	SBS2	1
SRR17255281	QP	0.05	SBS3	1
SRR17255281	QP	0.05	SBS4	1
SRR17255281	QP	0.05	SBS5	0
SRR17255281	QP	0.05	SBS6	1
SRR17255281	QP	0.05	SBS7a	1
SRR17255281	QP	0.05	SBS7b	1
SRR17255281	QP	0.05	SBS7c	1
SRR17255281	QP	0.05	SBS7d	1
SRR17255281	QP	0.05	SBS8	0
SRR17255281	QP	0.05	SBS9	1
SRR17255281	QP	0.05	SBS10a	1
SRR17255281	QP	0.05	SBS10b	1
SRR17255281	QP	0.05	SBS11	1
SRR17255281	QP	0.05	SBS12	1
SRR17255281	QP	0.05	SBS13	1
SRR17255281	QP	0.05	SBS14	1
SRR17255281	QP	0.05	SBS15	1
SRR17255281	QP	0.05	SBS16	1
SRR17255281	QP	0.05	SBS17a	1
SRR17255281	QP	0.05	SBS17b	1
SRR17255281	QP	0.05	SBS18	1
SRR17255281	QP	0.05	SBS19	1
SRR17255281	QP	0.05	SBS20	1
SRR17255281	QP	0.05	SBS21	1
SRR17255281	QP	0.05	SBS22	1
SRR17255281	QP	0.05	SBS23	1
SRR17255281	QP	0.05	SBS24	1
SRR17255281	QP	0.05	SBS25	1
SRR17255281	QP	0.05	SBS26	1
SRR17255281	QP	0.05	SBS27	1
SRR17255281	QP	0.05	SBS28	1
SRR17255281	QP	0.05	SBS29	1
SRR17255281	QP	0.05	SBS30	1
SRR17255281	QP	0.05	SBS31	1
SRR17255281	QP	0.05	SBS32	1
SRR17255281	QP	0.05	SBS33	1
SRR17255281	QP	0.05	SBS34	1
SRR17255281	QP	0.05	SBS35	1
SRR17255281	QP	0.05	SBS36	1
SRR17255281	QP	0.05	SBS37	0
SRR17255281	QP	0.05	SBS38	1
SRR17255281	QP	0.05	SBS39	0
SRR17255281	QP	0.05	SBS40	1
SRR17255281	QP	0.05	SBS41	1
SRR17255281	QP	0.05	SBS42	1
SRR17255281	QP	0.05	SBS43	1
SRR17255281	QP	0.05	SBS44	1
SRR17255281	QP	0.05	SBS45	1
SRR17255281	QP	0.05	SBS46	1
SRR17255281	QP	0.05	SBS47	1
SRR17255281	QP	0.05	SBS48	1
SRR17255281	QP	0.05	SBS49	1
SRR17255281	QP	0.05	SBS50	1
SRR17255281	QP	0.05	SBS51	1
SRR17255281	QP	0.05	SBS52	1
SRR17255281	QP	0.05	SBS53	1
SRR17255281	QP	0.05	SBS54	0
SRR17255281	QP	0.05	SBS55	1
SRR17255281	QP	0.05	SBS56	1
SRR17255281	QP	0.05	SBS57	1
SRR17255281	QP	0.05	SBS58	1
SRR17255281	QP	0.05	SBS59	1
SRR17255281	QP	0.05	SBS60	1
SRR17255281	QP	0.05	SBS84	1
SRR17255281	QP	0.05	SBS85	1
SRR17255281	QP	0.05	SBS86	1
SRR17255281	QP	0.05	SBS87	1
SRR17255281	QP	0.05	SBS88	1
SRR17255281	QP	0.05	SBS89	1
SRR17255281	QP	0.05	SBS90	1
SRR17255281	QP	0.1	SBS1	1
SRR17255281	QP	0.1	SBS2	1
SRR17255281	QP	0.1	SBS3	1
SRR17255281	QP	0.1	SBS4	1
SRR17255281	QP	0.1	SBS5	0
SRR17255281	QP	0.1	SBS6	1
SRR17255281	QP	0.1	SBS7a	1
SRR17255281	QP	0.1	SBS7b	1
SRR17255281	QP	0.1	SBS7c	1
SRR17255281	QP	0.1	SBS7d	1
SRR17255281	QP	0.1	SBS8	1
SRR17255281	QP	0.1	SBS9	1
SRR17255281	QP	0.1	SBS10a	1
SRR17255281	QP	0.1	SBS10b	1
SRR17255281	QP	0.1	SBS11	1
SRR17255281	QP	0.1	SBS12	1
SRR17255281	QP	0.1	SBS13	1
SRR17255281	QP	0.1	SBS14	1
SRR17255281	QP	0.1	SBS15	1
SRR17255281	QP	0.1	SBS16	1
SRR17255281	QP	0.1	SBS17a	1
SRR17255281	QP	0.1	SBS17b	1
SRR17255281	QP	0.1	SBS18	1
SRR17255281	QP	0.1	SBS19	1
SRR17255281	QP	0.1	SBS20	1
SRR17255281	QP	0.1	SBS21	1
SRR17255281	QP	0.1	SBS22	1
SRR17255281	QP	0.1	SBS23	1
SRR17255281	QP	0.1	SBS24	1
SRR17255281	QP	0.1	SBS25	1
SRR17255281	QP	0.1	SBS26	1
SRR17255281	QP	0.1	SBS27	1
SRR17255281	QP	0.1	SBS28	1
SRR17255281	QP	0.1	SBS29	1
SRR17255281	QP	0.1	SBS30	1
SRR17255281	QP	0.1	SBS31	1
SRR17255281	QP	0.1	SBS32	1
SRR17255281	QP	0.1	SBS33	1
SRR17255281	QP	0.1	SBS34	1
SRR17255281	QP	0.1	SBS35	1
SRR17255281	QP	0.1	SBS36	1
SRR17255281	QP	0.1	SBS37	1
SRR17255281	QP	0.1	SBS38	1
SRR17255281	QP	0.1	SBS39	1
SRR17255281	QP	0.1	SBS40	1
SRR17255281	QP	0.1	SBS41	1
SRR17255281	QP	0.1	SBS42	1
SRR17255281	QP	0.1	SBS43	1
SRR17255281	QP	0.1	SBS44	1
SRR17255281	QP	0.1	SBS45	1
SRR17255281	QP	0.1	SBS46	1
SRR17255281	QP	0.1	SBS47	1
SRR17255281	QP	0.1	SBS48	1
SRR17255281	QP	0.1	SBS49	1
SRR17255281	QP	0.1	SBS50	1
SRR17255281	QP	0.1	SBS51	1
SRR17255281	QP	0.1	SBS52	1
SRR17255281	QP	0.1	SBS53	1
SRR17255281	QP	0.1	SBS54	1
SRR17255281	QP	0.1	SBS55	1
SRR17255281	QP	0.1	SBS56	1
SRR17255281	QP	0.1	SBS57	1
SRR17255281	QP	0.1	SBS58	1
SRR17255281	QP	0.1	SBS59	1
SRR17255281	QP	0.1	SBS60	1
SRR17255281	QP	0.1	SBS84	1
SRR17255281	QP	0.1	SBS85	1
SRR17255281	QP	0.1	SBS86	1
SRR17255281	QP	0.1	SBS87	1
SRR17255281	QP	0.1	SBS88	1
SRR17255281	QP	0.1	SBS89	1
SRR17255281	QP	0.1	SBS90	1
SRR17255281	QP	0.25	SBS1	1
SRR17255281	QP	0.25	SBS2	1
SRR17255281	QP	0.25	SBS3	1
SRR17255281	QP	0.25	SBS4	1
SRR17255281	QP	0.25	SBS5	0
SRR17255281	QP	0.25	SBS6	1
SRR17255281	QP	0.25	SBS7a	1
SRR17255281	QP	0.25	SBS7b	1
SRR17255281	QP	0.25	SBS7c	1
SRR17255281	QP	0.25	SBS7d	1
SRR17255281	QP	0.25	SBS8	1
SRR17255281	QP	0.25	SBS9	1
SRR17255281	QP	0.25	SBS10a	1
SRR17255281	QP	0.25	SBS10b	1
SRR17255281	QP	0.25	SBS11	1
SRR17255281	QP	0.25	SBS12	1
SRR17255281	QP	0.25	SBS13	1
SRR17255281	QP	0.25	SBS14	1
SRR17255281	QP	0.25	SBS15	1
SRR17255281	QP	0.25	SBS16	1
SRR17255281	QP	0.25	SBS17a	1
SRR17255281	QP	0.25	SBS17b	1
SRR17255281	QP	0.25	SBS18	1
SRR17255281	QP	0.25	SBS19	1
SRR17255281	QP	0.25	SBS20	1
SRR17255281	QP	0.25	SBS21	1
SRR17255281	QP	0.25	SBS22	1
SRR17255281	QP	0.25	SBS23	1
SRR17255281	QP	0.25	SBS24	1
SRR17255281	QP	0.25	SBS25	1
SRR17255281	QP	0.25	SBS26	1
SRR17255281	QP	0.25	SBS27	1
SRR17255281	QP	0.25	SBS28	1
SRR17255281	QP	0.25	SBS29	1
SRR17255281	QP	0.25	SBS30	1
SRR17255281	QP	0.25	SBS31	1
SRR17255281	QP	0.25	SBS32	1
SRR17255281	QP	0.25	SBS33	1
SRR17255281	QP	0.25	SBS34	1
SRR17255281	QP	0.25	SBS35	1
SRR17255281	QP	0.25	SBS36	1
SRR17255281	QP	0.25	SBS37	1
SRR17255281	QP	0.25	SBS38	1
SRR17255281	QP	0.25	SBS39	1
SRR17255281	QP	0.25	SBS40	1
SRR17255281	QP	0.25	SBS41	1
SRR17255281	QP	0.25	SBS42	1
SRR17255281	QP	0.25	SBS43	1
SRR17255281	QP	0.25	SBS44	1
SRR17255281	QP	0.25	SBS45	1
SRR17255281	QP	0.25	SBS46	1
SRR17255281	QP	0.25	SBS47	1
SRR17255281	QP	0.25	SBS48	1
SRR17255281	QP	0.25	SBS49	1
SRR17255281	QP	0.25	SBS50	1
SRR17255281	QP	0.25	SBS51	1
SRR17255281	QP	0.25	SBS52	1
SRR17255281	QP	0.25	SBS53	1
SRR17255281	QP	0.25	SBS54	1
SRR17255281	QP	0.25	SBS55	1
SRR17255281	QP	0.25	SBS56	1
SRR17255281	QP	0.25	SBS57	1
SRR17255281	QP	0.25	SBS58	1
SRR17255281	QP	0.25	SBS59	1
SRR17255281	QP	0.25	SBS60	1
SRR17255281	QP	0.25	SBS84	1
SRR17255281	QP	0.25	SBS85	1
SRR17255281	QP	0.25	SBS86	1
SRR17255281	QP	0.25	SBS87	1
SRR17255281	QP	0.25	SBS88	1
SRR17255281	QP	0.25	SBS89	1
SRR17255281	QP	0.25	SBS90	1
SRR17255284	QP	0.01	SBS1	0
SRR17255284	QP	0.01	SBS2	1
SRR17255284	QP	0.01	SBS3	1
SRR17255284	QP	0.01	SBS4	1
SRR17255284	QP	0.01	SBS5	0
SRR17255284	QP	0.01	SBS6	1
SRR17255284	QP	0.01	SBS7a	1
SRR17255284	QP	0.01	SBS7b	1
SRR17255284	QP	0.01	SBS7c	1.6157e-115
SRR17255284	QP	0.01	SBS7d	1
SRR17255284	QP	0.01	SBS8	0
SRR17255284	QP	0.01	SBS9	8.03401e-79
SRR17255284	QP	0.01	SBS10a	1
SRR17255284	QP	0.01	SBS10b	1
SRR17255284	QP	0.01	SBS11	1
SRR17255284	QP	0.01	SBS12	1
SRR17255284	QP	0.01	SBS13	1
SRR17255284	QP	0.01	SBS14	1
SRR17255284	QP	0.01	SBS15	1
SRR17255284	QP	0.01	SBS16	1
SRR17255284	QP	0.01	SBS17a	1
SRR17255284	QP	0.01	SBS17b	1
SRR17255284	QP	0.01	SBS18	1
SRR17255284	QP	0.01	SBS19	0
SRR17255284	QP	0.01	SBS20	1
SRR17255284	QP	0.01	SBS21	1
SRR17255284	QP	0.01	SBS22	1
SRR17255284	QP	0.01	SBS23	1
SRR17255284	QP	0.01	SBS24	1
SRR17255284	QP	0.01	SBS25	1
SRR17255284	QP	0.01	SBS26	1
SRR17255284	QP	0.01	SBS27	1
SRR17255284	QP	0.01	SBS28	1
SRR17255284	QP	0.01	SBS29	1
SRR17255284	QP	0.01	SBS30	0
SRR17255284	QP	0.01	SBS31	1
SRR17255284	QP	0.01	SBS32	0
SRR17255284	QP	0.01	SBS33	0
SRR17255284	QP	0.01	SBS34	1
SRR17255284	QP	0.01	SBS35	1
SRR17255284	QP	0.01	SBS36	1
SRR17255284	QP	0.01	SBS37	0
SRR17255284	QP	0.01	SBS38	1
SRR17255284	QP	0.01	SBS39	0
SRR17255284	QP	0.01	SBS40	1
SRR17255284	QP	0.01	SBS41	1
SRR17255284	QP	0.01	SBS42	1
SRR17255284	QP	0.01	SBS43	0
SRR17255284	QP	0.01	SBS44	0
SRR17255284	QP	0.01	SBS45	1
SRR17255284	QP	0.01	SBS46	0
SRR17255284	QP	0.01	SBS47	1
SRR17255284	QP	0.01	SBS48	1
SRR17255284	QP	0.01	SBS49	1
SRR17255284	QP	0.01	SBS50	1
SRR17255284	QP	0.01	SBS51	0
SRR17255284	QP	0.01	SBS52	1
SRR17255284	QP	0.01	SBS53	1
SRR17255284	QP	0.01	SBS54	0
SRR17255284	QP	0.01	SBS55	1
SRR17255284	QP	0.01	SBS56	1
SRR17255284	QP	0.01	SBS57	1
SRR17255284	QP	0.01	SBS58	0
SRR17255284	QP	0.01	SBS59	1
SRR17255284	QP	0.01	SBS60	1
SRR17255284	QP	0.01	SBS84	1
SRR17255284	QP	0.01	SBS85	2.49101e-233
SRR17255284	QP	0.01	SBS86	1
SRR17255284	QP	0.01	SBS87	0
SRR17255284	QP	0.01	SBS88	1
SRR17255284	QP	0.01	SBS89	0
SRR17255284	QP	0.01	SBS90	1
SRR17255284	QP	0.05	SBS1	0
SRR17255284	QP	0.05	SBS2	1
SRR17255284	QP	0.05	SBS3	1
SRR17255284	QP	0.05	SBS4	1
SRR17255284	QP	0.05	SBS5	0
SRR17255284	QP	0.05	SBS6	1
SRR17255284	QP	0.05	SBS7a	1
SRR17255284	QP	0.05	SBS7b	1
SRR17255284	QP	0.05	SBS7c	1
SRR17255284	QP	0.05	SBS7d	1
SRR17255284	QP	0.05	SBS8	8.82699e-17
SRR17255284	QP	0.05	SBS9	1
SRR17255284	QP	0.05	SBS10a	1
SRR17255284	QP	0.05	SBS10b	1
SRR17255284	QP	0.05	SBS11	1
SRR17255284	QP	0.05	SBS12	1
SRR17255284	QP	0.05	SBS13	1
SRR17255284	QP	0.05	SBS14	1
SRR17255284	QP	0.05	SBS15	1
SRR17255284	QP	0.05	SBS16	1
SRR17255284	QP	0.05	SBS17a	1
SRR17255284	QP	0.05	SBS17b	1
SRR17255284	QP	0.05	SBS18	1
SRR17255284	QP	0.05	SBS19	1
SRR17255284	QP	0.05	SBS20	1
SRR17255284	QP	0.05	SBS21	1
SRR17255284	QP	0.05	SBS22	1
SRR17255284	QP	0.05	SBS23	1
SRR17255284	QP	0.05	SBS24	1
SRR17255284	QP	0.05	SBS25	1
SRR17255284	QP	0.05	SBS26	1
SRR17255284	QP	0.05	SBS27	1
SRR17255284	QP	0.05	SBS28	1
SRR17255284	QP	0.05	SBS29	1
SRR17255284	QP	0.05	SBS30	1
SRR17255284	QP	0.05	SBS31	1
SRR17255284	QP	0.05	SBS32	1
SRR17255284	QP	0.05	SBS33	1
SRR17255284	QP	0.05	SBS34	1
SRR17255284	QP	0.05	SBS35	1
SRR17255284	QP	0.05	SBS36	1
SRR17255284	QP	0.05	SBS37	0
SRR17255284	QP	0.05	SBS38	1
SRR17255284	QP	0.05	SBS39	3.23066e-226
SRR17255284	QP	0.05	SBS40	1
SRR17255284	QP	0.05	SBS41	1
SRR17255284	QP	0.05	SBS42	1
SRR17255284	QP	0.05	SBS43	1
SRR17255284	QP	0.05	SBS44	1
SRR17255284	QP	0.05	SBS45	1
SRR17255284	QP	0.05	SBS46	1
SRR17255284	QP	0.05	SBS47	1
SRR17255284	QP	0.05	SBS48	1
SRR17255284	QP	0.05	SBS49	1
SRR17255284	QP	0.05	SBS50	1
SRR17255284	QP	0.05	SBS51	1
SRR17255284	QP	0.05	SBS52	1
SRR17255284	QP	0.05	SBS53	1
SRR17255284	QP	0.05	SBS54	1
SRR17255284	QP	0.05	SBS55	1
SRR17255284	QP	0.05	SBS56	1
SRR17255284	QP	0.05	SBS57	1
SRR17255284	QP	0.05	SBS58	1
SRR17255284	QP	0.05	SBS59	1
SRR17255284	QP	0.05	SBS60	1
SRR17255284	QP	0.05	SBS84	1
SRR17255284	QP	0.05	SBS85	1
SRR17255284	QP	0.05	SBS86	1
SRR17255284	QP	0.05	SBS87	1
SRR17255284	QP	0.05	SBS88	1
SRR17255284	QP	0.05	SBS89	1
SRR17255284	QP	0.05	SBS90	1
SRR17255284	QP	0.1	SBS1	1
SRR17255284	QP	0.1	SBS2	1
SRR17255284	QP	0.1	SBS3	1
SRR17255284	QP	0.1	SBS4	1
SRR17255284	QP	0.1	SBS5	0
SRR17255284	QP	0.1	SBS6	1
SRR17255284	QP	0.1	SBS7a	1
SRR17255284	QP	0.1	SBS7b	1
SRR17255284	QP	0.1	SBS7c	1
SRR17255284	QP	0.1	SBS7d	1
SRR17255284	QP	0.1	SBS8	1
SRR17255284	QP	0.1	SBS9	1
SRR17255284	QP	0.1	SBS10a	1
SRR17255284	QP	0.1	SBS10b	1
SRR17255284	QP	0.1	SBS11	1
SRR17255284	QP	0.1	SBS12	1
SRR17255284	QP	0.1	SBS13	1
SRR17255284	QP	0.1	SBS14	1
SRR17255284	QP	0.1	SBS15	1
SRR17255284	QP	0.1	SBS16	1
SRR17255284	QP	0.1	SBS17a	1
SRR17255284	QP	0.1	SBS17b	1
SRR17255284	QP	0.1	SBS18	1
SRR17255284	QP	0.1	SBS19	1
SRR17255284	QP	0.1	SBS20	1
SRR17255284	QP	0.1	SBS21	1
SRR17255284	QP	0.1	SBS22	1
SRR17255284	QP	0.1	SBS23	1
SRR17255284	QP	0.1	SBS24	1
SRR17255284	QP	0.1	SBS25	1
SRR17255284	QP	0.1	SBS26	1
SRR17255284	QP	0.1	SBS27	1
SRR17255284	QP	0.1	SBS28	1
SRR17255284	QP	0.1	SBS29	1
SRR17255284	QP	0.1	SBS30	1
SRR17255284	QP	0.1	SBS31	1
SRR17255284	QP	0.1	SBS32	1
SRR17255284	QP	0.1	SBS33	1
SRR17255284	QP	0.1	SBS34	1
SRR17255284	QP	0.1	SBS35	1
SRR17255284	QP	0.1	SBS36	1
SRR17255284	QP	0.1	SBS37	1
SRR17255284	QP	0.1	SBS38	1
SRR17255284	QP	0.1	SBS39	1
SRR17255284	QP	0.1	SBS40	1
SRR17255284	QP	0.1	SBS41	1
SRR17255284	QP	0.1	SBS42	1
SRR17255284	QP	0.1	SBS43	1
SRR17255284	QP	0.1	SBS44	1
SRR17255284	QP	0.1	SBS45	1
SRR17255284	QP	0.1	SBS46	1
SRR17255284	QP	0.1	SBS47	1
SRR17255284	QP	0.1	SBS48	1
SRR17255284	QP	0.1	SBS49	1
SRR17255284	QP	0.1	SBS50	1
SRR17255284	QP	0.1	SBS51	1
SRR17255284	QP	0.1	SBS52	1
SRR17255284	QP	0.1	SBS53	1
SRR17255284	QP	0.1	SBS54	1
SRR17255284	QP	0.1	SBS55	1
SRR17255284	QP	0.1	SBS56	1
SRR17255284	QP	0.1	SBS57	1
SRR17255284	QP	0.1	SBS58	1
SRR17255284	QP	0.1	SBS59	1
SRR17255284	QP	0.1	SBS60	1
SRR17255284	QP	0.1	SBS84	1
SRR17255284	QP	0.1	SBS85	1
SRR17255284	QP	0.1	SBS86	1
SRR17255284	QP	0.1	SBS87	1
SRR17255284	QP	0.1	SBS88	1
SRR17255284	QP	0.1	SBS89	1
SRR17255284	QP	0.1	SBS90	1
SRR17255284	QP	0.25	SBS1	1
SRR17255284	QP	0.25	SBS2	1
SRR17255284	QP	0.25	SBS3	1
SRR17255284	QP	0.25	SBS4	1
SRR17255284	QP	0.25	SBS5	0
SRR17255284	QP	0.25	SBS6	1
SRR17255284	QP	0.25	SBS7a	1
SRR17255284	QP	0.25	SBS7b	1
SRR17255284	QP	0.25	SBS7c	1
SRR17255284	QP	0.25	SBS7d	1
SRR17255284	QP	0.25	SBS8	1
SRR17255284	QP	0.25	SBS9	1
SRR17255284	QP	0.25	SBS10a	1
SRR17255284	QP	0.25	SBS10b	1
SRR17255284	QP	0.25	SBS11	1
SRR17255284	QP	0.25	SBS12	1
SRR17255284	QP	0.25	SBS13	1
SRR17255284	QP	0.25	SBS14	1
SRR17255284	QP	0.25	SBS15	1
SRR17255284	QP	0.25	SBS16	1
SRR17255284	QP	0.25	SBS17a	1
SRR17255284	QP	0.25	SBS17b	1
SRR17255284	QP	0.25	SBS18	1
SRR17255284	QP	0.25	SBS19	1
SRR17255284	QP	0.25	SBS20	1
SRR17255284	QP	0.25	SBS21	1
SRR17255284	QP	0.25	SBS22	1
SRR17255284	QP	0.25	SBS23	1
SRR17255284	QP	0.25	SBS24	1
SRR17255284	QP	0.25	SBS25	1
SRR17255284	QP	0.25	SBS26	1
SRR17255284	QP	0.25	SBS27	1
SRR17255284	QP	0.25	SBS28	1
SRR17255284	QP	0.25	SBS29	1
SRR17255284	QP	0.25	SBS30	1
SRR17255284	QP	0.25	SBS31	1
SRR17255284	QP	0.25	SBS32	1
SRR17255284	QP	0.25	SBS33	1
SRR17255284	QP	0.25	SBS34	1
SRR17255284	QP	0.25	SBS35	1
SRR17255284	QP	0.25	SBS36	1
SRR17255284	QP	0.25	SBS37	1
SRR17255284	QP	0.25	SBS38	1
SRR17255284	QP	0.25	SBS39	1
SRR17255284	QP	0.25	SBS40	1
SRR17255284	QP	0.25	SBS41	1
SRR17255284	QP	0.25	SBS42	1
SRR17255284	QP	0.25	SBS43	1
SRR17255284	QP	0.25	SBS44	1
SRR17255284	QP	0.25	SBS45	1
SRR17255284	QP	0.25	SBS46	1
SRR17255284	QP	0.25	SBS47	1
SRR17255284	QP	0.25	SBS48	1
SRR17255284	QP	0.25	SBS49	1
SRR17255284	QP	0.25	SBS50	1
SRR17255284	QP	0.25	SBS51	1
SRR17255284	QP	0.25	SBS52	1
SRR17255284	QP	0.25	SBS53	1
SRR17255284	QP	0.25	SBS54	1
SRR17255284	QP	0.25	SBS55	1
SRR17255284	QP	0.25	SBS56	1
SRR17255284	QP	0.25	SBS57	1
SRR17255284	QP	0.25	SBS58	1
SRR17255284	QP	0.25	SBS59	1
SRR17255284	QP	0.25	SBS60	1
SRR17255284	QP	0.25	SBS84	1
SRR17255284	QP	0.25	SBS85	1
SRR17255284	QP	0.25	SBS86	1
SRR17255284	QP	0.25	SBS87	1
SRR17255284	QP	0.25	SBS88	1
SRR17255284	QP	0.25	SBS89	1
SRR17255284	QP	0.25	SBS90	1
SRR17255285	QP	0.01	SBS1	0
SRR17255285	QP	0.01	SBS2	1
SRR17255285	QP	0.01	SBS3	1
SRR17255285	QP	0.01	SBS4	1
SRR17255285	QP	0.01	SBS5	0
SRR17255285	QP	0.01	SBS6	7.44783e-152
SRR17255285	QP	0.01	SBS7a	1
SRR17255285	QP	0.01	SBS7b	1
SRR17255285	QP	0.01	SBS7c	4.35994e-222
SRR17255285	QP	0.01	SBS7d	1
SRR17255285	QP	0.01	SBS8	0
SRR17255285	QP	0.01	SBS9	6.88488e-148
SRR17255285	QP	0.01	SBS10a	1
SRR17255285	QP	0.01	SBS10b	1
SRR17255285	QP	0.01	SBS11	1
SRR17255285	QP	0.01	SBS12	1
SRR17255285	QP	0.01	SBS13	1
SRR17255285	QP	0.01	SBS14	1
SRR17255285	QP	0.01	SBS15	1
SRR17255285	QP	0.01	SBS16	1
SRR17255285	QP	0.01	SBS17a	1
SRR17255285	QP	0.01	SBS17b	1
SRR17255285	QP	0.01	SBS18	1
SRR17255285	QP	0.01	SBS19	0
SRR17255285	QP	0.01	SBS20	1
SRR17255285	QP	0.01	SBS21	1
SRR17255285	QP	0.01	SBS22	1
SRR17255285	QP	0.01	SBS23	1
SRR17255285	QP	0.01	SBS24	1
SRR17255285	QP	0.01	SBS25	1
SRR17255285	QP	0.01	SBS26	1
SRR17255285	QP	0.01	SBS27	1
SRR17255285	QP	0.01	SBS28	1
SRR17255285	QP	0.01	SBS29	1
SRR17255285	QP	0.01	SBS30	0
SRR17255285	QP	0.01	SBS31	1
SRR17255285	QP	0.01	SBS32	0
SRR17255285	QP	0.01	SBS33	0
SRR17255285	QP	0.01	SBS34	1
SRR17255285	QP	0.01	SBS35	1
SRR17255285	QP	0.01	SBS36	1
SRR17255285	QP	0.01	SBS37	0
SRR17255285	QP	0.01	SBS38	1
SRR17255285	QP	0.01	SBS39	0
SRR17255285	QP	0.01	SBS40	1
SRR17255285	QP	0.01	SBS41	1
SRR17255285	QP	0.01	SBS42	1
SRR17255285	QP	0.01	SBS43	0
SRR17255285	QP	0.01	SBS44	2.25636e-218
SRR17255285	QP	0.01	SBS45	1
SRR17255285	QP	0.01	SBS46	0
SRR17255285	QP	0.01	SBS47	1
SRR17255285	QP	0.01	SBS48	1
SRR17255285	QP	0.01	SBS49	1
SRR17255285	QP	0.01	SBS50	1
SRR17255285	QP	0.01	SBS51	0
SRR17255285	QP	0.01	SBS52	1
SRR17255285	QP	0.01	SBS53	1
SRR17255285	QP	0.01	SBS54	0
SRR17255285	QP	0.01	SBS55	1
SRR17255285	QP	0.01	SBS56	1
SRR17255285	QP	0.01	SBS57	1
SRR17255285	QP	0.01	SBS58	0
SRR17255285	QP	0.01	SBS59	1
SRR17255285	QP	0.01	SBS60	1
SRR17255285	QP	0.01	SBS84	1
SRR17255285	QP	0.01	SBS85	0.957028
SRR17255285	QP	0.01	SBS86	1
SRR17255285	QP	0.01	SBS87	0
SRR17255285	QP	0.01	SBS88	1
SRR17255285	QP	0.01	SBS89	0
SRR17255285	QP	0.01	SBS90	1
SRR17255285	QP	0.05	SBS1	0
SRR17255285	QP	0.05	SBS2	1
SRR17255285	QP	0.05	SBS3	1
SRR17255285	QP	0.05	SBS4	1
SRR17255285	QP	0.05	SBS5	0
SRR17255285	QP	0.05	SBS6	1
SRR17255285	QP	0.05	SBS7a	1
SRR17255285	QP	0.05	SBS7b	1
SRR17255285	QP	0.05	SBS7c	1
SRR17255285	QP	0.05	SBS7d	1
SRR17255285	QP	0.05	SBS8	0
SRR17255285	QP	0.05	SBS9	1
SRR17255285	QP	0.05	SBS10a	1
SRR17255285	QP	0.05	SBS10b	1
SRR17255285	QP	0.05	SBS11	1
SRR17255285	QP	0.05	SBS12	1
SRR17255285	QP	0.05	SBS13	1
SRR17255285	QP	0.05	SBS14	1
SRR17255285	QP	0.05	SBS15	1
SRR17255285	QP	0.05	SBS16	1
SRR17255285	QP	0.05	SBS17a	1
SRR17255285	QP	0.05	SBS17b	1
SRR17255285	QP	0.05	SBS18	1
SRR17255285	QP	0.05	SBS19	1
SRR17255285	QP	0.05	SBS20	1
SRR17255285	QP	0.05	SBS21	1
SRR17255285	QP	0.05	SBS22	1
SRR17255285	QP	0.05	SBS23	1
SRR17255285	QP	0.05	SBS24	1
SRR17255285	QP	0.05	SBS25	1
SRR17255285	QP	0.05	SBS26	1
SRR17255285	QP	0.05	SBS27	1
SRR17255285	QP	0.05	SBS28	1
SRR17255285	QP	0.05	SBS29	1
SRR17255285	QP	0.05	SBS30	1
SRR17255285	QP	0.05	SBS31	1
SRR17255285	QP	0.05	SBS32	1
SRR17255285	QP	0.05	SBS33	1
SRR17255285	QP	0.05	SBS34	1
SRR17255285	QP	0.05	SBS35	1
SRR17255285	QP	0.05	SBS36	1
SRR17255285	QP	0.05	SBS37	0
SRR17255285	QP	0.05	SBS38	1
SRR17255285	QP	0.05	SBS39	0
SRR17255285	QP	0.05	SBS40	1
SRR17255285	QP	0.05	SBS41	1
SRR17255285	QP	0.05	SBS42	1
SRR17255285	QP	0.05	SBS43	1
SRR17255285	QP	0.05	SBS44	1
SRR17255285	QP	0.05	SBS45	1
SRR17255285	QP	0.05	SBS46	1
SRR17255285	QP	0.05	SBS47	1
SRR17255285	QP	0.05	SBS48	1
SRR17255285	QP	0.05	SBS49	1
SRR17255285	QP	0.05	SBS50	1
SRR17255285	QP	0.05	SBS51	1
SRR17255285	QP	0.05	SBS52	1
SRR17255285	QP	0.05	SBS53	1
SRR17255285	QP	0.05	SBS54	6.93706e-163
SRR17255285	QP	0.05	SBS55	1
SRR17255285	QP	0.05	SBS56	1
SRR17255285	QP	0.05	SBS57	1
SRR17255285	QP	0.05	SBS58	1
SRR17255285	QP	0.05	SBS59	1
SRR17255285	QP	0.05	SBS60	1
SRR17255285	QP	0.05	SBS84	1
SRR17255285	QP	0.05	SBS85	1
SRR17255285	QP	0.05	SBS86	1
SRR17255285	QP	0.05	SBS87	1
SRR17255285	QP	0.05	SBS88	1
SRR17255285	QP	0.05	SBS89	1
SRR17255285	QP	0.05	SBS90	1
SRR17255285	QP	0.1	SBS1	1
SRR17255285	QP	0.1	SBS2	1
SRR17255285	QP	0.1	SBS3	1
SRR17255285	QP	0.1	SBS4	1
SRR17255285	QP	0.1	SBS5	0
SRR17255285	QP	0.1	SBS6	1
SRR17255285	QP	0.1	SBS7a	1
SRR17255285	QP	0.1	SBS7b	1
SRR17255285	QP	0.1	SBS7c	1
SRR17255285	QP	0.1	SBS7d	1
SRR17255285	QP	0.1	SBS8	1
SRR17255285	QP	0.1	SBS9	1
SRR17255285	QP	0.1	SBS10a	1
SRR17255285	QP	0.1	SBS10b	1
SRR17255285	QP	0.1	SBS11	1
SRR17255285	QP	0.1	SBS12	1
SRR17255285	QP	0.1	SBS13	1
SRR17255285	QP	0.1	SBS14	1
SRR17255285	QP	0.1	SBS15	1
SRR17255285	QP	0.1	SBS16	1
SRR17255285	QP	0.1	SBS17a	1
SRR17255285	QP	0.1	SBS17b	1
SRR17255285	QP	0.1	SBS18	1
SRR17255285	QP	0.1	SBS19	1
SRR17255285	QP	0.1	SBS20	1
SRR17255285	QP	0.1	SBS21	1
SRR17255285	QP	0.1	SBS22	1
SRR17255285	QP	0.1	SBS23	1
SRR17255285	QP	0.1	SBS24	1
SRR17255285	QP	0.1	SBS25	1
SRR17255285	QP	0.1	SBS26	1
SRR17255285	QP	0.1	SBS27	1
SRR17255285	QP	0.1	SBS28	1
SRR17255285	QP	0.1	SBS29	1
SRR17255285	QP	0.1	SBS30	1
SRR17255285	QP	0.1	SBS31	1
SRR17255285	QP	0.1	SBS32	1
SRR17255285	QP	0.1	SBS33	1
SRR17255285	QP	0.1	SBS34	1
SRR17255285	QP	0.1	SBS35	1
SRR17255285	QP	0.1	SBS36	1
SRR17255285	QP	0.1	SBS37	1
SRR17255285	QP	0.1	SBS38	1
SRR17255285	QP	0.1	SBS39	1
SRR17255285	QP	0.1	SBS40	1
SRR17255285	QP	0.1	SBS41	1
SRR17255285	QP	0.1	SBS42	1
SRR17255285	QP	0.1	SBS43	1
SRR17255285	QP	0.1	SBS44	1
SRR17255285	QP	0.1	SBS45	1
SRR17255285	QP	0.1	SBS46	1
SRR17255285	QP	0.1	SBS47	1
SRR17255285	QP	0.1	SBS48	1
SRR17255285	QP	0.1	SBS49	1
SRR17255285	QP	0.1	SBS50	1
SRR17255285	QP	0.1	SBS51	1
SRR17255285	QP	0.1	SBS52	1
SRR17255285	QP	0.1	SBS53	1
SRR17255285	QP	0.1	SBS54	1
SRR17255285	QP	0.1	SBS55	1
SRR17255285	QP	0.1	SBS56	1
SRR17255285	QP	0.1	SBS57	1
SRR17255285	QP	0.1	SBS58	1
SRR17255285	QP	0.1	SBS59	1
SRR17255285	QP	0.1	SBS60	1
SRR17255285	QP	0.1	SBS84	1
SRR17255285	QP	0.1	SBS85	1
SRR17255285	QP	0.1	SBS86	1
SRR17255285	QP	0.1	SBS87	1
SRR17255285	QP	0.1	SBS88	1
SRR17255285	QP	0.1	SBS89	1
SRR17255285	QP	0.1	SBS90	1
SRR17255285	QP	0.25	SBS1	1
SRR17255285	QP	0.25	SBS2	1
SRR17255285	QP	0.25	SBS3	1
SRR17255285	QP	0.25	SBS4	1
SRR17255285	QP	0.25	SBS5	0
SRR17255285	QP	0.25	SBS6	1
SRR17255285	QP	0.25	SBS7a	1
SRR17255285	QP	0.25	SBS7b	1
SRR17255285	QP	0.25	SBS7c	1
SRR17255285	QP	0.25	SBS7d	1
SRR17255285	QP	0.25	SBS8	1
SRR17255285	QP	0.25	SBS9	1
SRR17255285	QP	0.25	SBS10a	1
SRR17255285	QP	0.25	SBS10b	1
SRR17255285	QP	0.25	SBS11	1
SRR17255285	QP	0.25	SBS12	1
SRR17255285	QP	0.25	SBS13	1
SRR17255285	QP	0.25	SBS14	1
SRR17255285	QP	0.25	SBS15	1
SRR17255285	QP	0.25	SBS16	1
SRR17255285	QP	0.25	SBS17a	1
SRR17255285	QP	0.25	SBS17b	1
SRR17255285	QP	0.25	SBS18	1
SRR17255285	QP	0.25	SBS19	1
SRR17255285	QP	0.25	SBS20	1
SRR17255285	QP	0.25	SBS21	1
SRR17255285	QP	0.25	SBS22	1
SRR17255285	QP	0.25	SBS23	1
SRR17255285	QP	0.25	SBS24	1
SRR17255285	QP	0.25	SBS25	1
SRR17255285	QP	0.25	SBS26	1
SRR17255285	QP	0.25	SBS27	1
SRR17255285	QP	0.25	SBS28	1
SRR17255285	QP	0.25	SBS29	1
SRR17255285	QP	0.25	SBS30	1
SRR17255285	QP	0.25	SBS31	1
SRR17255285	QP	0.25	SBS32	1
SRR17255285	QP	0.25	SBS33	1
SRR17255285	QP	0.25	SBS34	1
SRR17255285	QP	0.25	SBS35	1
SRR17255285	QP	0.25	SBS36	1
SRR17255285	QP	0.25	SBS37	1
SRR17255285	QP	0.25	SBS38	1
SRR17255285	QP	0.25	SBS39	1
SRR17255285	QP	0.25	SBS40	1
SRR17255285	QP	0.25	SBS41	1
SRR17255285	QP	0.25	SBS42	1
SRR17255285	QP	0.25	SBS43	1
SRR17255285	QP	0.25	SBS44	1
SRR17255285	QP	0.25	SBS45	1
SRR17255285	QP	0.25	SBS46	1
SRR17255285	QP	0.25	SBS47	1
SRR17255285	QP	0.25	SBS48	1
SRR17255285	QP	0.25	SBS49	1
SRR17255285	QP	0.25	SBS50	1
[truncated: 6,641 more rows]
