# Supplementary material for: Somatic mutation profiles in aged military nuclear test veterans: A comparative whole-genome sequence study
Source: PLoS One. 2026 Jun 30;21(6):e0351624. doi: 10.1371/journal.pone.0351624 (PMC13318011; doi:10.1371/journal.pone.0351624)
Supplement: S1 File — Table S2. Summary of the software tools and packages used in variant calling pipeline. Table S3. Variant calling thresholds. Table S4. Summary of radiation marker genes. The cohort column indicates the enrichment in the NT, control or both cohorts. Table S5. All variants identified in the F1, F1 and F3 filtered datasets. Table S6. Annotated SNVs in the F1, F1 and F3 filtered datasets. Table S7. Annotated INDELs in the F1, F1 and F3 filtered datasets. Table S8. Control SBS bootstrap p-value Table S9. Control SBS bootstrap errors. Table S10. NTV SBS bootstrap p-value. Table S11. NTV SBS bootstrap errors. Table A12. Gene ontology terms for Control cohort. Table 13. Gene ontology terms for nuclear test cohort. Table 14. Function impact: Control cohort. Table 15. Functional impact: nuclear test cohort. Figure S1. Bootstrap signature instability for control samples. Figure S2. Bootstrap signature instability for NT samples. Raw data Figure 1. Raw data Figure 2. Raw data Figure 3. Raw data Figure 4. Raw data Figure S1. Raw data Figure S2. (ZIP) [file pone.0351624.s001.zip › Table S11 NTV SBS bootstrap errors.xlsx]

## Sheet: Sheet1
method	sample	errors	type
QP	SRR17255268	4043.78	optimal
QP	SRR17255271	4075	optimal
QP	SRR17255275	4649.47	optimal
QP	SRR17255278	4347.65	optimal
QP	SRR17255281	4148.53	optimal
QP	SRR17255284	4310.83	optimal
QP	SRR17255285	3805.14	optimal
QP	SRR17255288	4098.77	optimal
QP	SRR17255291	4117.44	optimal
QP	SRR17255294	4289.92	optimal
QP	SRR17255298	3828.62	optimal
QP	SRR17255313	4268.8	optimal
QP	SRR17255316	4716.39	optimal
QP	SRR17255320	4108.02	optimal
QP	SRR17255323	4357.43	optimal
QP	SRR17255326	4462.36	optimal
QP	SRR17255329	4205.75	optimal
QP	SRR17255330	3973.76	optimal
QP	SRR17255333	4328.79	optimal
QP	SRR17255336	4028.34	optimal
QP	SRR17255339	3922.32	optimal
QP	SRR17255343	3816.05	optimal
QP	SRR17255376	3916.42	optimal
QP	SRR17255379	4463.73	optimal
QP	SRR17255382	4577.58	optimal
QP	SRR17255386	4271.59	optimal
QP	SRR17255389	4094.35	optimal
QP	SRR17255409	4659.43	optimal
QP	SRR17255442	4176.32	optimal
QP	SRR17255443	4557.39	optimal
QP	SRR17255268	4063.87	Rep_1
QP	SRR17255268	4067.75	Rep_2
QP	SRR17255268	4057.68	Rep_3
QP	SRR17255268	4077.2	Rep_4
QP	SRR17255268	4083.32	Rep_5
QP	SRR17255268	4072.48	Rep_6
QP	SRR17255268	4072.56	Rep_7
QP	SRR17255268	4068.06	Rep_8
QP	SRR17255268	4071.55	Rep_9
QP	SRR17255268	4062.66	Rep_10
QP	SRR17255268	4067.24	Rep_11
QP	SRR17255268	4064.3	Rep_12
QP	SRR17255268	4075.83	Rep_13
QP	SRR17255268	4073.67	Rep_14
QP	SRR17255268	4056.95	Rep_15
QP	SRR17255268	4075.6	Rep_16
QP	SRR17255268	4076.63	Rep_17
QP	SRR17255268	4081.13	Rep_18
QP	SRR17255268	4063.24	Rep_19
QP	SRR17255268	4071.81	Rep_20
QP	SRR17255268	4069.95	Rep_21
QP	SRR17255268	4086.26	Rep_22
QP	SRR17255268	4062.27	Rep_23
QP	SRR17255268	4074.33	Rep_24
QP	SRR17255268	4067.44	Rep_25
QP	SRR17255268	4058.9	Rep_26
QP	SRR17255268	4061.48	Rep_27
QP	SRR17255268	4069.27	Rep_28
QP	SRR17255268	4077.46	Rep_29
QP	SRR17255268	4080.7	Rep_30
QP	SRR17255268	4073	Rep_31
QP	SRR17255268	4073.99	Rep_32
QP	SRR17255268	4070.63	Rep_33
QP	SRR17255268	4070.16	Rep_34
QP	SRR17255268	4065.22	Rep_35
QP	SRR17255268	4083.3	Rep_36
QP	SRR17255268	4073.33	Rep_37
QP	SRR17255268	4059.23	Rep_38
QP	SRR17255268	4057.96	Rep_39
QP	SRR17255268	4086.86	Rep_40
QP	SRR17255268	4066.68	Rep_41
QP	SRR17255268	4067.89	Rep_42
QP	SRR17255268	4076.3	Rep_43
QP	SRR17255268	4058.57	Rep_44
QP	SRR17255268	4068.55	Rep_45
QP	SRR17255268	4071.08	Rep_46
QP	SRR17255268	4073.84	Rep_47
QP	SRR17255268	4053.82	Rep_48
QP	SRR17255268	4084.54	Rep_49
QP	SRR17255268	4066.8	Rep_50
QP	SRR17255268	4078.21	Rep_51
QP	SRR17255268	4065.63	Rep_52
QP	SRR17255268	4062.46	Rep_53
QP	SRR17255268	4058.78	Rep_54
QP	SRR17255268	4073.78	Rep_55
QP	SRR17255268	4064.47	Rep_56
QP	SRR17255268	4067.26	Rep_57
QP	SRR17255268	4077.49	Rep_58
QP	SRR17255268	4063	Rep_59
QP	SRR17255268	4067.62	Rep_60
QP	SRR17255268	4065.48	Rep_61
QP	SRR17255268	4071.93	Rep_62
QP	SRR17255268	4067.99	Rep_63
QP	SRR17255268	4077.87	Rep_64
QP	SRR17255268	4096.02	Rep_65
QP	SRR17255268	4063.06	Rep_66
QP	SRR17255268	4083.17	Rep_67
QP	SRR17255268	4075.29	Rep_68
QP	SRR17255268	4082.37	Rep_69
QP	SRR17255268	4068.4	Rep_70
QP	SRR17255268	4078.01	Rep_71
QP	SRR17255268	4064.33	Rep_72
QP	SRR17255268	4079.18	Rep_73
QP	SRR17255268	4082.78	Rep_74
QP	SRR17255268	4077.3	Rep_75
QP	SRR17255268	4073.26	Rep_76
QP	SRR17255268	4079.26	Rep_77
QP	SRR17255268	4075.72	Rep_78
QP	SRR17255268	4072.86	Rep_79
QP	SRR17255268	4072.92	Rep_80
QP	SRR17255268	4081.34	Rep_81
QP	SRR17255268	4065.18	Rep_82
QP	SRR17255268	4078.73	Rep_83
QP	SRR17255268	4077.97	Rep_84
QP	SRR17255268	4075.43	Rep_85
QP	SRR17255268	4071.67	Rep_86
QP	SRR17255268	4075.37	Rep_87
QP	SRR17255268	4066.26	Rep_88
QP	SRR17255268	4068.26	Rep_89
QP	SRR17255268	4062.34	Rep_90
QP	SRR17255268	4065.89	Rep_91
QP	SRR17255268	4060.41	Rep_92
QP	SRR17255268	4062.25	Rep_93
QP	SRR17255268	4064.03	Rep_94
QP	SRR17255268	4082	Rep_95
QP	SRR17255268	4061.52	Rep_96
QP	SRR17255268	4068.03	Rep_97
QP	SRR17255268	4083.45	Rep_98
QP	SRR17255268	4059.38	Rep_99
QP	SRR17255268	4071.37	Rep_100
QP	SRR17255268	4068.53	Rep_101
QP	SRR17255268	4070.09	Rep_102
QP	SRR17255268	4071.99	Rep_103
QP	SRR17255268	4065.69	Rep_104
QP	SRR17255268	4077.7	Rep_105
QP	SRR17255268	4086.06	Rep_106
QP	SRR17255268	4061.73	Rep_107
QP	SRR17255268	4071.01	Rep_108
QP	SRR17255268	4072.92	Rep_109
QP	SRR17255268	4069.66	Rep_110
QP	SRR17255268	4069.04	Rep_111
QP	SRR17255268	4071.43	Rep_112
QP	SRR17255268	4080.04	Rep_113
QP	SRR17255268	4070.18	Rep_114
QP	SRR17255268	4058.99	Rep_115
QP	SRR17255268	4063.74	Rep_116
QP	SRR17255268	4075.19	Rep_117
QP	SRR17255268	4070.78	Rep_118
QP	SRR17255268	4078.49	Rep_119
QP	SRR17255268	4061.97	Rep_120
QP	SRR17255268	4065.98	Rep_121
QP	SRR17255268	4076.51	Rep_122
QP	SRR17255268	4076.36	Rep_123
QP	SRR17255268	4063.06	Rep_124
QP	SRR17255268	4075.41	Rep_125
QP	SRR17255268	4077.76	Rep_126
QP	SRR17255268	4069.67	Rep_127
QP	SRR17255268	4079.63	Rep_128
QP	SRR17255268	4078.34	Rep_129
QP	SRR17255268	4069.15	Rep_130
QP	SRR17255268	4062.83	Rep_131
QP	SRR17255268	4067.58	Rep_132
QP	SRR17255268	4082.19	Rep_133
QP	SRR17255268	4069.48	Rep_134
QP	SRR17255268	4064.85	Rep_135
QP	SRR17255268	4078.3	Rep_136
QP	SRR17255268	4065.2	Rep_137
QP	SRR17255268	4075.23	Rep_138
QP	SRR17255268	4073.48	Rep_139
QP	SRR17255268	4071.92	Rep_140
QP	SRR17255268	4070.44	Rep_141
QP	SRR17255268	4070.99	Rep_142
QP	SRR17255268	4069.16	Rep_143
QP	SRR17255268	4076.84	Rep_144
QP	SRR17255268	4065.9	Rep_145
QP	SRR17255268	4070.46	Rep_146
QP	SRR17255268	4086.35	Rep_147
QP	SRR17255268	4077.23	Rep_148
QP	SRR17255268	4066.57	Rep_149
QP	SRR17255268	4077.24	Rep_150
QP	SRR17255268	4070.2	Rep_151
QP	SRR17255268	4070.67	Rep_152
QP	SRR17255268	4073.34	Rep_153
QP	SRR17255268	4075.79	Rep_154
QP	SRR17255268	4066.95	Rep_155
QP	SRR17255268	4057.8	Rep_156
QP	SRR17255268	4059.59	Rep_157
QP	SRR17255268	4073.33	Rep_158
QP	SRR17255268	4079.18	Rep_159
QP	SRR17255268	4064.28	Rep_160
QP	SRR17255268	4066.32	Rep_161
QP	SRR17255268	4067.25	Rep_162
QP	SRR17255268	4080.43	Rep_163
QP	SRR17255268	4065	Rep_164
QP	SRR17255268	4061.81	Rep_165
QP	SRR17255268	4060	Rep_166
QP	SRR17255268	4054.88	Rep_167
QP	SRR17255268	4079.57	Rep_168
QP	SRR17255268	4071.11	Rep_169
QP	SRR17255268	4068.86	Rep_170
QP	SRR17255268	4073.68	Rep_171
QP	SRR17255268	4060.47	Rep_172
QP	SRR17255268	4086.1	Rep_173
QP	SRR17255268	4075.72	Rep_174
QP	SRR17255268	4071.71	Rep_175
QP	SRR17255268	4072.06	Rep_176
QP	SRR17255268	4070.9	Rep_177
QP	SRR17255268	4068.52	Rep_178
QP	SRR17255268	4060.64	Rep_179
QP	SRR17255268	4060.95	Rep_180
QP	SRR17255268	4077.35	Rep_181
QP	SRR17255268	4066.05	Rep_182
QP	SRR17255268	4068.72	Rep_183
QP	SRR17255268	4082.34	Rep_184
QP	SRR17255268	4074.19	Rep_185
QP	SRR17255268	4072.3	Rep_186
QP	SRR17255268	4064.76	Rep_187
QP	SRR17255268	4069.79	Rep_188
QP	SRR17255268	4063.85	Rep_189
QP	SRR17255268	4062.95	Rep_190
QP	SRR17255268	4072.37	Rep_191
QP	SRR17255268	4069.97	Rep_192
QP	SRR17255268	4060.86	Rep_193
QP	SRR17255268	4065.36	Rep_194
QP	SRR17255268	4075.65	Rep_195
QP	SRR17255268	4072.46	Rep_196
QP	SRR17255268	4062.74	Rep_197
QP	SRR17255268	4070.72	Rep_198
QP	SRR17255268	4063.25	Rep_199
QP	SRR17255268	4082.21	Rep_200
QP	SRR17255268	4069.4	Rep_201
QP	SRR17255268	4070.64	Rep_202
QP	SRR17255268	4072.95	Rep_203
QP	SRR17255268	4060.82	Rep_204
QP	SRR17255268	4067.79	Rep_205
QP	SRR17255268	4064.4	Rep_206
QP	SRR17255268	4068.07	Rep_207
QP	SRR17255268	4076.12	Rep_208
QP	SRR17255268	4066.34	Rep_209
QP	SRR17255268	4067.13	Rep_210
QP	SRR17255268	4079.18	Rep_211
QP	SRR17255268	4070.99	Rep_212
QP	SRR17255268	4074.24	Rep_213
QP	SRR17255268	4079.16	Rep_214
QP	SRR17255268	4073.25	Rep_215
QP	SRR17255268	4061	Rep_216
QP	SRR17255268	4070.78	Rep_217
QP	SRR17255268	4073.06	Rep_218
QP	SRR17255268	4083.55	Rep_219
QP	SRR17255268	4074.43	Rep_220
QP	SRR17255268	4076.22	Rep_221
QP	SRR17255268	4081.4	Rep_222
QP	SRR17255268	4074.95	Rep_223
QP	SRR17255268	4075.76	Rep_224
QP	SRR17255268	4070.4	Rep_225
QP	SRR17255268	4087.41	Rep_226
QP	SRR17255268	4071.99	Rep_227
QP	SRR17255268	4070.37	Rep_228
QP	SRR17255268	4064.36	Rep_229
QP	SRR17255268	4060.19	Rep_230
QP	SRR17255268	4064.85	Rep_231
QP	SRR17255268	4083.36	Rep_232
QP	SRR17255268	4068.47	Rep_233
QP	SRR17255268	4072.23	Rep_234
QP	SRR17255268	4076.33	Rep_235
QP	SRR17255268	4070.42	Rep_236
QP	SRR17255268	4075.87	Rep_237
QP	SRR17255268	4059.88	Rep_238
QP	SRR17255268	4081.03	Rep_239
QP	SRR17255268	4065.24	Rep_240
QP	SRR17255268	4073.87	Rep_241
QP	SRR17255268	4061.64	Rep_242
QP	SRR17255268	4073.99	Rep_243
QP	SRR17255268	4063.07	Rep_244
QP	SRR17255268	4068.52	Rep_245
QP	SRR17255268	4076.74	Rep_246
QP	SRR17255268	4068.07	Rep_247
QP	SRR17255268	4078.75	Rep_248
QP	SRR17255268	4070.19	Rep_249
QP	SRR17255268	4073.84	Rep_250
QP	SRR17255268	4064.42	Rep_251
QP	SRR17255268	4069.09	Rep_252
QP	SRR17255268	4076.56	Rep_253
QP	SRR17255268	4066.89	Rep_254
QP	SRR17255268	4068.36	Rep_255
QP	SRR17255268	4063.72	Rep_256
QP	SRR17255268	4068.59	Rep_257
QP	SRR17255268	4069.21	Rep_258
QP	SRR17255268	4064.8	Rep_259
QP	SRR17255268	4062.77	Rep_260
QP	SRR17255268	4078.66	Rep_261
QP	SRR17255268	4089.52	Rep_262
QP	SRR17255268	4067.2	Rep_263
QP	SRR17255268	4069.83	Rep_264
QP	SRR17255268	4073.31	Rep_265
QP	SRR17255268	4060.19	Rep_266
QP	SRR17255268	4067.32	Rep_267
QP	SRR17255268	4073.37	Rep_268
QP	SRR17255268	4055.93	Rep_269
QP	SRR17255268	4061.73	Rep_270
QP	SRR17255268	4070.99	Rep_271
QP	SRR17255268	4063.34	Rep_272
QP	SRR17255268	4062.88	Rep_273
QP	SRR17255268	4085.8	Rep_274
QP	SRR17255268	4085.88	Rep_275
QP	SRR17255268	4079.51	Rep_276
QP	SRR17255268	4079.15	Rep_277
QP	SRR17255268	4063.93	Rep_278
QP	SRR17255268	4079.19	Rep_279
QP	SRR17255268	4062.7	Rep_280
QP	SRR17255268	4063.8	Rep_281
QP	SRR17255268	4072.13	Rep_282
QP	SRR17255268	4094.92	Rep_283
QP	SRR17255268	4065.67	Rep_284
QP	SRR17255268	4073.9	Rep_285
QP	SRR17255268	4066.47	Rep_286
QP	SRR17255268	4070.92	Rep_287
QP	SRR17255268	4073.47	Rep_288
QP	SRR17255268	4070.81	Rep_289
QP	SRR17255268	4076.53	Rep_290
QP	SRR17255268	4067.89	Rep_291
QP	SRR17255268	4070.23	Rep_292
QP	SRR17255268	4073.35	Rep_293
QP	SRR17255268	4074.28	Rep_294
QP	SRR17255268	4063.13	Rep_295
QP	SRR17255268	4066.11	Rep_296
QP	SRR17255268	4066.7	Rep_297
QP	SRR17255268	4074.37	Rep_298
QP	SRR17255268	4071.26	Rep_299
QP	SRR17255268	4071.82	Rep_300
QP	SRR17255268	4069.93	Rep_301
QP	SRR17255268	4073.71	Rep_302
QP	SRR17255268	4076.41	Rep_303
QP	SRR17255268	4093.31	Rep_304
QP	SRR17255268	4060.02	Rep_305
QP	SRR17255268	4076.16	Rep_306
QP	SRR17255268	4074.36	Rep_307
QP	SRR17255268	4072.77	Rep_308
QP	SRR17255268	4060.22	Rep_309
QP	SRR17255268	4074.1	Rep_310
QP	SRR17255268	4061.36	Rep_311
QP	SRR17255268	4075.66	Rep_312
QP	SRR17255268	4067.91	Rep_313
QP	SRR17255268	4062.79	Rep_314
QP	SRR17255268	4077.75	Rep_315
QP	SRR17255268	4064.22	Rep_316
QP	SRR17255268	4073.94	Rep_317
QP	SRR17255268	4069.92	Rep_318
QP	SRR17255268	4072.57	Rep_319
QP	SRR17255268	4069.97	Rep_320
QP	SRR17255268	4071.91	Rep_321
QP	SRR17255268	4080.07	Rep_322
QP	SRR17255268	4076.22	Rep_323
QP	SRR17255268	4062.81	Rep_324
QP	SRR17255268	4080.48	Rep_325
QP	SRR17255268	4071.96	Rep_326
QP	SRR17255268	4097.06	Rep_327
QP	SRR17255268	4063.35	Rep_328
QP	SRR17255268	4081.05	Rep_329
QP	SRR17255268	4067.09	Rep_330
QP	SRR17255268	4075.47	Rep_331
QP	SRR17255268	4078.28	Rep_332
QP	SRR17255268	4080.06	Rep_333
QP	SRR17255268	4062.36	Rep_334
QP	SRR17255268	4069.26	Rep_335
QP	SRR17255268	4068.62	Rep_336
QP	SRR17255268	4060.32	Rep_337
QP	SRR17255268	4065.71	Rep_338
QP	SRR17255268	4062.08	Rep_339
QP	SRR17255268	4066.56	Rep_340
QP	SRR17255268	4070.01	Rep_341
QP	SRR17255268	4086.45	Rep_342
QP	SRR17255268	4065.37	Rep_343
QP	SRR17255268	4066.34	Rep_344
QP	SRR17255268	4067.55	Rep_345
QP	SRR17255268	4070.08	Rep_346
QP	SRR17255268	4068.78	Rep_347
QP	SRR17255268	4064.97	Rep_348
QP	SRR17255268	4058.13	Rep_349
QP	SRR17255268	4066.78	Rep_350
QP	SRR17255268	4076.51	Rep_351
QP	SRR17255268	4065.72	Rep_352
QP	SRR17255268	4063.14	Rep_353
QP	SRR17255268	4072.29	Rep_354
QP	SRR17255268	4075.59	Rep_355
QP	SRR17255268	4074.02	Rep_356
QP	SRR17255268	4066.83	Rep_357
QP	SRR17255268	4070.51	Rep_358
QP	SRR17255268	4075.38	Rep_359
QP	SRR17255268	4064.25	Rep_360
QP	SRR17255268	4059.47	Rep_361
QP	SRR17255268	4084.75	Rep_362
QP	SRR17255268	4075.66	Rep_363
QP	SRR17255268	4072.4	Rep_364
QP	SRR17255268	4065.8	Rep_365
QP	SRR17255268	4072.22	Rep_366
QP	SRR17255268	4076.89	Rep_367
QP	SRR17255268	4063.02	Rep_368
QP	SRR17255268	4087.36	Rep_369
QP	SRR17255268	4066.47	Rep_370
QP	SRR17255268	4075.04	Rep_371
QP	SRR17255268	4061.28	Rep_372
QP	SRR17255268	4068.05	Rep_373
QP	SRR17255268	4098.05	Rep_374
QP	SRR17255268	4068.41	Rep_375
QP	SRR17255268	4070.42	Rep_376
QP	SRR17255268	4071.36	Rep_377
QP	SRR17255268	4077.12	Rep_378
QP	SRR17255268	4077.36	Rep_379
QP	SRR17255268	4068.93	Rep_380
QP	SRR17255268	4065.53	Rep_381
QP	SRR17255268	4074.37	Rep_382
QP	SRR17255268	4060.37	Rep_383
QP	SRR17255268	4081.39	Rep_384
QP	SRR17255268	4071.41	Rep_385
QP	SRR17255268	4075.66	Rep_386
QP	SRR17255268	4064.09	Rep_387
QP	SRR17255268	4066.83	Rep_388
QP	SRR17255268	4058.02	Rep_389
QP	SRR17255268	4071.14	Rep_390
QP	SRR17255268	4079.85	Rep_391
QP	SRR17255268	4077.17	Rep_392
QP	SRR17255268	4071.05	Rep_393
QP	SRR17255268	4085.1	Rep_394
QP	SRR17255268	4066.68	Rep_395
QP	SRR17255268	4065.1	Rep_396
QP	SRR17255268	4073.07	Rep_397
QP	SRR17255268	4068.02	Rep_398
QP	SRR17255268	4070.63	Rep_399
QP	SRR17255268	4080.88	Rep_400
QP	SRR17255268	4078.16	Rep_401
QP	SRR17255268	4074.59	Rep_402
QP	SRR17255268	4080	Rep_403
QP	SRR17255268	4088.63	Rep_404
QP	SRR17255268	4071.46	Rep_405
QP	SRR17255268	4071.29	Rep_406
QP	SRR17255268	4077.91	Rep_407
QP	SRR17255268	4067.48	Rep_408
QP	SRR17255268	4061.13	Rep_409
QP	SRR17255268	4071.31	Rep_410
QP	SRR17255268	4056.73	Rep_411
QP	SRR17255268	4078.64	Rep_412
QP	SRR17255268	4084.22	Rep_413
QP	SRR17255268	4062.43	Rep_414
QP	SRR17255268	4070.99	Rep_415
QP	SRR17255268	4104.19	Rep_416
QP	SRR17255268	4069.43	Rep_417
QP	SRR17255268	4077.43	Rep_418
QP	SRR17255268	4074.3	Rep_419
QP	SRR17255268	4070.62	Rep_420
QP	SRR17255268	4085.16	Rep_421
QP	SRR17255268	4070.36	Rep_422
QP	SRR17255268	4073.12	Rep_423
QP	SRR17255268	4084.67	Rep_424
QP	SRR17255268	4062.91	Rep_425
QP	SRR17255268	4063.01	Rep_426
QP	SRR17255268	4070.1	Rep_427
QP	SRR17255268	4063.55	Rep_428
QP	SRR17255268	4058.85	Rep_429
QP	SRR17255268	4080	Rep_430
QP	SRR17255268	4065.28	Rep_431
QP	SRR17255268	4070.03	Rep_432
QP	SRR17255268	4067.62	Rep_433
QP	SRR17255268	4074.26	Rep_434
QP	SRR17255268	4068.41	Rep_435
QP	SRR17255268	4077.9	Rep_436
QP	SRR17255268	4076.42	Rep_437
QP	SRR17255268	4073.79	Rep_438
QP	SRR17255268	4076.91	Rep_439
QP	SRR17255268	4066.25	Rep_440
QP	SRR17255268	4065.41	Rep_441
QP	SRR17255268	4078.6	Rep_442
QP	SRR17255268	4071.68	Rep_443
QP	SRR17255268	4071.43	Rep_444
QP	SRR17255268	4078.44	Rep_445
QP	SRR17255268	4088.23	Rep_446
QP	SRR17255268	4070.26	Rep_447
QP	SRR17255268	4061.45	Rep_448
QP	SRR17255268	4079.16	Rep_449
QP	SRR17255268	4058.68	Rep_450
QP	SRR17255268	4072.93	Rep_451
QP	SRR17255268	4085.36	Rep_452
QP	SRR17255268	4068.62	Rep_453
QP	SRR17255268	4070.76	Rep_454
QP	SRR17255268	4064.42	Rep_455
QP	SRR17255268	4076.07	Rep_456
QP	SRR17255268	4076	Rep_457
QP	SRR17255268	4084.65	Rep_458
QP	SRR17255268	4065.99	Rep_459
QP	SRR17255268	4068.17	Rep_460
QP	SRR17255268	4070.61	Rep_461
QP	SRR17255268	4069.23	Rep_462
QP	SRR17255268	4076.78	Rep_463
QP	SRR17255268	4077.11	Rep_464
QP	SRR17255268	4074.82	Rep_465
QP	SRR17255268	4085.82	Rep_466
QP	SRR17255268	4059.86	Rep_467
QP	SRR17255268	4062.96	Rep_468
QP	SRR17255268	4061.1	Rep_469
QP	SRR17255268	4077.18	Rep_470
QP	SRR17255268	4069.01	Rep_471
QP	SRR17255268	4077.5	Rep_472
QP	SRR17255268	4075.4	Rep_473
QP	SRR17255268	4065.08	Rep_474
QP	SRR17255268	4068.14	Rep_475
QP	SRR17255268	4078.33	Rep_476
QP	SRR17255268	4074	Rep_477
QP	SRR17255268	4063.82	Rep_478
QP	SRR17255268	4064.07	Rep_479
QP	SRR17255268	4077.91	Rep_480
QP	SRR17255268	4065.45	Rep_481
QP	SRR17255268	4073.43	Rep_482
QP	SRR17255268	4066.38	Rep_483
QP	SRR17255268	4062.22	Rep_484
QP	SRR17255268	4084.33	Rep_485
QP	SRR17255268	4076.96	Rep_486
QP	SRR17255268	4073.43	Rep_487
QP	SRR17255268	4077.2	Rep_488
QP	SRR17255268	4063.46	Rep_489
QP	SRR17255268	4070.33	Rep_490
QP	SRR17255268	4074.98	Rep_491
QP	SRR17255268	4071.47	Rep_492
QP	SRR17255268	4069.02	Rep_493
QP	SRR17255268	4063.73	Rep_494
QP	SRR17255268	4072.93	Rep_495
QP	SRR17255268	4068.28	Rep_496
QP	SRR17255268	4075.62	Rep_497
QP	SRR17255268	4070.61	Rep_498
QP	SRR17255268	4062.61	Rep_499
QP	SRR17255268	4073.53	Rep_500
QP	SRR17255268	4068.32	Rep_501
QP	SRR17255268	4076.31	Rep_502
QP	SRR17255268	4060.21	Rep_503
QP	SRR17255268	4065.82	Rep_504
QP	SRR17255268	4070.72	Rep_505
QP	SRR17255268	4069.99	Rep_506
QP	SRR17255268	4063.71	Rep_507
QP	SRR17255268	4070.37	Rep_508
QP	SRR17255268	4060.75	Rep_509
QP	SRR17255268	4070.52	Rep_510
QP	SRR17255268	4077.91	Rep_511
QP	SRR17255268	4066.41	Rep_512
QP	SRR17255268	4086.38	Rep_513
QP	SRR17255268	4076.43	Rep_514
QP	SRR17255268	4078.56	Rep_515
QP	SRR17255268	4066.14	Rep_516
QP	SRR17255268	4069.56	Rep_517
QP	SRR17255268	4070.95	Rep_518
QP	SRR17255268	4059.47	Rep_519
QP	SRR17255268	4072.12	Rep_520
QP	SRR17255268	4077.4	Rep_521
QP	SRR17255268	4080.48	Rep_522
QP	SRR17255268	4075.8	Rep_523
QP	SRR17255268	4072.95	Rep_524
QP	SRR17255268	4068.67	Rep_525
QP	SRR17255268	4068.3	Rep_526
QP	SRR17255268	4076.24	Rep_527
QP	SRR17255268	4077.85	Rep_528
QP	SRR17255268	4072.53	Rep_529
QP	SRR17255268	4062.35	Rep_530
QP	SRR17255268	4079.68	Rep_531
QP	SRR17255268	4072.14	Rep_532
QP	SRR17255268	4072.78	Rep_533
QP	SRR17255268	4065.4	Rep_534
QP	SRR17255268	4081.32	Rep_535
QP	SRR17255268	4057.07	Rep_536
QP	SRR17255268	4073.01	Rep_537
QP	SRR17255268	4074.2	Rep_538
QP	SRR17255268	4075.4	Rep_539
QP	SRR17255268	4059.57	Rep_540
QP	SRR17255268	4066.27	Rep_541
QP	SRR17255268	4081.72	Rep_542
QP	SRR17255268	4068.37	Rep_543
QP	SRR17255268	4072.07	Rep_544
QP	SRR17255268	4073.58	Rep_545
QP	SRR17255268	4067.88	Rep_546
QP	SRR17255268	4065.73	Rep_547
QP	SRR17255268	4083.31	Rep_548
QP	SRR17255268	4077.58	Rep_549
QP	SRR17255268	4064.5	Rep_550
QP	SRR17255268	4068.42	Rep_551
QP	SRR17255268	4070.27	Rep_552
QP	SRR17255268	4063.95	Rep_553
QP	SRR17255268	4077.39	Rep_554
QP	SRR17255268	4075.26	Rep_555
QP	SRR17255268	4081.89	Rep_556
QP	SRR17255268	4058.87	Rep_557
QP	SRR17255268	4061.7	Rep_558
QP	SRR17255268	4069.71	Rep_559
QP	SRR17255268	4069.02	Rep_560
QP	SRR17255268	4076.18	Rep_561
QP	SRR17255268	4061.99	Rep_562
QP	SRR17255268	4070.56	Rep_563
QP	SRR17255268	4071.71	Rep_564
QP	SRR17255268	4056.53	Rep_565
QP	SRR17255268	4061.98	Rep_566
QP	SRR17255268	4066.88	Rep_567
QP	SRR17255268	4069.71	Rep_568
QP	SRR17255268	4066.36	Rep_569
QP	SRR17255268	4070.33	Rep_570
QP	SRR17255268	4081.44	Rep_571
QP	SRR17255268	4069.81	Rep_572
QP	SRR17255268	4072.77	Rep_573
QP	SRR17255268	4080.24	Rep_574
QP	SRR17255268	4078.03	Rep_575
QP	SRR17255268	4067.44	Rep_576
QP	SRR17255268	4068.33	Rep_577
QP	SRR17255268	4068.61	Rep_578
QP	SRR17255268	4068.27	Rep_579
QP	SRR17255268	4069.85	Rep_580
QP	SRR17255268	4062.16	Rep_581
QP	SRR17255268	4068.24	Rep_582
QP	SRR17255268	4074.24	Rep_583
QP	SRR17255268	4067.96	Rep_584
QP	SRR17255268	4063.03	Rep_585
QP	SRR17255268	4062.31	Rep_586
QP	SRR17255268	4057.55	Rep_587
QP	SRR17255268	4070.82	Rep_588
QP	SRR17255268	4067.28	Rep_589
QP	SRR17255268	4063.64	Rep_590
QP	SRR17255268	4075.17	Rep_591
QP	SRR17255268	4063.84	Rep_592
QP	SRR17255268	4064.03	Rep_593
QP	SRR17255268	4077.07	Rep_594
QP	SRR17255268	4073.26	Rep_595
QP	SRR17255268	4072.8	Rep_596
QP	SRR17255268	4061.39	Rep_597
QP	SRR17255268	4060.01	Rep_598
QP	SRR17255268	4074.08	Rep_599
QP	SRR17255268	4077.83	Rep_600
QP	SRR17255268	4068.25	Rep_601
QP	SRR17255268	4070.43	Rep_602
QP	SRR17255268	4075.74	Rep_603
QP	SRR17255268	4076.38	Rep_604
QP	SRR17255268	4064.53	Rep_605
QP	SRR17255268	4067.88	Rep_606
QP	SRR17255268	4071.63	Rep_607
QP	SRR17255268	4063.42	Rep_608
QP	SRR17255268	4079.57	Rep_609
QP	SRR17255268	4072.61	Rep_610
QP	SRR17255268	4072.72	Rep_611
QP	SRR17255268	4086.92	Rep_612
QP	SRR17255268	4067.28	Rep_613
QP	SRR17255268	4088.12	Rep_614
QP	SRR17255268	4068.76	Rep_615
QP	SRR17255268	4086.7	Rep_616
QP	SRR17255268	4074.66	Rep_617
QP	SRR17255268	4060.93	Rep_618
QP	SRR17255268	4070.05	Rep_619
QP	SRR17255268	4068.24	Rep_620
QP	SRR17255268	4077.53	Rep_621
QP	SRR17255268	4067.3	Rep_622
QP	SRR17255268	4063.5	Rep_623
QP	SRR17255268	4070.62	Rep_624
QP	SRR17255268	4066.57	Rep_625
QP	SRR17255268	4065.33	Rep_626
QP	SRR17255268	4069.08	Rep_627
QP	SRR17255268	4074.84	Rep_628
QP	SRR17255268	4073.96	Rep_629
QP	SRR17255268	4073.47	Rep_630
QP	SRR17255268	4064.09	Rep_631
QP	SRR17255268	4061.3	Rep_632
QP	SRR17255268	4072.79	Rep_633
QP	SRR17255268	4055.58	Rep_634
QP	SRR17255268	4059.18	Rep_635
QP	SRR17255268	4070.74	Rep_636
QP	SRR17255268	4076.88	Rep_637
QP	SRR17255268	4070.18	Rep_638
QP	SRR17255268	4078.12	Rep_639
QP	SRR17255268	4078.44	Rep_640
QP	SRR17255268	4072.28	Rep_641
QP	SRR17255268	4079	Rep_642
QP	SRR17255268	4079.93	Rep_643
QP	SRR17255268	4067.04	Rep_644
QP	SRR17255268	4071.91	Rep_645
QP	SRR17255268	4063.53	Rep_646
QP	SRR17255268	4066.09	Rep_647
QP	SRR17255268	4059.07	Rep_648
QP	SRR17255268	4079.63	Rep_649
QP	SRR17255268	4073.37	Rep_650
QP	SRR17255268	4069.86	Rep_651
QP	SRR17255268	4075.31	Rep_652
QP	SRR17255268	4061.76	Rep_653
QP	SRR17255268	4061.42	Rep_654
QP	SRR17255268	4065.98	Rep_655
QP	SRR17255268	4072.56	Rep_656
QP	SRR17255268	4079.75	Rep_657
QP	SRR17255268	4075.38	Rep_658
QP	SRR17255268	4057.07	Rep_659
QP	SRR17255268	4069.98	Rep_660
QP	SRR17255268	4075.75	Rep_661
QP	SRR17255268	4066.23	Rep_662
QP	SRR17255268	4074.49	Rep_663
QP	SRR17255268	4062.29	Rep_664
QP	SRR17255268	4068.57	Rep_665
QP	SRR17255268	4072.11	Rep_666
QP	SRR17255268	4081.72	Rep_667
QP	SRR17255268	4060.59	Rep_668
QP	SRR17255268	4077.71	Rep_669
QP	SRR17255268	4082.53	Rep_670
QP	SRR17255268	4069.57	Rep_671
QP	SRR17255268	4064.73	Rep_672
QP	SRR17255268	4075.98	Rep_673
QP	SRR17255268	4074.87	Rep_674
QP	SRR17255268	4066.22	Rep_675
QP	SRR17255268	4078.51	Rep_676
QP	SRR17255268	4066.09	Rep_677
QP	SRR17255268	4066.55	Rep_678
QP	SRR17255268	4069.39	Rep_679
QP	SRR17255268	4063.22	Rep_680
QP	SRR17255268	4072.93	Rep_681
QP	SRR17255268	4083.72	Rep_682
QP	SRR17255268	4079.51	Rep_683
QP	SRR17255268	4068.84	Rep_684
QP	SRR17255268	4070.41	Rep_685
QP	SRR17255268	4057.42	Rep_686
QP	SRR17255268	4062.92	Rep_687
QP	SRR17255268	4073.15	Rep_688
QP	SRR17255268	4063.93	Rep_689
QP	SRR17255268	4069.88	Rep_690
QP	SRR17255268	4087.29	Rep_691
QP	SRR17255268	4062.92	Rep_692
QP	SRR17255268	4065.3	Rep_693
QP	SRR17255268	4070.88	Rep_694
QP	SRR17255268	4093.38	Rep_695
QP	SRR17255268	4073.91	Rep_696
QP	SRR17255268	4068.65	Rep_697
QP	SRR17255268	4062.17	Rep_698
QP	SRR17255268	4079.45	Rep_699
QP	SRR17255268	4069.81	Rep_700
QP	SRR17255268	4072.59	Rep_701
QP	SRR17255268	4072.92	Rep_702
QP	SRR17255268	4078.12	Rep_703
QP	SRR17255268	4063.23	Rep_704
QP	SRR17255268	4068.64	Rep_705
QP	SRR17255268	4070.96	Rep_706
QP	SRR17255268	4085.45	Rep_707
QP	SRR17255268	4068.33	Rep_708
QP	SRR17255268	4081.47	Rep_709
QP	SRR17255268	4066.73	Rep_710
QP	SRR17255268	4072.13	Rep_711
QP	SRR17255268	4085.3	Rep_712
QP	SRR17255268	4065.86	Rep_713
QP	SRR17255268	4067.22	Rep_714
QP	SRR17255268	4067.76	Rep_715
QP	SRR17255268	4076.08	Rep_716
QP	SRR17255268	4066.23	Rep_717
QP	SRR17255268	4067.84	Rep_718
QP	SRR17255268	4064.94	Rep_719
QP	SRR17255268	4062.34	Rep_720
QP	SRR17255268	4069.16	Rep_721
QP	SRR17255268	4070.68	Rep_722
QP	SRR17255268	4060.02	Rep_723
QP	SRR17255268	4077.31	Rep_724
QP	SRR17255268	4071.79	Rep_725
QP	SRR17255268	4058.11	Rep_726
QP	SRR17255268	4070.7	Rep_727
QP	SRR17255268	4059.72	Rep_728
QP	SRR17255268	4061.67	Rep_729
QP	SRR17255268	4074.94	Rep_730
QP	SRR17255268	4090	Rep_731
QP	SRR17255268	4070	Rep_732
QP	SRR17255268	4085.05	Rep_733
QP	SRR17255268	4064.84	Rep_734
QP	SRR17255268	4079.74	Rep_735
QP	SRR17255268	4060.74	Rep_736
QP	SRR17255268	4072.79	Rep_737
QP	SRR17255268	4064.82	Rep_738
QP	SRR17255268	4063	Rep_739
QP	SRR17255268	4066.18	Rep_740
QP	SRR17255268	4091.04	Rep_741
QP	SRR17255268	4069.18	Rep_742
QP	SRR17255268	4067.78	Rep_743
QP	SRR17255268	4065.45	Rep_744
QP	SRR17255268	4060.68	Rep_745
QP	SRR17255268	4069.38	Rep_746
QP	SRR17255268	4065.7	Rep_747
QP	SRR17255268	4078.81	Rep_748
QP	SRR17255268	4087.48	Rep_749
QP	SRR17255268	4081.45	Rep_750
QP	SRR17255268	4064.43	Rep_751
QP	SRR17255268	4074.68	Rep_752
QP	SRR17255268	4075.21	Rep_753
QP	SRR17255268	4062.14	Rep_754
QP	SRR17255268	4090.12	Rep_755
QP	SRR17255268	4075.41	Rep_756
QP	SRR17255268	4073.91	Rep_757
QP	SRR17255268	4083.92	Rep_758
QP	SRR17255268	4068.95	Rep_759
QP	SRR17255268	4061.4	Rep_760
QP	SRR17255268	4065.23	Rep_761
QP	SRR17255268	4061.94	Rep_762
QP	SRR17255268	4085.1	Rep_763
QP	SRR17255268	4074.53	Rep_764
QP	SRR17255268	4066.81	Rep_765
QP	SRR17255268	4081.44	Rep_766
QP	SRR17255268	4071.68	Rep_767
QP	SRR17255268	4069.3	Rep_768
QP	SRR17255268	4075.42	Rep_769
QP	SRR17255268	4077.93	Rep_770
QP	SRR17255268	4079.21	Rep_771
QP	SRR17255268	4071.83	Rep_772
QP	SRR17255268	4063.85	Rep_773
QP	SRR17255268	4066.08	Rep_774
QP	SRR17255268	4078.32	Rep_775
QP	SRR17255268	4060.06	Rep_776
QP	SRR17255268	4065.59	Rep_777
QP	SRR17255268	4070.5	Rep_778
QP	SRR17255268	4079.61	Rep_779
QP	SRR17255268	4072.42	Rep_780
QP	SRR17255268	4090.49	Rep_781
QP	SRR17255268	4069.79	Rep_782
QP	SRR17255268	4077.75	Rep_783
QP	SRR17255268	4091.84	Rep_784
QP	SRR17255268	4060.05	Rep_785
QP	SRR17255268	4072.16	Rep_786
QP	SRR17255268	4073.35	Rep_787
QP	SRR17255268	4078.16	Rep_788
QP	SRR17255268	4091	Rep_789
QP	SRR17255268	4081.34	Rep_790
QP	SRR17255268	4062.32	Rep_791
QP	SRR17255268	4072.75	Rep_792
QP	SRR17255268	4069	Rep_793
QP	SRR17255268	4068.45	Rep_794
QP	SRR17255268	4064.36	Rep_795
QP	SRR17255268	4066.07	Rep_796
QP	SRR17255268	4065.68	Rep_797
QP	SRR17255268	4075.51	Rep_798
QP	SRR17255268	4080.25	Rep_799
QP	SRR17255268	4070.98	Rep_800
QP	SRR17255268	4071.39	Rep_801
QP	SRR17255268	4071.18	Rep_802
QP	SRR17255268	4061.76	Rep_803
QP	SRR17255268	4074.93	Rep_804
QP	SRR17255268	4073.72	Rep_805
QP	SRR17255268	4067.87	Rep_806
QP	SRR17255268	4067.57	Rep_807
QP	SRR17255268	4061.38	Rep_808
QP	SRR17255268	4082.58	Rep_809
QP	SRR17255268	4066.45	Rep_810
QP	SRR17255268	4080.61	Rep_811
QP	SRR17255268	4068.27	Rep_812
QP	SRR17255268	4081.61	Rep_813
QP	SRR17255268	4069.99	Rep_814
QP	SRR17255268	4066.18	Rep_815
QP	SRR17255268	4069.53	Rep_816
QP	SRR17255268	4085.21	Rep_817
QP	SRR17255268	4073.02	Rep_818
QP	SRR17255268	4079.29	Rep_819
QP	SRR17255268	4060.03	Rep_820
QP	SRR17255268	4083.13	Rep_821
QP	SRR17255268	4061.67	Rep_822
QP	SRR17255268	4063.56	Rep_823
QP	SRR17255268	4070.72	Rep_824
QP	SRR17255268	4074.03	Rep_825
QP	SRR17255268	4082.29	Rep_826
QP	SRR17255268	4063.49	Rep_827
QP	SRR17255268	4080.38	Rep_828
QP	SRR17255268	4060.45	Rep_829
QP	SRR17255268	4069.4	Rep_830
QP	SRR17255268	4061.79	Rep_831
QP	SRR17255268	4064.34	Rep_832
QP	SRR17255268	4077.76	Rep_833
QP	SRR17255268	4074.78	Rep_834
QP	SRR17255268	4072.94	Rep_835
QP	SRR17255268	4067.34	Rep_836
QP	SRR17255268	4073.67	Rep_837
QP	SRR17255268	4059.49	Rep_838
QP	SRR17255268	4070.39	Rep_839
QP	SRR17255268	4071.37	Rep_840
QP	SRR17255268	4066.73	Rep_841
QP	SRR17255268	4073.29	Rep_842
QP	SRR17255268	4060.34	Rep_843
QP	SRR17255268	4074.95	Rep_844
QP	SRR17255268	4067.66	Rep_845
QP	SRR17255268	4065.27	Rep_846
QP	SRR17255268	4065.1	Rep_847
QP	SRR17255268	4072.64	Rep_848
QP	SRR17255268	4067.28	Rep_849
QP	SRR17255268	4079.83	Rep_850
QP	SRR17255268	4061.78	Rep_851
QP	SRR17255268	4077.06	Rep_852
QP	SRR17255268	4064.95	Rep_853
QP	SRR17255268	4079.21	Rep_854
QP	SRR17255268	4075.35	Rep_855
QP	SRR17255268	4081.71	Rep_856
QP	SRR17255268	4069.11	Rep_857
QP	SRR17255268	4088.52	Rep_858
QP	SRR17255268	4081.95	Rep_859
QP	SRR17255268	4077.82	Rep_860
QP	SRR17255268	4072.34	Rep_861
QP	SRR17255268	4073.82	Rep_862
QP	SRR17255268	4070.98	Rep_863
QP	SRR17255268	4068.53	Rep_864
QP	SRR17255268	4070.8	Rep_865
QP	SRR17255268	4054.48	Rep_866
QP	SRR17255268	4062.95	Rep_867
QP	SRR17255268	4069.58	Rep_868
QP	SRR17255268	4068.11	Rep_869
QP	SRR17255268	4074.81	Rep_870
QP	SRR17255268	4062.31	Rep_871
QP	SRR17255268	4076.88	Rep_872
QP	SRR17255268	4074.37	Rep_873
QP	SRR17255268	4069.14	Rep_874
QP	SRR17255268	4081.94	Rep_875
QP	SRR17255268	4064.62	Rep_876
QP	SRR17255268	4080.6	Rep_877
QP	SRR17255268	4073.77	Rep_878
QP	SRR17255268	4060.16	Rep_879
QP	SRR17255268	4065.8	Rep_880
QP	SRR17255268	4070.94	Rep_881
QP	SRR17255268	4082.4	Rep_882
QP	SRR17255268	4072.61	Rep_883
QP	SRR17255268	4070.61	Rep_884
QP	SRR17255268	4070.73	Rep_885
QP	SRR17255268	4073.05	Rep_886
QP	SRR17255268	4067.46	Rep_887
QP	SRR17255268	4079.27	Rep_888
QP	SRR17255268	4074.07	Rep_889
QP	SRR17255268	4076.07	Rep_890
QP	SRR17255268	4075.18	Rep_891
QP	SRR17255268	4067.07	Rep_892
QP	SRR17255268	4076.23	Rep_893
QP	SRR17255268	4079.69	Rep_894
QP	SRR17255268	4075.94	Rep_895
QP	SRR17255268	4064.92	Rep_896
QP	SRR17255268	4063.88	Rep_897
QP	SRR17255268	4073.28	Rep_898
QP	SRR17255268	4086.5	Rep_899
QP	SRR17255268	4073.44	Rep_900
QP	SRR17255268	4066.29	Rep_901
QP	SRR17255268	4076.01	Rep_902
QP	SRR17255268	4066.75	Rep_903
QP	SRR17255268	4076.96	Rep_904
QP	SRR17255268	4073.95	Rep_905
QP	SRR17255268	4069.32	Rep_906
QP	SRR17255268	4079.26	Rep_907
QP	SRR17255268	4080.43	Rep_908
QP	SRR17255268	4081.75	Rep_909
QP	SRR17255268	4057.89	Rep_910
QP	SRR17255268	4060.76	Rep_911
QP	SRR17255268	4089.72	Rep_912
QP	SRR17255268	4085.21	Rep_913
QP	SRR17255268	4087.59	Rep_914
QP	SRR17255268	4072.59	Rep_915
QP	SRR17255268	4100.81	Rep_916
QP	SRR17255268	4067.72	Rep_917
QP	SRR17255268	4072.07	Rep_918
QP	SRR17255268	4082.87	Rep_919
QP	SRR17255268	4067	Rep_920
QP	SRR17255268	4061.26	Rep_921
QP	SRR17255268	4067.09	Rep_922
QP	SRR17255268	4060.24	Rep_923
QP	SRR17255268	4070.48	Rep_924
QP	SRR17255268	4093.24	Rep_925
QP	SRR17255268	4056.91	Rep_926
QP	SRR17255268	4060.76	Rep_927
QP	SRR17255268	4087.6	Rep_928
QP	SRR17255268	4078.86	Rep_929
QP	SRR17255268	4068.04	Rep_930
QP	SRR17255268	4067.76	Rep_931
QP	SRR17255268	4075.28	Rep_932
QP	SRR17255268	4065.51	Rep_933
QP	SRR17255268	4087.39	Rep_934
QP	SRR17255268	4056.91	Rep_935
QP	SRR17255268	4075.88	Rep_936
QP	SRR17255268	4068.39	Rep_937
QP	SRR17255268	4070.73	Rep_938
QP	SRR17255268	4066.56	Rep_939
QP	SRR17255268	4075.2	Rep_940
QP	SRR17255268	4068.2	Rep_941
QP	SRR17255268	4062.66	Rep_942
QP	SRR17255268	4070.16	Rep_943
QP	SRR17255268	4067.28	Rep_944
QP	SRR17255268	4069.4	Rep_945
QP	SRR17255268	4079.57	Rep_946
QP	SRR17255268	4060.2	Rep_947
QP	SRR17255268	4074.95	Rep_948
QP	SRR17255268	4064.1	Rep_949
QP	SRR17255268	4068.4	Rep_950
QP	SRR17255268	4077.11	Rep_951
QP	SRR17255268	4065.71	Rep_952
QP	SRR17255268	4072.58	Rep_953
QP	SRR17255268	4078.18	Rep_954
QP	SRR17255268	4069.5	Rep_955
QP	SRR17255268	4077.67	Rep_956
QP	SRR17255268	4065.61	Rep_957
QP	SRR17255268	4077.86	Rep_958
QP	SRR17255268	4064.39	Rep_959
QP	SRR17255268	4083.18	Rep_960
QP	SRR17255268	4068.89	Rep_961
QP	SRR17255268	4083.49	Rep_962
QP	SRR17255268	4070.76	Rep_963
QP	SRR17255268	4066.3	Rep_964
QP	SRR17255268	4066.28	Rep_965
QP	SRR17255268	4069.87	Rep_966
QP	SRR17255268	4073.83	Rep_967
QP	SRR17255268	4058.54	Rep_968
QP	SRR17255268	4071.86	Rep_969
QP	SRR17255268	4063.35	Rep_970
QP	SRR17255268	4065.48	Rep_971
QP	SRR17255268	4058.09	Rep_972
QP	SRR17255268	4091.7	Rep_973
QP	SRR17255268	4072.13	Rep_974
QP	SRR17255268	4074.07	Rep_975
QP	SRR17255268	4069.8	Rep_976
QP	SRR17255268	4071.58	Rep_977
QP	SRR17255268	4087.78	Rep_978
QP	SRR17255268	4083.01	Rep_979
QP	SRR17255268	4064.82	Rep_980
QP	SRR17255268	4079.22	Rep_981
QP	SRR17255268	4073.95	Rep_982
QP	SRR17255268	4067.32	Rep_983
QP	SRR17255268	4077.32	Rep_984
QP	SRR17255268	4062.01	Rep_985
QP	SRR17255268	4066.23	Rep_986
QP	SRR17255268	4064.86	Rep_987
QP	SRR17255268	4069.9	Rep_988
QP	SRR17255268	4065.94	Rep_989
QP	SRR17255268	4069.77	Rep_990
QP	SRR17255268	4071.2	Rep_991
QP	SRR17255268	4064.98	Rep_992
QP	SRR17255268	4072.55	Rep_993
QP	SRR17255268	4069.19	Rep_994
QP	SRR17255268	4079.27	Rep_995
QP	SRR17255268	4080.09	Rep_996
QP	SRR17255268	4076.77	Rep_997
QP	SRR17255268	4081.37	Rep_998
QP	SRR17255268	4070.89	Rep_999
QP	SRR17255268	4070.09	Rep_1000
QP	SRR17255271	4100.86	Rep_1
QP	SRR17255271	4094.2	Rep_2
QP	SRR17255271	4107.22	Rep_3
QP	SRR17255271	4105.9	Rep_4
QP	SRR17255271	4103.47	Rep_5
QP	SRR17255271	4107.8	Rep_6
QP	SRR17255271	4093.62	Rep_7
QP	SRR17255271	4098.96	Rep_8
QP	SRR17255271	4106.61	Rep_9
QP	SRR17255271	4090.23	Rep_10
QP	SRR17255271	4099.71	Rep_11
QP	SRR17255271	4088.32	Rep_12
QP	SRR17255271	4094.26	Rep_13
QP	SRR17255271	4115.87	Rep_14
QP	SRR17255271	4097.01	Rep_15
QP	SRR17255271	4095.86	Rep_16
QP	SRR17255271	4090.6	Rep_17
QP	SRR17255271	4101.7	Rep_18
QP	SRR17255271	4096.38	Rep_19
QP	SRR17255271	4098.16	Rep_20
QP	SRR17255271	4121.59	Rep_21
QP	SRR17255271	4102.11	Rep_22
QP	SRR17255271	4106.77	Rep_23
QP	SRR17255271	4108.66	Rep_24
QP	SRR17255271	4107.16	Rep_25
QP	SRR17255271	4098.42	Rep_26
QP	SRR17255271	4098.31	Rep_27
QP	SRR17255271	4103.13	Rep_28
QP	SRR17255271	4103.3	Rep_29
QP	SRR17255271	4098.44	Rep_30
QP	SRR17255271	4105.78	Rep_31
QP	SRR17255271	4102.43	Rep_32
QP	SRR17255271	4093.19	Rep_33
QP	SRR17255271	4093	Rep_34
QP	SRR17255271	4108.42	Rep_35
QP	SRR17255271	4098.53	Rep_36
QP	SRR17255271	4111.05	Rep_37
QP	SRR17255271	4096.77	Rep_38
QP	SRR17255271	4110.35	Rep_39
QP	SRR17255271	4102.55	Rep_40
QP	SRR17255271	4113.12	Rep_41
QP	SRR17255271	4109.54	Rep_42
QP	SRR17255271	4103.64	Rep_43
QP	SRR17255271	4100.3	Rep_44
QP	SRR17255271	4099.13	Rep_45
QP	SRR17255271	4100.6	Rep_46
QP	SRR17255271	4102.84	Rep_47
QP	SRR17255271	4102.82	Rep_48
QP	SRR17255271	4114.99	Rep_49
QP	SRR17255271	4111.32	Rep_50
QP	SRR17255271	4107.02	Rep_51
QP	SRR17255271	4101.64	Rep_52
QP	SRR17255271	4090.5	Rep_53
QP	SRR17255271	4091.71	Rep_54
QP	SRR17255271	4106.62	Rep_55
QP	SRR17255271	4104.49	Rep_56
QP	SRR17255271	4111.8	Rep_57
QP	SRR17255271	4118.92	Rep_58
QP	SRR17255271	4113.7	Rep_59
QP	SRR17255271	4092.55	Rep_60
QP	SRR17255271	4101.38	Rep_61
QP	SRR17255271	4094.72	Rep_62
QP	SRR17255271	4097.43	Rep_63
QP	SRR17255271	4104.84	Rep_64
QP	SRR17255271	4112.03	Rep_65
QP	SRR17255271	4102.68	Rep_66
QP	SRR17255271	4106.52	Rep_67
QP	SRR17255271	4092.42	Rep_68
QP	SRR17255271	4107.21	Rep_69
QP	SRR17255271	4095.52	Rep_70
QP	SRR17255271	4100.15	Rep_71
QP	SRR17255271	4106.37	Rep_72
QP	SRR17255271	4094.02	Rep_73
QP	SRR17255271	4112.72	Rep_74
QP	SRR17255271	4100.66	Rep_75
QP	SRR17255271	4095.95	Rep_76
QP	SRR17255271	4105.79	Rep_77
QP	SRR17255271	4107.24	Rep_78
QP	SRR17255271	4102.27	Rep_79
QP	SRR17255271	4096.09	Rep_80
QP	SRR17255271	4111.14	Rep_81
QP	SRR17255271	4099.83	Rep_82
QP	SRR17255271	4125.43	Rep_83
QP	SRR17255271	4097.92	Rep_84
QP	SRR17255271	4113.08	Rep_85
QP	SRR17255271	4094.34	Rep_86
QP	SRR17255271	4109.21	Rep_87
QP	SRR17255271	4126.93	Rep_88
QP	SRR17255271	4102.19	Rep_89
QP	SRR17255271	4102.29	Rep_90
QP	SRR17255271	4100.31	Rep_91
QP	SRR17255271	4096.46	Rep_92
QP	SRR17255271	4116.45	Rep_93
QP	SRR17255271	4099.1	Rep_94
QP	SRR17255271	4089.3	Rep_95
QP	SRR17255271	4101.88	Rep_96
QP	SRR17255271	4097.45	Rep_97
QP	SRR17255271	4105.03	Rep_98
QP	SRR17255271	4118.45	Rep_99
QP	SRR17255271	4098.82	Rep_100
QP	SRR17255271	4114.04	Rep_101
QP	SRR17255271	4096.87	Rep_102
QP	SRR17255271	4116.09	Rep_103
QP	SRR17255271	4106.08	Rep_104
QP	SRR17255271	4106.54	Rep_105
QP	SRR17255271	4099.95	Rep_106
QP	SRR17255271	4096.67	Rep_107
QP	SRR17255271	4088.05	Rep_108
QP	SRR17255271	4111.38	Rep_109
QP	SRR17255271	4101.75	Rep_110
QP	SRR17255271	4100.28	Rep_111
QP	SRR17255271	4091.39	Rep_112
QP	SRR17255271	4093.12	Rep_113
QP	SRR17255271	4112.71	Rep_114
QP	SRR17255271	4104	Rep_115
QP	SRR17255271	4089.43	Rep_116
QP	SRR17255271	4099.7	Rep_117
QP	SRR17255271	4099.3	Rep_118
QP	SRR17255271	4099.13	Rep_119
QP	SRR17255271	4103	Rep_120
QP	SRR17255271	4094.07	Rep_121
QP	SRR17255271	4103.3	Rep_122
QP	SRR17255271	4099.26	Rep_123
QP	SRR17255271	4102.57	Rep_124
QP	SRR17255271	4106.59	Rep_125
QP	SRR17255271	4088.51	Rep_126
QP	SRR17255271	4107.54	Rep_127
QP	SRR17255271	4105.87	Rep_128
QP	SRR17255271	4099.91	Rep_129
QP	SRR17255271	4099.11	Rep_130
QP	SRR17255271	4092.42	Rep_131
QP	SRR17255271	4091.34	Rep_132
QP	SRR17255271	4104.2	Rep_133
QP	SRR17255271	4103.22	Rep_134
QP	SRR17255271	4095.89	Rep_135
QP	SRR17255271	4097.56	Rep_136
QP	SRR17255271	4101.53	Rep_137
QP	SRR17255271	4103.71	Rep_138
QP	SRR17255271	4101.32	Rep_139
QP	SRR17255271	4091.91	Rep_140
QP	SRR17255271	4095.57	Rep_141
QP	SRR17255271	4095.15	Rep_142
QP	SRR17255271	4106.18	Rep_143
QP	SRR17255271	4108.02	Rep_144
QP	SRR17255271	4107.56	Rep_145
QP	SRR17255271	4106.31	Rep_146
QP	SRR17255271	4118.13	Rep_147
QP	SRR17255271	4110.1	Rep_148
QP	SRR17255271	4094.31	Rep_149
QP	SRR17255271	4102.68	Rep_150
QP	SRR17255271	4090.62	Rep_151
QP	SRR17255271	4100.26	Rep_152
QP	SRR17255271	4105.54	Rep_153
QP	SRR17255271	4101.08	Rep_154
QP	SRR17255271	4092.61	Rep_155
QP	SRR17255271	4103.17	Rep_156
QP	SRR17255271	4090.59	Rep_157
QP	SRR17255271	4111.08	Rep_158
QP	SRR17255271	4097.68	Rep_159
QP	SRR17255271	4105.69	Rep_160
QP	SRR17255271	4114.66	Rep_161
QP	SRR17255271	4115.83	Rep_162
QP	SRR17255271	4090.65	Rep_163
QP	SRR17255271	4092.3	Rep_164
QP	SRR17255271	4120.47	Rep_165
QP	SRR17255271	4104.02	Rep_166
QP	SRR17255271	4103.54	Rep_167
QP	SRR17255271	4101.36	Rep_168
QP	SRR17255271	4107.92	Rep_169
QP	SRR17255271	4110.8	Rep_170
QP	SRR17255271	4093.36	Rep_171
QP	SRR17255271	4099.55	Rep_172
QP	SRR17255271	4094.53	Rep_173
QP	SRR17255271	4120.32	Rep_174
QP	SRR17255271	4105.04	Rep_175
QP	SRR17255271	4105.42	Rep_176
QP	SRR17255271	4095.77	Rep_177
QP	SRR17255271	4110.03	Rep_178
QP	SRR17255271	4092.21	Rep_179
QP	SRR17255271	4097.61	Rep_180
QP	SRR17255271	4097.2	Rep_181
QP	SRR17255271	4101.72	Rep_182
QP	SRR17255271	4110.23	Rep_183
QP	SRR17255271	4096.47	Rep_184
QP	SRR17255271	4101.67	Rep_185
QP	SRR17255271	4094.23	Rep_186
QP	SRR17255271	4122.03	Rep_187
QP	SRR17255271	4100.29	Rep_188
QP	SRR17255271	4091.38	Rep_189
QP	SRR17255271	4096.78	Rep_190
QP	SRR17255271	4091.22	Rep_191
QP	SRR17255271	4099.42	Rep_192
QP	SRR17255271	4100.39	Rep_193
QP	SRR17255271	4105.95	Rep_194
QP	SRR17255271	4103.54	Rep_195
QP	SRR17255271	4089.98	Rep_196
QP	SRR17255271	4102.81	Rep_197
QP	SRR17255271	4090.16	Rep_198
QP	SRR17255271	4096.02	Rep_199
QP	SRR17255271	4100.67	Rep_200
QP	SRR17255271	4098.47	Rep_201
QP	SRR17255271	4093.47	Rep_202
QP	SRR17255271	4116.41	Rep_203
QP	SRR17255271	4102.27	Rep_204
QP	SRR17255271	4106.06	Rep_205
QP	SRR17255271	4104.52	Rep_206
QP	SRR17255271	4103.97	Rep_207
QP	SRR17255271	4097.4	Rep_208
QP	SRR17255271	4107.6	Rep_209
QP	SRR17255271	4103.86	Rep_210
QP	SRR17255271	4091.42	Rep_211
QP	SRR17255271	4105.34	Rep_212
QP	SRR17255271	4106.01	Rep_213
QP	SRR17255271	4107.68	Rep_214
QP	SRR17255271	4104.9	Rep_215
QP	SRR17255271	4095.11	Rep_216
QP	SRR17255271	4118.69	Rep_217
QP	SRR17255271	4106.63	Rep_218
QP	SRR17255271	4102.63	Rep_219
QP	SRR17255271	4104.01	Rep_220
QP	SRR17255271	4085.03	Rep_221
QP	SRR17255271	4104.43	Rep_222
QP	SRR17255271	4095.41	Rep_223
QP	SRR17255271	4096.86	Rep_224
QP	SRR17255271	4112.47	Rep_225
QP	SRR17255271	4094.85	Rep_226
QP	SRR17255271	4088.7	Rep_227
QP	SRR17255271	4096.31	Rep_228
QP	SRR17255271	4106.08	Rep_229
QP	SRR17255271	4111.12	Rep_230
QP	SRR17255271	4090.9	Rep_231
QP	SRR17255271	4105.64	Rep_232
QP	SRR17255271	4107.25	Rep_233
QP	SRR17255271	4110.31	Rep_234
QP	SRR17255271	4092.06	Rep_235
QP	SRR17255271	4107.74	Rep_236
QP	SRR17255271	4102.85	Rep_237
QP	SRR17255271	4091.56	Rep_238
QP	SRR17255271	4118.27	Rep_239
QP	SRR17255271	4119.89	Rep_240
QP	SRR17255271	4094.21	Rep_241
QP	SRR17255271	4105.32	Rep_242
QP	SRR17255271	4094.24	Rep_243
QP	SRR17255271	4103.82	Rep_244
QP	SRR17255271	4098.03	Rep_245
QP	SRR17255271	4099.32	Rep_246
QP	SRR17255271	4100.25	Rep_247
QP	SRR17255271	4099.73	Rep_248
QP	SRR17255271	4109.58	Rep_249
QP	SRR17255271	4089.32	Rep_250
QP	SRR17255271	4097.85	Rep_251
QP	SRR17255271	4099.94	Rep_252
QP	SRR17255271	4113.24	Rep_253
QP	SRR17255271	4122.17	Rep_254
QP	SRR17255271	4097.99	Rep_255
QP	SRR17255271	4108.66	Rep_256
QP	SRR17255271	4099.41	Rep_257
QP	SRR17255271	4091.41	Rep_258
QP	SRR17255271	4092.89	Rep_259
QP	SRR17255271	4109.48	Rep_260
QP	SRR17255271	4102.5	Rep_261
QP	SRR17255271	4098.06	Rep_262
QP	SRR17255271	4114.26	Rep_263
QP	SRR17255271	4100.3	Rep_264
QP	SRR17255271	4110.41	Rep_265
QP	SRR17255271	4112.57	Rep_266
QP	SRR17255271	4100.13	Rep_267
QP	SRR17255271	4101.05	Rep_268
QP	SRR17255271	4091.77	Rep_269
QP	SRR17255271	4111.72	Rep_270
QP	SRR17255271	4091.11	Rep_271
QP	SRR17255271	4107.83	Rep_272
QP	SRR17255271	4103.43	Rep_273
QP	SRR17255271	4099.75	Rep_274
QP	SRR17255271	4094.16	Rep_275
QP	SRR17255271	4097.54	Rep_276
QP	SRR17255271	4103.41	Rep_277
QP	SRR17255271	4088.51	Rep_278
QP	SRR17255271	4091.31	Rep_279
QP	SRR17255271	4095.51	Rep_280
QP	SRR17255271	4102.56	Rep_281
QP	SRR17255271	4107.02	Rep_282
QP	SRR17255271	4112.86	Rep_283
QP	SRR17255271	4102.99	Rep_284
QP	SRR17255271	4102.08	Rep_285
QP	SRR17255271	4103.41	Rep_286
QP	SRR17255271	4109.91	Rep_287
QP	SRR17255271	4111.95	Rep_288
QP	SRR17255271	4108.48	Rep_289
QP	SRR17255271	4100.45	Rep_290
QP	SRR17255271	4095.82	Rep_291
QP	SRR17255271	4102.11	Rep_292
QP	SRR17255271	4092.47	Rep_293
QP	SRR17255271	4105.9	Rep_294
QP	SRR17255271	4102.55	Rep_295
QP	SRR17255271	4096.51	Rep_296
QP	SRR17255271	4096.82	Rep_297
QP	SRR17255271	4094.75	Rep_298
QP	SRR17255271	4101.5	Rep_299
QP	SRR17255271	4096.87	Rep_300
QP	SRR17255271	4109.27	Rep_301
QP	SRR17255271	4098.65	Rep_302
QP	SRR17255271	4105.78	Rep_303
QP	SRR17255271	4101.71	Rep_304
QP	SRR17255271	4092.01	Rep_305
QP	SRR17255271	4107.27	Rep_306
QP	SRR17255271	4110.8	Rep_307
QP	SRR17255271	4102.77	Rep_308
QP	SRR17255271	4100.6	Rep_309
QP	SRR17255271	4103.5	Rep_310
QP	SRR17255271	4114.44	Rep_311
QP	SRR17255271	4095.56	Rep_312
QP	SRR17255271	4106.9	Rep_313
QP	SRR17255271	4099	Rep_314
QP	SRR17255271	4110.47	Rep_315
QP	SRR17255271	4100.14	Rep_316
QP	SRR17255271	4090.28	Rep_317
QP	SRR17255271	4105.87	Rep_318
QP	SRR17255271	4097.53	Rep_319
QP	SRR17255271	4099.99	Rep_320
QP	SRR17255271	4105.19	Rep_321
QP	SRR17255271	4097.75	Rep_322
QP	SRR17255271	4098.19	Rep_323
QP	SRR17255271	4107.71	Rep_324
QP	SRR17255271	4104.38	Rep_325
QP	SRR17255271	4105.86	Rep_326
QP	SRR17255271	4094.53	Rep_327
QP	SRR17255271	4098.92	Rep_328
QP	SRR17255271	4111.72	Rep_329
QP	SRR17255271	4105.04	Rep_330
QP	SRR17255271	4094.82	Rep_331
QP	SRR17255271	4087.38	Rep_332
QP	SRR17255271	4106.44	Rep_333
QP	SRR17255271	4093.61	Rep_334
QP	SRR17255271	4094.66	Rep_335
QP	SRR17255271	4104.77	Rep_336
QP	SRR17255271	4113.22	Rep_337
QP	SRR17255271	4102.84	Rep_338
QP	SRR17255271	4091.57	Rep_339
QP	SRR17255271	4111.59	Rep_340
QP	SRR17255271	4094.84	Rep_341
QP	SRR17255271	4098.93	Rep_342
QP	SRR17255271	4091.82	Rep_343
QP	SRR17255271	4108.8	Rep_344
QP	SRR17255271	4093.95	Rep_345
QP	SRR17255271	4097.26	Rep_346
QP	SRR17255271	4094.31	Rep_347
QP	SRR17255271	4099.72	Rep_348
QP	SRR17255271	4120.38	Rep_349
QP	SRR17255271	4102.14	Rep_350
QP	SRR17255271	4095.01	Rep_351
QP	SRR17255271	4096.46	Rep_352
QP	SRR17255271	4094.87	Rep_353
QP	SRR17255271	4100.96	Rep_354
QP	SRR17255271	4102.03	Rep_355
QP	SRR17255271	4099.87	Rep_356
QP	SRR17255271	4097.53	Rep_357
QP	SRR17255271	4106.71	Rep_358
QP	SRR17255271	4116.77	Rep_359
QP	SRR17255271	4106.44	Rep_360
QP	SRR17255271	4102.66	Rep_361
QP	SRR17255271	4107.4	Rep_362
QP	SRR17255271	4099.19	Rep_363
QP	SRR17255271	4103.39	Rep_364
QP	SRR17255271	4102.1	Rep_365
QP	SRR17255271	4094.14	Rep_366
QP	SRR17255271	4102.13	Rep_367
QP	SRR17255271	4098.25	Rep_368
QP	SRR17255271	4097.54	Rep_369
QP	SRR17255271	4091.39	Rep_370
QP	SRR17255271	4107.03	Rep_371
QP	SRR17255271	4102.21	Rep_372
QP	SRR17255271	4110	Rep_373
QP	SRR17255271	4099.46	Rep_374
QP	SRR17255271	4101.94	Rep_375
QP	SRR17255271	4110.76	Rep_376
QP	SRR17255271	4106.32	Rep_377
QP	SRR17255271	4097.25	Rep_378
QP	SRR17255271	4097.98	Rep_379
QP	SRR17255271	4097.56	Rep_380
QP	SRR17255271	4104.77	Rep_381
QP	SRR17255271	4104.75	Rep_382
QP	SRR17255271	4096.53	Rep_383
QP	SRR17255271	4107.13	Rep_384
QP	SRR17255271	4092.59	Rep_385
QP	SRR17255271	4093.75	Rep_386
QP	SRR17255271	4110.61	Rep_387
QP	SRR17255271	4104.38	Rep_388
QP	SRR17255271	4096.73	Rep_389
QP	SRR17255271	4106.04	Rep_390
QP	SRR17255271	4098.99	Rep_391
QP	SRR17255271	4097.09	Rep_392
QP	SRR17255271	4092.3	Rep_393
QP	SRR17255271	4107.13	Rep_394
QP	SRR17255271	4094.32	Rep_395
QP	SRR17255271	4103.28	Rep_396
QP	SRR17255271	4087.53	Rep_397
QP	SRR17255271	4094.82	Rep_398
QP	SRR17255271	4097.18	Rep_399
QP	SRR17255271	4093.07	Rep_400
QP	SRR17255271	4089.42	Rep_401
QP	SRR17255271	4108.11	Rep_402
QP	SRR17255271	4105.39	Rep_403
QP	SRR17255271	4102.5	Rep_404
QP	SRR17255271	4097.44	Rep_405
QP	SRR17255271	4100.2	Rep_406
QP	SRR17255271	4100.81	Rep_407
QP	SRR17255271	4108.46	Rep_408
QP	SRR17255271	4094.94	Rep_409
QP	SRR17255271	4096.24	Rep_410
QP	SRR17255271	4104.44	Rep_411
QP	SRR17255271	4111.59	Rep_412
QP	SRR17255271	4097.97	Rep_413
QP	SRR17255271	4102.77	Rep_414
QP	SRR17255271	4117.42	Rep_415
QP	SRR17255271	4106.22	Rep_416
QP	SRR17255271	4107.79	Rep_417
QP	SRR17255271	4102.17	Rep_418
QP	SRR17255271	4107.43	Rep_419
QP	SRR17255271	4095.69	Rep_420
QP	SRR17255271	4101.62	Rep_421
QP	SRR17255271	4107.85	Rep_422
QP	SRR17255271	4117.34	Rep_423
QP	SRR17255271	4099.38	Rep_424
QP	SRR17255271	4097.13	Rep_425
QP	SRR17255271	4101.64	Rep_426
QP	SRR17255271	4094.86	Rep_427
QP	SRR17255271	4091.52	Rep_428
QP	SRR17255271	4098.73	Rep_429
QP	SRR17255271	4090.68	Rep_430
QP	SRR17255271	4106.85	Rep_431
QP	SRR17255271	4098.91	Rep_432
QP	SRR17255271	4091.64	Rep_433
QP	SRR17255271	4099	Rep_434
QP	SRR17255271	4108.76	Rep_435
QP	SRR17255271	4103.36	Rep_436
QP	SRR17255271	4090.34	Rep_437
QP	SRR17255271	4106	Rep_438
QP	SRR17255271	4092.22	Rep_439
QP	SRR17255271	4105.33	Rep_440
QP	SRR17255271	4094.75	Rep_441
QP	SRR17255271	4110.43	Rep_442
QP	SRR17255271	4106.88	Rep_443
QP	SRR17255271	4114.28	Rep_444
QP	SRR17255271	4105.43	Rep_445
QP	SRR17255271	4096.32	Rep_446
QP	SRR17255271	4097.62	Rep_447
QP	SRR17255271	4105.55	Rep_448
QP	SRR17255271	4112.92	Rep_449
QP	SRR17255271	4091.98	Rep_450
QP	SRR17255271	4095.23	Rep_451
QP	SRR17255271	4090.98	Rep_452
QP	SRR17255271	4090.03	Rep_453
QP	SRR17255271	4102.1	Rep_454
QP	SRR17255271	4093.52	Rep_455
QP	SRR17255271	4105.05	Rep_456
QP	SRR17255271	4110.39	Rep_457
QP	SRR17255271	4097.72	Rep_458
QP	SRR17255271	4102.68	Rep_459
QP	SRR17255271	4097.04	Rep_460
QP	SRR17255271	4095.83	Rep_461
QP	SRR17255271	4101.72	Rep_462
QP	SRR17255271	4109.79	Rep_463
QP	SRR17255271	4102.3	Rep_464
QP	SRR17255271	4108.57	Rep_465
QP	SRR17255271	4098.34	Rep_466
QP	SRR17255271	4095.8	Rep_467
QP	SRR17255271	4102.89	Rep_468
QP	SRR17255271	4100.95	Rep_469
QP	SRR17255271	4098.09	Rep_470
QP	SRR17255271	4107.2	Rep_471
QP	SRR17255271	4108.31	Rep_472
QP	SRR17255271	4120.4	Rep_473
QP	SRR17255271	4096.09	Rep_474
QP	SRR17255271	4095.06	Rep_475
QP	SRR17255271	4091.55	Rep_476
QP	SRR17255271	4095.91	Rep_477
QP	SRR17255271	4097.09	Rep_478
QP	SRR17255271	4097.35	Rep_479
QP	SRR17255271	4100.55	Rep_480
QP	SRR17255271	4108.38	Rep_481
QP	SRR17255271	4106.19	Rep_482
QP	SRR17255271	4090.22	Rep_483
QP	SRR17255271	4092.41	Rep_484
QP	SRR17255271	4098.75	Rep_485
QP	SRR17255271	4100.36	Rep_486
QP	SRR17255271	4094.4	Rep_487
QP	SRR17255271	4110.6	Rep_488
QP	SRR17255271	4118.4	Rep_489
QP	SRR17255271	4087.57	Rep_490
QP	SRR17255271	4092.76	Rep_491
QP	SRR17255271	4094.49	Rep_492
QP	SRR17255271	4102.13	Rep_493
QP	SRR17255271	4091.52	Rep_494
QP	SRR17255271	4114.77	Rep_495
QP	SRR17255271	4087.69	Rep_496
QP	SRR17255271	4106.41	Rep_497
QP	SRR17255271	4115.93	Rep_498
QP	SRR17255271	4106.98	Rep_499
QP	SRR17255271	4096.36	Rep_500
QP	SRR17255271	4109.61	Rep_501
QP	SRR17255271	4099.8	Rep_502
QP	SRR17255271	4109.81	Rep_503
QP	SRR17255271	4104.14	Rep_504
QP	SRR17255271	4100.53	Rep_505
QP	SRR17255271	4103.43	Rep_506
QP	SRR17255271	4111.16	Rep_507
QP	SRR17255271	4104.37	Rep_508
QP	SRR17255271	4096.46	Rep_509
QP	SRR17255271	4089.87	Rep_510
QP	SRR17255271	4103.32	Rep_511
QP	SRR17255271	4098.79	Rep_512
QP	SRR17255271	4119.72	Rep_513
QP	SRR17255271	4110.34	Rep_514
QP	SRR17255271	4087.8	Rep_515
QP	SRR17255271	4100.43	Rep_516
QP	SRR17255271	4094.82	Rep_517
QP	SRR17255271	4095.47	Rep_518
QP	SRR17255271	4096.99	Rep_519
QP	SRR17255271	4105.49	Rep_520
QP	SRR17255271	4095.25	Rep_521
QP	SRR17255271	4100.21	Rep_522
QP	SRR17255271	4094.85	Rep_523
QP	SRR17255271	4098.24	Rep_524
QP	SRR17255271	4095.45	Rep_525
QP	SRR17255271	4094.01	Rep_526
QP	SRR17255271	4100.56	Rep_527
QP	SRR17255271	4108.32	Rep_528
QP	SRR17255271	4117.73	Rep_529
QP	SRR17255271	4094.04	Rep_530
QP	SRR17255271	4099.87	Rep_531
QP	SRR17255271	4105.81	Rep_532
QP	SRR17255271	4088.15	Rep_533
QP	SRR17255271	4091.42	Rep_534
QP	SRR17255271	4114.33	Rep_535
QP	SRR17255271	4102.73	Rep_536
QP	SRR17255271	4102.32	Rep_537
QP	SRR17255271	4096.95	Rep_538
QP	SRR17255271	4097.07	Rep_539
QP	SRR17255271	4095.71	Rep_540
QP	SRR17255271	4085.23	Rep_541
QP	SRR17255271	4094.93	Rep_542
QP	SRR17255271	4093.94	Rep_543
QP	SRR17255271	4106.5	Rep_544
QP	SRR17255271	4101.34	Rep_545
QP	SRR17255271	4102.63	Rep_546
QP	SRR17255271	4099.45	Rep_547
QP	SRR17255271	4100.17	Rep_548
QP	SRR17255271	4099.44	Rep_549
QP	SRR17255271	4102.06	Rep_550
QP	SRR17255271	4095.7	Rep_551
QP	SRR17255271	4097.44	Rep_552
QP	SRR17255271	4103.69	Rep_553
QP	SRR17255271	4118.25	Rep_554
QP	SRR17255271	4088.91	Rep_555
QP	SRR17255271	4105.51	Rep_556
QP	SRR17255271	4093.05	Rep_557
QP	SRR17255271	4102.92	Rep_558
QP	SRR17255271	4106.98	Rep_559
QP	SRR17255271	4104.12	Rep_560
QP	SRR17255271	4104.41	Rep_561
QP	SRR17255271	4096.45	Rep_562
QP	SRR17255271	4091.86	Rep_563
QP	SRR17255271	4108.54	Rep_564
QP	SRR17255271	4100.38	Rep_565
QP	SRR17255271	4096.17	Rep_566
QP	SRR17255271	4099.16	Rep_567
QP	SRR17255271	4103.96	Rep_568
QP	SRR17255271	4099.08	Rep_569
QP	SRR17255271	4101.61	Rep_570
QP	SRR17255271	4087.09	Rep_571
QP	SRR17255271	4102.99	Rep_572
QP	SRR17255271	4100.83	Rep_573
QP	SRR17255271	4122.03	Rep_574
QP	SRR17255271	4101.51	Rep_575
QP	SRR17255271	4105.22	Rep_576
QP	SRR17255271	4097.55	Rep_577
QP	SRR17255271	4104.48	Rep_578
QP	SRR17255271	4103.2	Rep_579
QP	SRR17255271	4106.43	Rep_580
QP	SRR17255271	4101.25	Rep_581
QP	SRR17255271	4116.31	Rep_582
QP	SRR17255271	4107.33	Rep_583
QP	SRR17255271	4099.12	Rep_584
QP	SRR17255271	4103.05	Rep_585
QP	SRR17255271	4094.16	Rep_586
QP	SRR17255271	4093.07	Rep_587
QP	SRR17255271	4097.84	Rep_588
QP	SRR17255271	4103.32	Rep_589
QP	SRR17255271	4094.69	Rep_590
QP	SRR17255271	4111.28	Rep_591
QP	SRR17255271	4101.88	Rep_592
QP	SRR17255271	4111.43	Rep_593
QP	SRR17255271	4100.29	Rep_594
QP	SRR17255271	4089.85	Rep_595
QP	SRR17255271	4103.59	Rep_596
QP	SRR17255271	4106.35	Rep_597
QP	SRR17255271	4113.38	Rep_598
QP	SRR17255271	4109.68	Rep_599
QP	SRR17255271	4096.91	Rep_600
QP	SRR17255271	4090.39	Rep_601
QP	SRR17255271	4087.39	Rep_602
QP	SRR17255271	4102.61	Rep_603
QP	SRR17255271	4106.24	Rep_604
QP	SRR17255271	4095.94	Rep_605
QP	SRR17255271	4105.78	Rep_606
QP	SRR17255271	4111.85	Rep_607
QP	SRR17255271	4099.42	Rep_608
QP	SRR17255271	4092.95	Rep_609
QP	SRR17255271	4102.61	Rep_610
QP	SRR17255271	4100.41	Rep_611
QP	SRR17255271	4094.88	Rep_612
QP	SRR17255271	4106.02	Rep_613
QP	SRR17255271	4104.1	Rep_614
QP	SRR17255271	4105.16	Rep_615
QP	SRR17255271	4110.72	Rep_616
QP	SRR17255271	4117.23	Rep_617
QP	SRR17255271	4092.59	Rep_618
QP	SRR17255271	4092.65	Rep_619
QP	SRR17255271	4102.04	Rep_620
QP	SRR17255271	4099.78	Rep_621
QP	SRR17255271	4110.46	Rep_622
QP	SRR17255271	4105.39	Rep_623
QP	SRR17255271	4105.19	Rep_624
QP	SRR17255271	4097.8	Rep_625
QP	SRR17255271	4097.48	Rep_626
QP	SRR17255271	4110.77	Rep_627
QP	SRR17255271	4106.48	Rep_628
QP	SRR17255271	4102.81	Rep_629
QP	SRR17255271	4102.08	Rep_630
QP	SRR17255271	4089.25	Rep_631
QP	SRR17255271	4095.19	Rep_632
QP	SRR17255271	4105.13	Rep_633
QP	SRR17255271	4109.92	Rep_634
QP	SRR17255271	4092.93	Rep_635
QP	SRR17255271	4098.02	Rep_636
QP	SRR17255271	4088.91	Rep_637
QP	SRR17255271	4086.87	Rep_638
QP	SRR17255271	4108.85	Rep_639
QP	SRR17255271	4093.01	Rep_640
QP	SRR17255271	4105.52	Rep_641
QP	SRR17255271	4100.04	Rep_642
QP	SRR17255271	4127.23	Rep_643
QP	SRR17255271	4108.81	Rep_644
QP	SRR17255271	4107.48	Rep_645
QP	SRR17255271	4112.64	Rep_646
QP	SRR17255271	4109.91	Rep_647
QP	SRR17255271	4113.45	Rep_648
QP	SRR17255271	4090.57	Rep_649
QP	SRR17255271	4109.99	Rep_650
QP	SRR17255271	4109.07	Rep_651
QP	SRR17255271	4099.83	Rep_652
QP	SRR17255271	4102.35	Rep_653
QP	SRR17255271	4102.84	Rep_654
QP	SRR17255271	4107.15	Rep_655
QP	SRR17255271	4097.83	Rep_656
QP	SRR17255271	4098.72	Rep_657
QP	SRR17255271	4104.23	Rep_658
QP	SRR17255271	4109.65	Rep_659
QP	SRR17255271	4096.63	Rep_660
QP	SRR17255271	4095.51	Rep_661
QP	SRR17255271	4098.27	Rep_662
QP	SRR17255271	4096.39	Rep_663
QP	SRR17255271	4112.32	Rep_664
QP	SRR17255271	4125.91	Rep_665
QP	SRR17255271	4094.02	Rep_666
QP	SRR17255271	4103.86	Rep_667
QP	SRR17255271	4113.92	Rep_668
QP	SRR17255271	4093.66	Rep_669
QP	SRR17255271	4101.4	Rep_670
QP	SRR17255271	4097.67	Rep_671
QP	SRR17255271	4105.42	Rep_672
QP	SRR17255271	4102.8	Rep_673
QP	SRR17255271	4119.9	Rep_674
QP	SRR17255271	4105.83	Rep_675
QP	SRR17255271	4098.42	Rep_676
QP	SRR17255271	4096.07	Rep_677
QP	SRR17255271	4088.36	Rep_678
QP	SRR17255271	4101.87	Rep_679
QP	SRR17255271	4107.99	Rep_680
QP	SRR17255271	4090	Rep_681
QP	SRR17255271	4096.23	Rep_682
QP	SRR17255271	4092.49	Rep_683
QP	SRR17255271	4094.87	Rep_684
QP	SRR17255271	4100.21	Rep_685
QP	SRR17255271	4106.68	Rep_686
QP	SRR17255271	4099.23	Rep_687
QP	SRR17255271	4102.7	Rep_688
QP	SRR17255271	4104.38	Rep_689
QP	SRR17255271	4091.64	Rep_690
QP	SRR17255271	4102.88	Rep_691
QP	SRR17255271	4104.06	Rep_692
QP	SRR17255271	4095.75	Rep_693
QP	SRR17255271	4105.18	Rep_694
QP	SRR17255271	4097.04	Rep_695
QP	SRR17255271	4106.3	Rep_696
QP	SRR17255271	4086.09	Rep_697
QP	SRR17255271	4099.07	Rep_698
QP	SRR17255271	4095.64	Rep_699
QP	SRR17255271	4096.8	Rep_700
QP	SRR17255271	4098.13	Rep_701
QP	SRR17255271	4093.75	Rep_702
QP	SRR17255271	4094.42	Rep_703
QP	SRR17255271	4099.8	Rep_704
QP	SRR17255271	4102.96	Rep_705
QP	SRR17255271	4092.11	Rep_706
QP	SRR17255271	4104.85	Rep_707
QP	SRR17255271	4109.31	Rep_708
QP	SRR17255271	4097.53	Rep_709
QP	SRR17255271	4098.19	Rep_710
QP	SRR17255271	4094.1	Rep_711
QP	SRR17255271	4108.98	Rep_712
QP	SRR17255271	4090.72	Rep_713
QP	SRR17255271	4125.04	Rep_714
QP	SRR17255271	4095.65	Rep_715
QP	SRR17255271	4092.03	Rep_716
QP	SRR17255271	4099.24	Rep_717
QP	SRR17255271	4104	Rep_718
QP	SRR17255271	4094.35	Rep_719
QP	SRR17255271	4104.19	Rep_720
QP	SRR17255271	4104.54	Rep_721
QP	SRR17255271	4098.64	Rep_722
QP	SRR17255271	4105.28	Rep_723
QP	SRR17255271	4102.79	Rep_724
QP	SRR17255271	4096.29	Rep_725
QP	SRR17255271	4103.84	Rep_726
QP	SRR17255271	4099.8	Rep_727
QP	SRR17255271	4089.54	Rep_728
QP	SRR17255271	4105.42	Rep_729
QP	SRR17255271	4106.58	Rep_730
QP	SRR17255271	4096.72	Rep_731
QP	SRR17255271	4097.93	Rep_732
QP	SRR17255271	4102.76	Rep_733
QP	SRR17255271	4098.57	Rep_734
QP	SRR17255271	4101.37	Rep_735
QP	SRR17255271	4112.03	Rep_736
QP	SRR17255271	4097.65	Rep_737
QP	SRR17255271	4095.29	Rep_738
QP	SRR17255271	4092.24	Rep_739
QP	SRR17255271	4102.37	Rep_740
QP	SRR17255271	4106.18	Rep_741
QP	SRR17255271	4097.64	Rep_742
QP	SRR17255271	4101.1	Rep_743
QP	SRR17255271	4108.4	Rep_744
QP	SRR17255271	4095.02	Rep_745
QP	SRR17255271	4099.15	Rep_746
QP	SRR17255271	4101.58	Rep_747
QP	SRR17255271	4095.72	Rep_748
QP	SRR17255271	4093.88	Rep_749
QP	SRR17255271	4094.6	Rep_750
QP	SRR17255271	4097.3	Rep_751
QP	SRR17255271	4093.86	Rep_752
QP	SRR17255271	4095.54	Rep_753
QP	SRR17255271	4112.24	Rep_754
QP	SRR17255271	4098.69	Rep_755
QP	SRR17255271	4095.46	Rep_756
QP	SRR17255271	4107.95	Rep_757
QP	SRR17255271	4096.83	Rep_758
QP	SRR17255271	4108.36	Rep_759
QP	SRR17255271	4101.72	Rep_760
QP	SRR17255271	4105.12	Rep_761
QP	SRR17255271	4105.91	Rep_762
QP	SRR17255271	4093.54	Rep_763
QP	SRR17255271	4111.3	Rep_764
QP	SRR17255271	4084.88	Rep_765
QP	SRR17255271	4101.97	Rep_766
QP	SRR17255271	4106.01	Rep_767
QP	SRR17255271	4092.67	Rep_768
QP	SRR17255271	4096.28	Rep_769
QP	SRR17255271	4095.49	Rep_770
QP	SRR17255271	4097.75	Rep_771
QP	SRR17255271	4096.1	Rep_772
QP	SRR17255271	4093.12	Rep_773
QP	SRR17255271	4100.74	Rep_774
QP	SRR17255271	4125.74	Rep_775
QP	SRR17255271	4100.25	Rep_776
QP	SRR17255271	4112.38	Rep_777
QP	SRR17255271	4092.28	Rep_778
QP	SRR17255271	4097.6	Rep_779
QP	SRR17255271	4095.89	Rep_780
QP	SRR17255271	4090.61	Rep_781
QP	SRR17255271	4098.62	Rep_782
QP	SRR17255271	4102.15	Rep_783
QP	SRR17255271	4089.83	Rep_784
QP	SRR17255271	4107.51	Rep_785
QP	SRR17255271	4112.23	Rep_786
QP	SRR17255271	4105.12	Rep_787
QP	SRR17255271	4099.8	Rep_788
QP	SRR17255271	4098.95	Rep_789
QP	SRR17255271	4097.22	Rep_790
QP	SRR17255271	4114.79	Rep_791
QP	SRR17255271	4107.38	Rep_792
QP	SRR17255271	4092.23	Rep_793
QP	SRR17255271	4110.99	Rep_794
QP	SRR17255271	4112	Rep_795
QP	SRR17255271	4103.87	Rep_796
QP	SRR17255271	4111.54	Rep_797
QP	SRR17255271	4090.83	Rep_798
QP	SRR17255271	4104.4	Rep_799
QP	SRR17255271	4101.38	Rep_800
QP	SRR17255271	4095.6	Rep_801
QP	SRR17255271	4111.56	Rep_802
QP	SRR17255271	4097.17	Rep_803
QP	SRR17255271	4100.16	Rep_804
QP	SRR17255271	4095.88	Rep_805
QP	SRR17255271	4093.52	Rep_806
QP	SRR17255271	4095.24	Rep_807
QP	SRR17255271	4098.31	Rep_808
QP	SRR17255271	4119.26	Rep_809
QP	SRR17255271	4111.67	Rep_810
QP	SRR17255271	4106.84	Rep_811
QP	SRR17255271	4104.1	Rep_812
QP	SRR17255271	4097.38	Rep_813
QP	SRR17255271	4098.99	Rep_814
QP	SRR17255271	4099.04	Rep_815
QP	SRR17255271	4101.6	Rep_816
QP	SRR17255271	4104.54	Rep_817
QP	SRR17255271	4109.39	Rep_818
QP	SRR17255271	4102.56	Rep_819
QP	SRR17255271	4106.65	Rep_820
QP	SRR17255271	4093.2	Rep_821
QP	SRR17255271	4110.05	Rep_822
QP	SRR17255271	4104.98	Rep_823
QP	SRR17255271	4108.43	Rep_824
QP	SRR17255271	4100.14	Rep_825
QP	SRR17255271	4093.09	Rep_826
QP	SRR17255271	4102.07	Rep_827
QP	SRR17255271	4132.46	Rep_828
QP	SRR17255271	4094.08	Rep_829
QP	SRR17255271	4096.03	Rep_830
QP	SRR17255271	4089.26	Rep_831
QP	SRR17255271	4104.25	Rep_832
QP	SRR17255271	4103.47	Rep_833
QP	SRR17255271	4101.52	Rep_834
QP	SRR17255271	4102.76	Rep_835
QP	SRR17255271	4092.05	Rep_836
QP	SRR17255271	4090.74	Rep_837
QP	SRR17255271	4098.96	Rep_838
QP	SRR17255271	4102.72	Rep_839
QP	SRR17255271	4106.64	Rep_840
QP	SRR17255271	4098.88	Rep_841
QP	SRR17255271	4103.27	Rep_842
QP	SRR17255271	4091.57	Rep_843
QP	SRR17255271	4092.83	Rep_844
QP	SRR17255271	4099.91	Rep_845
QP	SRR17255271	4093.56	Rep_846
QP	SRR17255271	4098.13	Rep_847
QP	SRR17255271	4097.83	Rep_848
QP	SRR17255271	4093.4	Rep_849
QP	SRR17255271	4101.08	Rep_850
QP	SRR17255271	4104.51	Rep_851
QP	SRR17255271	4116.73	Rep_852
QP	SRR17255271	4092.3	Rep_853
QP	SRR17255271	4098.06	Rep_854
QP	SRR17255271	4099.1	Rep_855
QP	SRR17255271	4098.02	Rep_856
QP	SRR17255271	4099.05	Rep_857
QP	SRR17255271	4110.56	Rep_858
QP	SRR17255271	4090.89	Rep_859
QP	SRR17255271	4103.05	Rep_860
QP	SRR17255271	4099.08	Rep_861
QP	SRR17255271	4096.78	Rep_862
QP	SRR17255271	4098.32	Rep_863
QP	SRR17255271	4111.56	Rep_864
QP	SRR17255271	4105.35	Rep_865
QP	SRR17255271	4094.66	Rep_866
QP	SRR17255271	4098.35	Rep_867
QP	SRR17255271	4095.6	Rep_868
QP	SRR17255271	4095.43	Rep_869
QP	SRR17255271	4087.19	Rep_870
QP	SRR17255271	4100.66	Rep_871
QP	SRR17255271	4099.21	Rep_872
QP	SRR17255271	4110.16	Rep_873
QP	SRR17255271	4106.75	Rep_874
QP	SRR17255271	4110.11	Rep_875
QP	SRR17255271	4103.98	Rep_876
QP	SRR17255271	4115.73	Rep_877
QP	SRR17255271	4103.1	Rep_878
QP	SRR17255271	4101.53	Rep_879
QP	SRR17255271	4099.32	Rep_880
QP	SRR17255271	4101.84	Rep_881
QP	SRR17255271	4109.54	Rep_882
QP	SRR17255271	4113.49	Rep_883
QP	SRR17255271	4103.56	Rep_884
QP	SRR17255271	4094.37	Rep_885
QP	SRR17255271	4097.64	Rep_886
QP	SRR17255271	4099.55	Rep_887
QP	SRR17255271	4107.19	Rep_888
QP	SRR17255271	4110.52	Rep_889
QP	SRR17255271	4099.69	Rep_890
QP	SRR17255271	4096.15	Rep_891
QP	SRR17255271	4098.7	Rep_892
QP	SRR17255271	4105.97	Rep_893
QP	SRR17255271	4113.53	Rep_894
QP	SRR17255271	4088.69	Rep_895
QP	SRR17255271	4101.23	Rep_896
QP	SRR17255271	4115.04	Rep_897
QP	SRR17255271	4092.77	Rep_898
QP	SRR17255271	4104.42	Rep_899
QP	SRR17255271	4096.72	Rep_900
QP	SRR17255271	4106.03	Rep_901
QP	SRR17255271	4110.44	Rep_902
QP	SRR17255271	4102.22	Rep_903
QP	SRR17255271	4099.72	Rep_904
QP	SRR17255271	4095.06	Rep_905
QP	SRR17255271	4092.75	Rep_906
QP	SRR17255271	4095.64	Rep_907
QP	SRR17255271	4100.22	Rep_908
QP	SRR17255271	4095.89	Rep_909
QP	SRR17255271	4109.41	Rep_910
QP	SRR17255271	4105.09	Rep_911
QP	SRR17255271	4103.86	Rep_912
QP	SRR17255271	4115.63	Rep_913
QP	SRR17255271	4099.15	Rep_914
QP	SRR17255271	4118.47	Rep_915
QP	SRR17255271	4102.93	Rep_916
QP	SRR17255271	4122.48	Rep_917
QP	SRR17255271	4107.6	Rep_918
QP	SRR17255271	4111.79	Rep_919
QP	SRR17255271	4103.71	Rep_920
QP	SRR17255271	4103.1	Rep_921
QP	SRR17255271	4112.84	Rep_922
QP	SRR17255271	4112.48	Rep_923
QP	SRR17255271	4118.87	Rep_924
QP	SRR17255271	4099.91	Rep_925
QP	SRR17255271	4106.81	Rep_926
QP	SRR17255271	4095.84	Rep_927
QP	SRR17255271	4102.49	Rep_928
QP	SRR17255271	4098.64	Rep_929
QP	SRR17255271	4090.35	Rep_930
QP	SRR17255271	4103.87	Rep_931
QP	SRR17255271	4091.91	Rep_932
QP	SRR17255271	4092.53	Rep_933
QP	SRR17255271	4111.47	Rep_934
QP	SRR17255271	4104.28	Rep_935
QP	SRR17255271	4095.51	Rep_936
QP	SRR17255271	4105.47	Rep_937
QP	SRR17255271	4105.87	Rep_938
QP	SRR17255271	4090.72	Rep_939
QP	SRR17255271	4101.29	Rep_940
QP	SRR17255271	4101.5	Rep_941
QP	SRR17255271	4092.93	Rep_942
QP	SRR17255271	4098.13	Rep_943
QP	SRR17255271	4094.62	Rep_944
QP	SRR17255271	4090.48	Rep_945
QP	SRR17255271	4095.63	Rep_946
QP	SRR17255271	4101.64	Rep_947
QP	SRR17255271	4101.47	Rep_948
QP	SRR17255271	4091.26	Rep_949
QP	SRR17255271	4104.05	Rep_950
QP	SRR17255271	4098.43	Rep_951
QP	SRR17255271	4104.72	Rep_952
QP	SRR17255271	4103.11	Rep_953
QP	SRR17255271	4096.66	Rep_954
QP	SRR17255271	4100.68	Rep_955
QP	SRR17255271	4092.18	Rep_956
QP	SRR17255271	4100.51	Rep_957
QP	SRR17255271	4105.52	Rep_958
QP	SRR17255271	4110.66	Rep_959
QP	SRR17255271	4112.29	Rep_960
QP	SRR17255271	4107.1	Rep_961
QP	SRR17255271	4099.77	Rep_962
QP	SRR17255271	4112.93	Rep_963
QP	SRR17255271	4097.24	Rep_964
QP	SRR17255271	4089.71	Rep_965
QP	SRR17255271	4100.76	Rep_966
QP	SRR17255271	4106.93	Rep_967
QP	SRR17255271	4095.44	Rep_968
QP	SRR17255271	4094.56	Rep_969
[truncated: 28,031 more rows]
