# Supplementary material for: Somatic mutation profiles in aged military nuclear test veterans: A comparative whole-genome sequence study
Source: PLoS One. 2026 Jun 30;21(6):e0351624. doi: 10.1371/journal.pone.0351624 (PMC13318011; doi:10.1371/journal.pone.0351624)
Supplement: S1 File — Table S2. Summary of the software tools and packages used in variant calling pipeline. Table S3. Variant calling thresholds. Table S4. Summary of radiation marker genes. The cohort column indicates the enrichment in the NT, control or both cohorts. Table S5. All variants identified in the F1, F1 and F3 filtered datasets. Table S6. Annotated SNVs in the F1, F1 and F3 filtered datasets. Table S7. Annotated INDELs in the F1, F1 and F3 filtered datasets. Table S8. Control SBS bootstrap p-value Table S9. Control SBS bootstrap errors. Table S10. NTV SBS bootstrap p-value. Table S11. NTV SBS bootstrap errors. Table A12. Gene ontology terms for Control cohort. Table 13. Gene ontology terms for nuclear test cohort. Table 14. Function impact: Control cohort. Table 15. Functional impact: nuclear test cohort. Figure S1. Bootstrap signature instability for control samples. Figure S2. Bootstrap signature instability for NT samples. Raw data Figure 1. Raw data Figure 2. Raw data Figure 3. Raw data Figure 4. Raw data Figure S1. Raw data Figure S2. (ZIP) [file pone.0351624.s001.zip › Table S13 GO Terms NT.xlsx]

## Sheet: Sheet1
Top GO molecular function terms
olfactory receptor activity
-->	transmemebrane signalling receptor activity
citokine activity
-->	receptro ligand activity
binding
-->	signaling receptor activity
	-->	signaling receptor regulator activity
G protein-coupled receptor activity
catalytic activity, acting on a protein
transcription regulator activity
zinc ion binding
-->	transition metal ion binding
	-->	metal ion binding
		-->	cation binding
ion binding
small molecule binding
Rna polymerase II trancription regulatory region sequence-specific DNA
-->	transcription cis-regulatory region binding
	-->	transcription regulatory region nucleic acid binding
		-->	nucleic acid binding
	-->	sequence-specific double-stranded DNA binding
		-->	double-stranded DNA binding
DNA binding
-->	sequence-specific DNA binding
protein-macromolecule adaptor activity
-->	molecular adaptor activity
protein kinase binding
-->	kinase binding
	-->	enzyme binding
protein domain specific binding
ATP binding
-->	puring ribonucleoside triphospate binding
	-->	nucleotide phosphate binding
	-->	anion binding
	-->	heterocyclic compound binding
-->	adenyl ribonucleotide binding
	-->	purine ribonucleotide binding
		-->	puring nucleotide binding
nucleotide binding
-->	ribionucleotide binding
carbohydrate derivative binding
-->	adenyl nucleotide binding
ATP hydrolysis activity
-->	ATP-dependent activity
cadherin binding
-->	cell adhesion molecule binding
macromolecular conformation isomerase activity
