# Supplementary material for: Somatic mutation profiles in aged military nuclear test veterans: A comparative whole-genome sequence study
Source: PLoS One. 2026 Jun 30;21(6):e0351624. doi: 10.1371/journal.pone.0351624 (PMC13318011; doi:10.1371/journal.pone.0351624)
Supplement: S1 File — Table S2. Summary of the software tools and packages used in variant calling pipeline. Table S3. Variant calling thresholds. Table S4. Summary of radiation marker genes. The cohort column indicates the enrichment in the NT, control or both cohorts. Table S5. All variants identified in the F1, F1 and F3 filtered datasets. Table S6. Annotated SNVs in the F1, F1 and F3 filtered datasets. Table S7. Annotated INDELs in the F1, F1 and F3 filtered datasets. Table S8. Control SBS bootstrap p-value Table S9. Control SBS bootstrap errors. Table S10. NTV SBS bootstrap p-value. Table S11. NTV SBS bootstrap errors. Table A12. Gene ontology terms for Control cohort. Table 13. Gene ontology terms for nuclear test cohort. Table 14. Function impact: Control cohort. Table 15. Functional impact: nuclear test cohort. Figure S1. Bootstrap signature instability for control samples. Figure S2. Bootstrap signature instability for NT samples. Raw data Figure 1. Raw data Figure 2. Raw data Figure 3. Raw data Figure 4. Raw data Figure S1. Raw data Figure S2. (ZIP) [file pone.0351624.s001.zip › Table S6 Annotated SNV.xlsx]

## Sheet: Sheet1
Group	SRR ID	SNV.ALL.protein_coding	SNV.ALL.lncRNA	SNV.ALL.pseudogene	SNV.F1.protein_coding	SNV.F1.lncRNA	SNV.F1.pseudogene	SNV.F2.protein_coding	SNV.F2.lncRNA	SNV.F2.pseudogene	SNV.F3.protein_coding	SNV.F3.lncRNA	SNV.F3.pseudogene
Test	SRR17255330	282057	306678	18040	33694	70787	4668	32929	69763	4560	8528	6478	358
Test	SRR17255271	280001	309746	17962	35160	74501	4597	34395	73477	4489	8971	7130	294
Test	SRR17255389	278524	312530	18272	32494	78037	4875	31729	77013	4767	8022	6955	390
Test	SRR17255386	287093	310569	18365	36352	74662	4957	35587	73638	4849	8625	6096	361
Test	SRR17255382	285234	320525	18492	37283	84411	4991	36518	83387	4883	9327	8821	555
Test	SRR17255343	284273	306628	17872	32971	72182	4608	32206	71158	4500	7454	5931	316
Test	SRR17255326	281660	313281	17963	35049	81846	4622	34284	80822	4514	8418	10806	444
Test	SRR17255294	281808	311478	18562	34335	78347	5045	33570	77323	4937	8365	9945	569
Test	SRR17255284	281930	313215	18331	34896	77244	4845	34131	76220	4737	7507	5998	422
Test	SRR17255409	285754	313153	18193	36962	80497	4912	36197	79473	4804	8659	9347	540
Test	SRR17255443	288131	316350	18716	37608	80030	4928	36843	79006	4820	8874	9087	551
Test	SRR17255376	285169	309005	20619	37380	73888	7397	36615	72864	7289	10708	7171	1766
Test	SRR17255339	284756	320326	18599	34228	77126	4756	33463	76102	4648	8378	7729	365
Test	SRR17255336	285718	311157	18353	35668	72587	4869	34903	71563	4761	7749	5926	409
Test	SRR17255442	288861	313615	18539	38383	74410	4989	37618	73386	4881	9433	7509	413
Test	SRR17255313	277920	308800	17971	32986	77637	4766	32221	76613	4658	8353	7246	355
Test	SRR17255291	279944	313628	18392	35973	78122	5014	35208	77098	4906	8286	7472	473
Test	SRR17255379	282231	316177	18141	35657	79503	4829	34892	78479	4721	8538	8947	586
Test	SRR17255281	285579	311658	18508	37920	78259	4952	37155	77235	4844	8577	6717	386
Test	SRR17255275	282599	321510	18750	35759	80653	5160	34994	79629	5052	9674	8261	513
Test	SRR17255268	284940	311322	18476	36747	76260	4972	35982	75236	4864	10782	8662	528
Test	SRR17255316	283605	311645	18425	35012	77152	5028	34247	76128	4920	9270	8712	590
Test	SRR17255285	277052	304571	18047	31596	68566	4598	30831	67542	4490	7642	6119	349
Test	SRR17255298	282652	313216	18133	33431	74893	4630	32666	73869	4522	7648	5905	310
Test	SRR17255320	283314	300570	18223	33009	70830	4657	32244	69806	4549	8371	7365	385
Test	SRR17255288	279492	308112	17870	33019	74056	4643	32254	73032	4535	8114	5806	346
Test	SRR17255329	281446	311206	18293	37755	76494	4803	36990	75470	4695	8814	7831	425
Test	SRR17255278	281243	311710	18657	34336	77141	5023	33571	76117	4915	7759	6819	464
Test	SRR17255323	283744	306662	18269	35594	73739	4854	34829	72715	4746	8199	6304	378
Test	SRR17255333	285357	321391	18772	35844	80590	5047	35079	79566	4939	8141	6667	359
Control	SRR17255415	280699	313369	17995	34362	74605	4644	33597	73581	4536	8058	6730	365
Control	SRR17255359	280561	304819	18293	31834	68425	4702	31069	67401	4594	7616	6091	333
Control	SRR17255422	279848	309573	18257	32836	74547	4699	32071	73523	4591	7635	5965	349
Control	SRR17255308	280793	308128	18030	31953	71986	4572	31188	70962	4464	7989	5473	330
Control	SRR17255408	276842	304682	17777	34117	74218	4775	33352	73194	4667	8359	5586	370
Control	SRR17255405	280533	305445	18203	33897	71092	4839	33132	70068	4731	7808	7090	387
Control	SRR17255392	282420	319823	18471	34184	78816	4879	33419	77792	4771	8228	6418	364
Control	SRR17255441	282152	312166	18362	35744	75195	4808	34979	74171	4700	8031	7789	416
Control	SRR17255418	282874	306866	18115	34741	71133	4695	33976	70109	4587	8185	5396	351
Control	SRR17255356	276989	306943	18222	31968	74174	4921	31203	73150	4813	7579	6779	399
Control	SRR17255302	284647	312882	18368	34859	75435	4637	34094	74411	4529	7796	6974	390
Control	SRR17255438	280947	307516	18289	36329	72672	4755	35564	71648	4647	7773	5941	387
Control	SRR17255395	283645	305025	19349	37383	70630	6062	36618	69606	5954	9242	6537	811
Control	SRR17255265	285338	305582	19492	37945	71697	6002	37180	70673	5894	9599	7523	855
Control	SRR17255432	283138	314864	18250	35465	75766	4717	34700	74742	4609	7916	6360	377
Control	SRR17255428	283010	307310	18135	36286	73470	4648	35521	72446	4540	8648	6201	355
Control	SRR17255369	287853	321494	18864	37380	79784	5000	36615	78760	4892	9700	8946	487
Control	SRR17255412	285445	312254	18588	37125	75230	4972	36360	74206	4864	8636	6938	493
Control	SRR17255435	281077	306731	18163	33153	72056	4831	32388	71032	4723	8426	7006	416
Control	SRR17255402	285080	307896	17763	36565	70097	4570	35800	69073	4462	8485	6517	364
Control	SRR17255366	284915	315501	18778	36988	73593	5061	36223	72569	4953	8060	5789	355
Control	SRR17255362	288204	305213	19051	38473	70983	5427	37708	69959	5319	9156	6157	427
Control	SRR17255346	284174	309862	18329	34551	73907	4775	33786	72883	4667	8664	6082	436
Control	SRR17255372	281650	311489	18310	35026	77523	4754	34261	76499	4646	8690	7266	403
Control	SRR17255425	285740	319450	18445	36877	82003	5108	36112	80979	5000	9252	8908	505
Control	SRR17255375	286460	311356	18317	35349	76296	4678	34584	75272	4570	8219	6997	338
Control	SRR17255399	287785	311156	18751	37518	75545	5131	36753	74521	5023	8562	5958	428
Control	SRR17255349	288419	312892	18592	37370	75953	4912	36605	74929	4804	8740	6995	424
Control	SRR17255305	298712	319842	18971	49916	88200	5657	49151	87176	5549	24402	22958	1217
Control	SRR17255352	74027	77098	6202	7614	14796	2289	6849	13772	2181	2254	1923	1006
