# Supplementary material for: Somatic mutation profiles in aged military nuclear test veterans: A comparative whole-genome sequence study
Source: PLoS One. 2026 Jun 30;21(6):e0351624. doi: 10.1371/journal.pone.0351624 (PMC13318011; doi:10.1371/journal.pone.0351624)
Supplement: S1 File — Table S2. Summary of the software tools and packages used in variant calling pipeline. Table S3. Variant calling thresholds. Table S4. Summary of radiation marker genes. The cohort column indicates the enrichment in the NT, control or both cohorts. Table S5. All variants identified in the F1, F1 and F3 filtered datasets. Table S6. Annotated SNVs in the F1, F1 and F3 filtered datasets. Table S7. Annotated INDELs in the F1, F1 and F3 filtered datasets. Table S8. Control SBS bootstrap p-value Table S9. Control SBS bootstrap errors. Table S10. NTV SBS bootstrap p-value. Table S11. NTV SBS bootstrap errors. Table A12. Gene ontology terms for Control cohort. Table 13. Gene ontology terms for nuclear test cohort. Table 14. Function impact: Control cohort. Table 15. Functional impact: nuclear test cohort. Figure S1. Bootstrap signature instability for control samples. Figure S2. Bootstrap signature instability for NT samples. Raw data Figure 1. Raw data Figure 2. Raw data Figure 3. Raw data Figure 4. Raw data Figure S1. Raw data Figure S2. (ZIP) [file pone.0351624.s001.zip › Table S7 Annotated INDEL.xlsx]

## Sheet: Sheet1
Group	SRR ID	INDEL.ALL.protein_coding	INDEL.ALL.lncRNA	INDEL.ALL.pseudogene	INDEL.F1.protein_coding	INDEL.F1.lncRNA	INDEL.F1.pseudogene	INDEL.F2.protein_coding	INDEL.F2.lncRNA	INDEL.F2.pseudogene	INDEL.F3.protein_coding	INDEL.F3.lncRNA	INDEL.F3.pseudogene
Test	SRR17255330	41138	36150	1475	9651	10324	484	9425	10013	466	1891	1573	66
Test	SRR17255271	41315	36148	1498	9903	10500	509	9677	10189	491	2134	1469	59
Test	SRR17255389	42664	37170	1538	10877	11626	529	10651	11315	511	2406	1660	54
Test	SRR17255386	43672	38280	1531	11221	12216	535	10995	11905	517	2401	2012	70
Test	SRR17255382	43878	37550	1568	11264	11458	522	11038	11147	504	2473	1795	82
Test	SRR17255343	41618	36385	1477	9313	10395	464	9087	10084	446	1687	1579	44
Test	SRR17255326	42620	37480	1549	10781	11796	507	10555	11485	489	2162	2181	74
Test	SRR17255294	42309	37257	1544	10769	12302	555	10543	11991	537	2219	1772	84
Test	SRR17255284	41281	36048	1524	9910	10346	518	9684	10035	500	2074	1428	42
Test	SRR17255409	43553	37916	1572	11185	11913	521	10959	11602	503	2182	1700	71
Test	SRR17255443	43363	38493	1531	11671	12508	518	11445	12197	500	2357	2040	84
Test	SRR17255376	51687	37140	1662	19588	11660	669	19362	11349	651	10843	2184	157
Test	SRR17255339	41574	37184	1553	10166	11237	532	9940	10926	514	2037	1699	63
Test	SRR17255336	42760	36674	1555	10471	10970	555	10245	10659	537	1948	1324	73
Test	SRR17255442	43649	38078	1614	11817	11476	594	11591	11165	576	2206	1734	73
Test	SRR17255313	42443	36986	1529	10730	11649	528	10504	11338	510	2240	1777	67
Test	SRR17255291	42821	37912	1618	11055	12094	580	10829	11783	562	2280	1988	96
Test	SRR17255379	43589	37383	1604	11856	11648	606	11630	11337	588	2565	1716	115
Test	SRR17255281	45323	37195	1600	13008	11547	610	12782	11236	592	2634	1605	77
Test	SRR17255275	42962	38201	1572	11625	12495	544	11399	12184	526	2626	2130	77
Test	SRR17255268	43193	37563	1552	11011	11996	530	10785	11685	512	2897	2332	83
Test	SRR17255316	42846	37823	1590	11245	12299	572	11019	11988	554	2488	1955	76
Test	SRR17255285	39912	36282	1505	8915	10242	511	8689	9931	493	1841	1367	59
Test	SRR17255298	41681	37408	1460	9681	11055	456	9455	10744	438	1906	1435	34
Test	SRR17255320	41912	36163	1536	9905	10349	527	9679	10038	509	2102	1710	63
Test	SRR17255288	41726	36043	1490	9895	10722	522	9669	10411	504	2142	1713	68
Test	SRR17255329	41886	36322	1554	10104	10975	527	9878	10664	509	1942	1393	66
Test	SRR17255278	41776	37489	1558	10470	11306	532	10244	10995	514	1982	1656	59
Test	SRR17255323	41601	36538	1475	10128	11055	482	9902	10744	464	2204	1712	42
Test	SRR17255333	43051	38132	1623	11173	11665	590	10947	11354	572	2272	1781	79
Control	SRR17255415	40488	36007	1515	9182	9958	510	8956	9647	492	1784	1574	60
Control	SRR17255359	41597	36468	1530	9504	10402	491	9278	10091	473	1785	1637	63
Control	SRR17255422	41310	36469	1542	9472	10539	515	9246	10228	497	1878	1498	54
Control	SRR17255308	41838	36244	1519	9560	10298	491	9334	9987	473	2038	1720	43
Control	SRR17255408	41734	36562	1475	10166	11285	516	9940	10974	498	2161	1472	46
Control	SRR17255405	41393	35919	1539	9600	10429	505	9374	10118	487	2044	1288	61
Control	SRR17255392	41818	36823	1509	10139	11083	512	9913	10772	494	1995	1830	52
Control	SRR17255441	42245	37036	1573	10724	10972	525	10498	10661	507	2423	1879	65
Control	SRR17255418	43402	37294	1574	10830	11208	563	10604	10897	545	2206	1695	74
Control	SRR17255356	41774	37796	1556	10364	11746	559	10138	11435	541	2165	2099	74
Control	SRR17255302	42994	38184	1537	10592	12226	528	10366	11915	510	2185	1555	56
Control	SRR17255438	42716	37454	1507	10997	11542	515	10771	11231	497	1992	1746	57
Control	SRR17255395	45721	37000	1591	13383	11176	586	13157	10865	568	3739	1812	77
Control	SRR17255265	44595	37253	1514	12504	11829	528	12278	11518	510	3539	1859	77
Control	SRR17255432	42737	37197	1483	10976	10925	488	10750	10614	470	2222	1562	39
Control	SRR17255428	42903	36692	1571	11088	10929	544	10862	10618	526	2130	1709	70
Control	SRR17255369	42844	36735	1605	10755	11212	563	10529	10901	545	2494	1719	73
Control	SRR17255412	43735	37964	1588	11892	12304	543	11666	11993	525	2518	1819	61
Control	SRR17255435	43207	36175	1532	11414	11086	541	11188	10775	523	2574	1762	55
Control	SRR17255402	44072	37584	1541	11763	11421	549	11537	11110	531	2510	1869	87
Control	SRR17255366	42522	37601	1567	10843	11148	533	10617	10837	515	2356	1981	59
Control	SRR17255362	45403	37309	1610	13083	11519	591	12857	11208	573	3374	1874	69
Control	SRR17255346	43323	37324	1519	11445	11495	513	11219	11184	495	2402	1638	61
Control	SRR17255372	42919	37387	1594	11215	11553	546	10989	11242	528	2133	1913	74
Control	SRR17255425	43185	37289	1557	11411	11402	551	11185	11091	533	2283	1564	76
Control	SRR17255375	42913	38541	1643	11533	12199	576	11307	11888	558	2487	1828	75
Control	SRR17255399	44755	37250	1658	12219	11847	630	11993	11536	612	2872	1743	110
Control	SRR17255349	43471	37834	1588	11686	11831	551	11460	11520	533	2757	1976	79
Control	SRR17255305	43754	38346	1548	11901	12911	578	11675	12600	560	4365	3748	148
Control	SRR17255352	14115	9491	447	5722	2894	167	5496	2583	149	3502	537	58
