# Supplementary material for: Somatic mutation profiles in aged military nuclear test veterans: A comparative whole-genome sequence study
Source: PLoS One. 2026 Jun 30;21(6):e0351624. doi: 10.1371/journal.pone.0351624 (PMC13318011; doi:10.1371/journal.pone.0351624)
Supplement: S1 File — Table S2. Summary of the software tools and packages used in variant calling pipeline. Table S3. Variant calling thresholds. Table S4. Summary of radiation marker genes. The cohort column indicates the enrichment in the NT, control or both cohorts. Table S5. All variants identified in the F1, F1 and F3 filtered datasets. Table S6. Annotated SNVs in the F1, F1 and F3 filtered datasets. Table S7. Annotated INDELs in the F1, F1 and F3 filtered datasets. Table S8. Control SBS bootstrap p-value Table S9. Control SBS bootstrap errors. Table S10. NTV SBS bootstrap p-value. Table S11. NTV SBS bootstrap errors. Table A12. Gene ontology terms for Control cohort. Table 13. Gene ontology terms for nuclear test cohort. Table 14. Function impact: Control cohort. Table 15. Functional impact: nuclear test cohort. Figure S1. Bootstrap signature instability for control samples. Figure S2. Bootstrap signature instability for NT samples. Raw data Figure 1. Raw data Figure 2. Raw data Figure 3. Raw data Figure 4. Raw data Figure S1. Raw data Figure S2. (ZIP) [file pone.0351624.s001.zip › Table S8 Control SBS bootstrap pvalue.xlsx]

## Sheet: Sheet1
sample	method	threshold	sig	p_value
SRR17255265	QP	0.01	SBS1	0
SRR17255265	QP	0.01	SBS2	1
SRR17255265	QP	0.01	SBS3	1
SRR17255265	QP	0.01	SBS4	1
SRR17255265	QP	0.01	SBS5	0
SRR17255265	QP	0.01	SBS6	3.24306e-234
SRR17255265	QP	0.01	SBS7a	1
SRR17255265	QP	0.01	SBS7b	1
SRR17255265	QP	0.01	SBS7c	0
SRR17255265	QP	0.01	SBS7d	1
SRR17255265	QP	0.01	SBS8	0
SRR17255265	QP	0.01	SBS9	0
SRR17255265	QP	0.01	SBS10a	1
SRR17255265	QP	0.01	SBS10b	1
SRR17255265	QP	0.01	SBS11	1
SRR17255265	QP	0.01	SBS12	1
SRR17255265	QP	0.01	SBS13	1
SRR17255265	QP	0.01	SBS14	1
SRR17255265	QP	0.01	SBS15	1
SRR17255265	QP	0.01	SBS16	1
SRR17255265	QP	0.01	SBS17a	1
SRR17255265	QP	0.01	SBS17b	1
SRR17255265	QP	0.01	SBS18	1
SRR17255265	QP	0.01	SBS19	0
SRR17255265	QP	0.01	SBS20	1
SRR17255265	QP	0.01	SBS21	1
SRR17255265	QP	0.01	SBS22	1
SRR17255265	QP	0.01	SBS23	1
SRR17255265	QP	0.01	SBS24	1
SRR17255265	QP	0.01	SBS25	1
SRR17255265	QP	0.01	SBS26	1
SRR17255265	QP	0.01	SBS27	1
SRR17255265	QP	0.01	SBS28	1
SRR17255265	QP	0.01	SBS29	1
SRR17255265	QP	0.01	SBS30	0
SRR17255265	QP	0.01	SBS31	1
SRR17255265	QP	0.01	SBS32	0
SRR17255265	QP	0.01	SBS33	0
SRR17255265	QP	0.01	SBS34	1
SRR17255265	QP	0.01	SBS35	1
SRR17255265	QP	0.01	SBS36	1
SRR17255265	QP	0.01	SBS37	0
SRR17255265	QP	0.01	SBS38	1
SRR17255265	QP	0.01	SBS39	0
SRR17255265	QP	0.01	SBS40	1
SRR17255265	QP	0.01	SBS41	1
SRR17255265	QP	0.01	SBS42	1
SRR17255265	QP	0.01	SBS43	0
SRR17255265	QP	0.01	SBS44	6.27671e-245
SRR17255265	QP	0.01	SBS45	1
SRR17255265	QP	0.01	SBS46	0
SRR17255265	QP	0.01	SBS47	1
SRR17255265	QP	0.01	SBS48	1
SRR17255265	QP	0.01	SBS49	1
SRR17255265	QP	0.01	SBS50	1
SRR17255265	QP	0.01	SBS51	0
SRR17255265	QP	0.01	SBS52	1
SRR17255265	QP	0.01	SBS53	1
SRR17255265	QP	0.01	SBS54	0
SRR17255265	QP	0.01	SBS55	1
SRR17255265	QP	0.01	SBS56	1
SRR17255265	QP	0.01	SBS57	1
SRR17255265	QP	0.01	SBS58	0
SRR17255265	QP	0.01	SBS59	1
SRR17255265	QP	0.01	SBS60	1
SRR17255265	QP	0.01	SBS84	1
SRR17255265	QP	0.01	SBS85	1
SRR17255265	QP	0.01	SBS86	1
SRR17255265	QP	0.01	SBS87	0
SRR17255265	QP	0.01	SBS88	1
SRR17255265	QP	0.01	SBS89	0
SRR17255265	QP	0.01	SBS90	1
SRR17255265	QP	0.05	SBS1	0
SRR17255265	QP	0.05	SBS2	1
SRR17255265	QP	0.05	SBS3	1
SRR17255265	QP	0.05	SBS4	1
SRR17255265	QP	0.05	SBS5	0
SRR17255265	QP	0.05	SBS6	1
SRR17255265	QP	0.05	SBS7a	1
SRR17255265	QP	0.05	SBS7b	1
SRR17255265	QP	0.05	SBS7c	1
SRR17255265	QP	0.05	SBS7d	1
SRR17255265	QP	0.05	SBS8	1
SRR17255265	QP	0.05	SBS9	1
SRR17255265	QP	0.05	SBS10a	1
SRR17255265	QP	0.05	SBS10b	1
SRR17255265	QP	0.05	SBS11	1
SRR17255265	QP	0.05	SBS12	1
SRR17255265	QP	0.05	SBS13	1
SRR17255265	QP	0.05	SBS14	1
SRR17255265	QP	0.05	SBS15	1
SRR17255265	QP	0.05	SBS16	1
SRR17255265	QP	0.05	SBS17a	1
SRR17255265	QP	0.05	SBS17b	1
SRR17255265	QP	0.05	SBS18	1
SRR17255265	QP	0.05	SBS19	1
SRR17255265	QP	0.05	SBS20	1
SRR17255265	QP	0.05	SBS21	1
SRR17255265	QP	0.05	SBS22	1
SRR17255265	QP	0.05	SBS23	1
SRR17255265	QP	0.05	SBS24	1
SRR17255265	QP	0.05	SBS25	1
SRR17255265	QP	0.05	SBS26	1
SRR17255265	QP	0.05	SBS27	1
SRR17255265	QP	0.05	SBS28	1
SRR17255265	QP	0.05	SBS29	1
SRR17255265	QP	0.05	SBS30	1
SRR17255265	QP	0.05	SBS31	1
SRR17255265	QP	0.05	SBS32	1
SRR17255265	QP	0.05	SBS33	1
SRR17255265	QP	0.05	SBS34	1
SRR17255265	QP	0.05	SBS35	1
SRR17255265	QP	0.05	SBS36	1
SRR17255265	QP	0.05	SBS37	0
SRR17255265	QP	0.05	SBS38	1
SRR17255265	QP	0.05	SBS39	0
SRR17255265	QP	0.05	SBS40	1
SRR17255265	QP	0.05	SBS41	1
SRR17255265	QP	0.05	SBS42	1
SRR17255265	QP	0.05	SBS43	1
SRR17255265	QP	0.05	SBS44	1
SRR17255265	QP	0.05	SBS45	1
SRR17255265	QP	0.05	SBS46	1
SRR17255265	QP	0.05	SBS47	1
SRR17255265	QP	0.05	SBS48	1
SRR17255265	QP	0.05	SBS49	1
SRR17255265	QP	0.05	SBS50	1
SRR17255265	QP	0.05	SBS51	1
SRR17255265	QP	0.05	SBS52	1
SRR17255265	QP	0.05	SBS53	1
SRR17255265	QP	0.05	SBS54	1
SRR17255265	QP	0.05	SBS55	1
SRR17255265	QP	0.05	SBS56	1
SRR17255265	QP	0.05	SBS57	1
SRR17255265	QP	0.05	SBS58	1
SRR17255265	QP	0.05	SBS59	1
SRR17255265	QP	0.05	SBS60	1
SRR17255265	QP	0.05	SBS84	1
SRR17255265	QP	0.05	SBS85	1
SRR17255265	QP	0.05	SBS86	1
SRR17255265	QP	0.05	SBS87	1
SRR17255265	QP	0.05	SBS88	1
SRR17255265	QP	0.05	SBS89	1
SRR17255265	QP	0.05	SBS90	1
SRR17255265	QP	0.1	SBS1	1
SRR17255265	QP	0.1	SBS2	1
SRR17255265	QP	0.1	SBS3	1
SRR17255265	QP	0.1	SBS4	1
SRR17255265	QP	0.1	SBS5	0
SRR17255265	QP	0.1	SBS6	1
SRR17255265	QP	0.1	SBS7a	1
SRR17255265	QP	0.1	SBS7b	1
SRR17255265	QP	0.1	SBS7c	1
SRR17255265	QP	0.1	SBS7d	1
SRR17255265	QP	0.1	SBS8	1
SRR17255265	QP	0.1	SBS9	1
SRR17255265	QP	0.1	SBS10a	1
SRR17255265	QP	0.1	SBS10b	1
SRR17255265	QP	0.1	SBS11	1
SRR17255265	QP	0.1	SBS12	1
SRR17255265	QP	0.1	SBS13	1
SRR17255265	QP	0.1	SBS14	1
SRR17255265	QP	0.1	SBS15	1
SRR17255265	QP	0.1	SBS16	1
SRR17255265	QP	0.1	SBS17a	1
SRR17255265	QP	0.1	SBS17b	1
SRR17255265	QP	0.1	SBS18	1
SRR17255265	QP	0.1	SBS19	1
SRR17255265	QP	0.1	SBS20	1
SRR17255265	QP	0.1	SBS21	1
SRR17255265	QP	0.1	SBS22	1
SRR17255265	QP	0.1	SBS23	1
SRR17255265	QP	0.1	SBS24	1
SRR17255265	QP	0.1	SBS25	1
SRR17255265	QP	0.1	SBS26	1
SRR17255265	QP	0.1	SBS27	1
SRR17255265	QP	0.1	SBS28	1
SRR17255265	QP	0.1	SBS29	1
SRR17255265	QP	0.1	SBS30	1
SRR17255265	QP	0.1	SBS31	1
SRR17255265	QP	0.1	SBS32	1
SRR17255265	QP	0.1	SBS33	1
SRR17255265	QP	0.1	SBS34	1
SRR17255265	QP	0.1	SBS35	1
SRR17255265	QP	0.1	SBS36	1
SRR17255265	QP	0.1	SBS37	1
SRR17255265	QP	0.1	SBS38	1
SRR17255265	QP	0.1	SBS39	1
SRR17255265	QP	0.1	SBS40	1
SRR17255265	QP	0.1	SBS41	1
SRR17255265	QP	0.1	SBS42	1
SRR17255265	QP	0.1	SBS43	1
SRR17255265	QP	0.1	SBS44	1
SRR17255265	QP	0.1	SBS45	1
SRR17255265	QP	0.1	SBS46	1
SRR17255265	QP	0.1	SBS47	1
SRR17255265	QP	0.1	SBS48	1
SRR17255265	QP	0.1	SBS49	1
SRR17255265	QP	0.1	SBS50	1
SRR17255265	QP	0.1	SBS51	1
SRR17255265	QP	0.1	SBS52	1
SRR17255265	QP	0.1	SBS53	1
SRR17255265	QP	0.1	SBS54	1
SRR17255265	QP	0.1	SBS55	1
SRR17255265	QP	0.1	SBS56	1
SRR17255265	QP	0.1	SBS57	1
SRR17255265	QP	0.1	SBS58	1
SRR17255265	QP	0.1	SBS59	1
SRR17255265	QP	0.1	SBS60	1
SRR17255265	QP	0.1	SBS84	1
SRR17255265	QP	0.1	SBS85	1
SRR17255265	QP	0.1	SBS86	1
SRR17255265	QP	0.1	SBS87	1
SRR17255265	QP	0.1	SBS88	1
SRR17255265	QP	0.1	SBS89	1
SRR17255265	QP	0.1	SBS90	1
SRR17255265	QP	0.25	SBS1	1
SRR17255265	QP	0.25	SBS2	1
SRR17255265	QP	0.25	SBS3	1
SRR17255265	QP	0.25	SBS4	1
SRR17255265	QP	0.25	SBS5	0
SRR17255265	QP	0.25	SBS6	1
SRR17255265	QP	0.25	SBS7a	1
SRR17255265	QP	0.25	SBS7b	1
SRR17255265	QP	0.25	SBS7c	1
SRR17255265	QP	0.25	SBS7d	1
SRR17255265	QP	0.25	SBS8	1
SRR17255265	QP	0.25	SBS9	1
SRR17255265	QP	0.25	SBS10a	1
SRR17255265	QP	0.25	SBS10b	1
SRR17255265	QP	0.25	SBS11	1
SRR17255265	QP	0.25	SBS12	1
SRR17255265	QP	0.25	SBS13	1
SRR17255265	QP	0.25	SBS14	1
SRR17255265	QP	0.25	SBS15	1
SRR17255265	QP	0.25	SBS16	1
SRR17255265	QP	0.25	SBS17a	1
SRR17255265	QP	0.25	SBS17b	1
SRR17255265	QP	0.25	SBS18	1
SRR17255265	QP	0.25	SBS19	1
SRR17255265	QP	0.25	SBS20	1
SRR17255265	QP	0.25	SBS21	1
SRR17255265	QP	0.25	SBS22	1
SRR17255265	QP	0.25	SBS23	1
SRR17255265	QP	0.25	SBS24	1
SRR17255265	QP	0.25	SBS25	1
SRR17255265	QP	0.25	SBS26	1
SRR17255265	QP	0.25	SBS27	1
SRR17255265	QP	0.25	SBS28	1
SRR17255265	QP	0.25	SBS29	1
SRR17255265	QP	0.25	SBS30	1
SRR17255265	QP	0.25	SBS31	1
SRR17255265	QP	0.25	SBS32	1
SRR17255265	QP	0.25	SBS33	1
SRR17255265	QP	0.25	SBS34	1
SRR17255265	QP	0.25	SBS35	1
SRR17255265	QP	0.25	SBS36	1
SRR17255265	QP	0.25	SBS37	1
SRR17255265	QP	0.25	SBS38	1
SRR17255265	QP	0.25	SBS39	1
SRR17255265	QP	0.25	SBS40	1
SRR17255265	QP	0.25	SBS41	1
SRR17255265	QP	0.25	SBS42	1
SRR17255265	QP	0.25	SBS43	1
SRR17255265	QP	0.25	SBS44	1
SRR17255265	QP	0.25	SBS45	1
SRR17255265	QP	0.25	SBS46	1
SRR17255265	QP	0.25	SBS47	1
SRR17255265	QP	0.25	SBS48	1
SRR17255265	QP	0.25	SBS49	1
SRR17255265	QP	0.25	SBS50	1
SRR17255265	QP	0.25	SBS51	1
SRR17255265	QP	0.25	SBS52	1
SRR17255265	QP	0.25	SBS53	1
SRR17255265	QP	0.25	SBS54	1
SRR17255265	QP	0.25	SBS55	1
SRR17255265	QP	0.25	SBS56	1
SRR17255265	QP	0.25	SBS57	1
SRR17255265	QP	0.25	SBS58	1
SRR17255265	QP	0.25	SBS59	1
SRR17255265	QP	0.25	SBS60	1
SRR17255265	QP	0.25	SBS84	1
SRR17255265	QP	0.25	SBS85	1
SRR17255265	QP	0.25	SBS86	1
SRR17255265	QP	0.25	SBS87	1
SRR17255265	QP	0.25	SBS88	1
SRR17255265	QP	0.25	SBS89	1
SRR17255265	QP	0.25	SBS90	1
SRR17255302	QP	0.01	SBS1	0
SRR17255302	QP	0.01	SBS2	1
SRR17255302	QP	0.01	SBS3	1
SRR17255302	QP	0.01	SBS4	1
SRR17255302	QP	0.01	SBS5	0
SRR17255302	QP	0.01	SBS6	0
SRR17255302	QP	0.01	SBS7a	1
SRR17255302	QP	0.01	SBS7b	1
SRR17255302	QP	0.01	SBS7c	1
SRR17255302	QP	0.01	SBS7d	1
SRR17255302	QP	0.01	SBS8	0
SRR17255302	QP	0.01	SBS9	1.41817e-43
SRR17255302	QP	0.01	SBS10a	1
SRR17255302	QP	0.01	SBS10b	1
SRR17255302	QP	0.01	SBS11	1
SRR17255302	QP	0.01	SBS12	1
SRR17255302	QP	0.01	SBS13	1
SRR17255302	QP	0.01	SBS14	1
SRR17255302	QP	0.01	SBS15	1
SRR17255302	QP	0.01	SBS16	1
SRR17255302	QP	0.01	SBS17a	1
SRR17255302	QP	0.01	SBS17b	1
SRR17255302	QP	0.01	SBS18	1
SRR17255302	QP	0.01	SBS19	0
SRR17255302	QP	0.01	SBS20	1
SRR17255302	QP	0.01	SBS21	1
SRR17255302	QP	0.01	SBS22	1
SRR17255302	QP	0.01	SBS23	1
SRR17255302	QP	0.01	SBS24	1
SRR17255302	QP	0.01	SBS25	1
SRR17255302	QP	0.01	SBS26	1
SRR17255302	QP	0.01	SBS27	1
SRR17255302	QP	0.01	SBS28	1
SRR17255302	QP	0.01	SBS29	1
SRR17255302	QP	0.01	SBS30	0
SRR17255302	QP	0.01	SBS31	1
SRR17255302	QP	0.01	SBS32	0
SRR17255302	QP	0.01	SBS33	0
SRR17255302	QP	0.01	SBS34	1
SRR17255302	QP	0.01	SBS35	1
SRR17255302	QP	0.01	SBS36	1
SRR17255302	QP	0.01	SBS37	0
SRR17255302	QP	0.01	SBS38	1
SRR17255302	QP	0.01	SBS39	0
SRR17255302	QP	0.01	SBS40	1
SRR17255302	QP	0.01	SBS41	1
SRR17255302	QP	0.01	SBS42	1
SRR17255302	QP	0.01	SBS43	0
SRR17255302	QP	0.01	SBS44	4.38435e-226
SRR17255302	QP	0.01	SBS45	1
SRR17255302	QP	0.01	SBS46	0
SRR17255302	QP	0.01	SBS47	1
SRR17255302	QP	0.01	SBS48	1
SRR17255302	QP	0.01	SBS49	1
SRR17255302	QP	0.01	SBS50	1
SRR17255302	QP	0.01	SBS51	0
SRR17255302	QP	0.01	SBS52	1
SRR17255302	QP	0.01	SBS53	1
SRR17255302	QP	0.01	SBS54	0
SRR17255302	QP	0.01	SBS55	1
SRR17255302	QP	0.01	SBS56	1
SRR17255302	QP	0.01	SBS57	1
SRR17255302	QP	0.01	SBS58	0
SRR17255302	QP	0.01	SBS59	1
SRR17255302	QP	0.01	SBS60	1
SRR17255302	QP	0.01	SBS84	1
SRR17255302	QP	0.01	SBS85	0
SRR17255302	QP	0.01	SBS86	1
SRR17255302	QP	0.01	SBS87	0
SRR17255302	QP	0.01	SBS88	1
SRR17255302	QP	0.01	SBS89	0
SRR17255302	QP	0.01	SBS90	1
SRR17255302	QP	0.05	SBS1	0
SRR17255302	QP	0.05	SBS2	1
SRR17255302	QP	0.05	SBS3	1
SRR17255302	QP	0.05	SBS4	1
SRR17255302	QP	0.05	SBS5	0
SRR17255302	QP	0.05	SBS6	1
SRR17255302	QP	0.05	SBS7a	1
SRR17255302	QP	0.05	SBS7b	1
SRR17255302	QP	0.05	SBS7c	1
SRR17255302	QP	0.05	SBS7d	1
SRR17255302	QP	0.05	SBS8	0
SRR17255302	QP	0.05	SBS9	1
SRR17255302	QP	0.05	SBS10a	1
SRR17255302	QP	0.05	SBS10b	1
SRR17255302	QP	0.05	SBS11	1
SRR17255302	QP	0.05	SBS12	1
SRR17255302	QP	0.05	SBS13	1
SRR17255302	QP	0.05	SBS14	1
SRR17255302	QP	0.05	SBS15	1
SRR17255302	QP	0.05	SBS16	1
SRR17255302	QP	0.05	SBS17a	1
SRR17255302	QP	0.05	SBS17b	1
SRR17255302	QP	0.05	SBS18	1
SRR17255302	QP	0.05	SBS19	1
SRR17255302	QP	0.05	SBS20	1
SRR17255302	QP	0.05	SBS21	1
SRR17255302	QP	0.05	SBS22	1
SRR17255302	QP	0.05	SBS23	1
SRR17255302	QP	0.05	SBS24	1
SRR17255302	QP	0.05	SBS25	1
SRR17255302	QP	0.05	SBS26	1
SRR17255302	QP	0.05	SBS27	1
SRR17255302	QP	0.05	SBS28	1
SRR17255302	QP	0.05	SBS29	1
SRR17255302	QP	0.05	SBS30	1
SRR17255302	QP	0.05	SBS31	1
SRR17255302	QP	0.05	SBS32	1
SRR17255302	QP	0.05	SBS33	1
SRR17255302	QP	0.05	SBS34	1
SRR17255302	QP	0.05	SBS35	1
SRR17255302	QP	0.05	SBS36	1
SRR17255302	QP	0.05	SBS37	0
SRR17255302	QP	0.05	SBS38	1
SRR17255302	QP	0.05	SBS39	0
SRR17255302	QP	0.05	SBS40	1
SRR17255302	QP	0.05	SBS41	1
SRR17255302	QP	0.05	SBS42	1
SRR17255302	QP	0.05	SBS43	1
SRR17255302	QP	0.05	SBS44	1
SRR17255302	QP	0.05	SBS45	1
SRR17255302	QP	0.05	SBS46	1
SRR17255302	QP	0.05	SBS47	1
SRR17255302	QP	0.05	SBS48	1
SRR17255302	QP	0.05	SBS49	1
SRR17255302	QP	0.05	SBS50	1
SRR17255302	QP	0.05	SBS51	1
SRR17255302	QP	0.05	SBS52	1
SRR17255302	QP	0.05	SBS53	1
SRR17255302	QP	0.05	SBS54	0
SRR17255302	QP	0.05	SBS55	1
SRR17255302	QP	0.05	SBS56	1
SRR17255302	QP	0.05	SBS57	1
SRR17255302	QP	0.05	SBS58	1
SRR17255302	QP	0.05	SBS59	1
SRR17255302	QP	0.05	SBS60	1
SRR17255302	QP	0.05	SBS84	1
SRR17255302	QP	0.05	SBS85	1
SRR17255302	QP	0.05	SBS86	1
SRR17255302	QP	0.05	SBS87	1
SRR17255302	QP	0.05	SBS88	1
SRR17255302	QP	0.05	SBS89	1
SRR17255302	QP	0.05	SBS90	1
SRR17255302	QP	0.1	SBS1	1
SRR17255302	QP	0.1	SBS2	1
SRR17255302	QP	0.1	SBS3	1
SRR17255302	QP	0.1	SBS4	1
SRR17255302	QP	0.1	SBS5	0
SRR17255302	QP	0.1	SBS6	1
SRR17255302	QP	0.1	SBS7a	1
SRR17255302	QP	0.1	SBS7b	1
SRR17255302	QP	0.1	SBS7c	1
SRR17255302	QP	0.1	SBS7d	1
SRR17255302	QP	0.1	SBS8	1
SRR17255302	QP	0.1	SBS9	1
SRR17255302	QP	0.1	SBS10a	1
SRR17255302	QP	0.1	SBS10b	1
SRR17255302	QP	0.1	SBS11	1
SRR17255302	QP	0.1	SBS12	1
SRR17255302	QP	0.1	SBS13	1
SRR17255302	QP	0.1	SBS14	1
SRR17255302	QP	0.1	SBS15	1
SRR17255302	QP	0.1	SBS16	1
SRR17255302	QP	0.1	SBS17a	1
SRR17255302	QP	0.1	SBS17b	1
SRR17255302	QP	0.1	SBS18	1
SRR17255302	QP	0.1	SBS19	1
SRR17255302	QP	0.1	SBS20	1
SRR17255302	QP	0.1	SBS21	1
SRR17255302	QP	0.1	SBS22	1
SRR17255302	QP	0.1	SBS23	1
SRR17255302	QP	0.1	SBS24	1
SRR17255302	QP	0.1	SBS25	1
SRR17255302	QP	0.1	SBS26	1
SRR17255302	QP	0.1	SBS27	1
SRR17255302	QP	0.1	SBS28	1
SRR17255302	QP	0.1	SBS29	1
SRR17255302	QP	0.1	SBS30	1
SRR17255302	QP	0.1	SBS31	1
SRR17255302	QP	0.1	SBS32	1
SRR17255302	QP	0.1	SBS33	1
SRR17255302	QP	0.1	SBS34	1
SRR17255302	QP	0.1	SBS35	1
SRR17255302	QP	0.1	SBS36	1
SRR17255302	QP	0.1	SBS37	1
SRR17255302	QP	0.1	SBS38	1
SRR17255302	QP	0.1	SBS39	1
SRR17255302	QP	0.1	SBS40	1
SRR17255302	QP	0.1	SBS41	1
SRR17255302	QP	0.1	SBS42	1
SRR17255302	QP	0.1	SBS43	1
SRR17255302	QP	0.1	SBS44	1
SRR17255302	QP	0.1	SBS45	1
SRR17255302	QP	0.1	SBS46	1
SRR17255302	QP	0.1	SBS47	1
SRR17255302	QP	0.1	SBS48	1
SRR17255302	QP	0.1	SBS49	1
SRR17255302	QP	0.1	SBS50	1
SRR17255302	QP	0.1	SBS51	1
SRR17255302	QP	0.1	SBS52	1
SRR17255302	QP	0.1	SBS53	1
SRR17255302	QP	0.1	SBS54	1
SRR17255302	QP	0.1	SBS55	1
SRR17255302	QP	0.1	SBS56	1
SRR17255302	QP	0.1	SBS57	1
SRR17255302	QP	0.1	SBS58	1
SRR17255302	QP	0.1	SBS59	1
SRR17255302	QP	0.1	SBS60	1
SRR17255302	QP	0.1	SBS84	1
SRR17255302	QP	0.1	SBS85	1
SRR17255302	QP	0.1	SBS86	1
SRR17255302	QP	0.1	SBS87	1
SRR17255302	QP	0.1	SBS88	1
SRR17255302	QP	0.1	SBS89	1
SRR17255302	QP	0.1	SBS90	1
SRR17255302	QP	0.25	SBS1	1
SRR17255302	QP	0.25	SBS2	1
SRR17255302	QP	0.25	SBS3	1
SRR17255302	QP	0.25	SBS4	1
SRR17255302	QP	0.25	SBS5	0
SRR17255302	QP	0.25	SBS6	1
SRR17255302	QP	0.25	SBS7a	1
SRR17255302	QP	0.25	SBS7b	1
SRR17255302	QP	0.25	SBS7c	1
SRR17255302	QP	0.25	SBS7d	1
SRR17255302	QP	0.25	SBS8	1
SRR17255302	QP	0.25	SBS9	1
SRR17255302	QP	0.25	SBS10a	1
SRR17255302	QP	0.25	SBS10b	1
SRR17255302	QP	0.25	SBS11	1
SRR17255302	QP	0.25	SBS12	1
SRR17255302	QP	0.25	SBS13	1
SRR17255302	QP	0.25	SBS14	1
SRR17255302	QP	0.25	SBS15	1
SRR17255302	QP	0.25	SBS16	1
SRR17255302	QP	0.25	SBS17a	1
SRR17255302	QP	0.25	SBS17b	1
SRR17255302	QP	0.25	SBS18	1
SRR17255302	QP	0.25	SBS19	1
SRR17255302	QP	0.25	SBS20	1
SRR17255302	QP	0.25	SBS21	1
SRR17255302	QP	0.25	SBS22	1
SRR17255302	QP	0.25	SBS23	1
SRR17255302	QP	0.25	SBS24	1
SRR17255302	QP	0.25	SBS25	1
SRR17255302	QP	0.25	SBS26	1
SRR17255302	QP	0.25	SBS27	1
SRR17255302	QP	0.25	SBS28	1
SRR17255302	QP	0.25	SBS29	1
SRR17255302	QP	0.25	SBS30	1
SRR17255302	QP	0.25	SBS31	1
SRR17255302	QP	0.25	SBS32	1
SRR17255302	QP	0.25	SBS33	1
SRR17255302	QP	0.25	SBS34	1
SRR17255302	QP	0.25	SBS35	1
SRR17255302	QP	0.25	SBS36	1
SRR17255302	QP	0.25	SBS37	1
SRR17255302	QP	0.25	SBS38	1
SRR17255302	QP	0.25	SBS39	1
SRR17255302	QP	0.25	SBS40	1
SRR17255302	QP	0.25	SBS41	1
SRR17255302	QP	0.25	SBS42	1
SRR17255302	QP	0.25	SBS43	1
SRR17255302	QP	0.25	SBS44	1
SRR17255302	QP	0.25	SBS45	1
SRR17255302	QP	0.25	SBS46	1
SRR17255302	QP	0.25	SBS47	1
SRR17255302	QP	0.25	SBS48	1
SRR17255302	QP	0.25	SBS49	1
SRR17255302	QP	0.25	SBS50	1
SRR17255302	QP	0.25	SBS51	1
SRR17255302	QP	0.25	SBS52	1
SRR17255302	QP	0.25	SBS53	1
SRR17255302	QP	0.25	SBS54	1
SRR17255302	QP	0.25	SBS55	1
SRR17255302	QP	0.25	SBS56	1
SRR17255302	QP	0.25	SBS57	1
SRR17255302	QP	0.25	SBS58	1
SRR17255302	QP	0.25	SBS59	1
SRR17255302	QP	0.25	SBS60	1
SRR17255302	QP	0.25	SBS84	1
SRR17255302	QP	0.25	SBS85	1
SRR17255302	QP	0.25	SBS86	1
SRR17255302	QP	0.25	SBS87	1
SRR17255302	QP	0.25	SBS88	1
SRR17255302	QP	0.25	SBS89	1
SRR17255302	QP	0.25	SBS90	1
SRR17255305	QP	0.01	SBS1	0
SRR17255305	QP	0.01	SBS2	1
SRR17255305	QP	0.01	SBS3	1
SRR17255305	QP	0.01	SBS4	1
SRR17255305	QP	0.01	SBS5	0
SRR17255305	QP	0.01	SBS6	0
SRR17255305	QP	0.01	SBS7a	1
SRR17255305	QP	0.01	SBS7b	1
SRR17255305	QP	0.01	SBS7c	1
SRR17255305	QP	0.01	SBS7d	1
SRR17255305	QP	0.01	SBS8	0
SRR17255305	QP	0.01	SBS9	1
SRR17255305	QP	0.01	SBS10a	1
SRR17255305	QP	0.01	SBS10b	1
SRR17255305	QP	0.01	SBS11	1
SRR17255305	QP	0.01	SBS12	1
SRR17255305	QP	0.01	SBS13	1
SRR17255305	QP	0.01	SBS14	1
SRR17255305	QP	0.01	SBS15	1
SRR17255305	QP	0.01	SBS16	1
SRR17255305	QP	0.01	SBS17a	1
SRR17255305	QP	0.01	SBS17b	1
SRR17255305	QP	0.01	SBS18	1
SRR17255305	QP	0.01	SBS19	0
SRR17255305	QP	0.01	SBS20	1
SRR17255305	QP	0.01	SBS21	1
SRR17255305	QP	0.01	SBS22	1
SRR17255305	QP	0.01	SBS23	1
SRR17255305	QP	0.01	SBS24	1
SRR17255305	QP	0.01	SBS25	1
SRR17255305	QP	0.01	SBS26	1
SRR17255305	QP	0.01	SBS27	1
SRR17255305	QP	0.01	SBS28	1
SRR17255305	QP	0.01	SBS29	1
SRR17255305	QP	0.01	SBS30	0
SRR17255305	QP	0.01	SBS31	1
SRR17255305	QP	0.01	SBS32	0
SRR17255305	QP	0.01	SBS33	1
SRR17255305	QP	0.01	SBS34	1
SRR17255305	QP	0.01	SBS35	1
SRR17255305	QP	0.01	SBS36	1
SRR17255305	QP	0.01	SBS37	0
SRR17255305	QP	0.01	SBS38	1
SRR17255305	QP	0.01	SBS39	0
SRR17255305	QP	0.01	SBS40	1
SRR17255305	QP	0.01	SBS41	1
SRR17255305	QP	0.01	SBS42	1
SRR17255305	QP	0.01	SBS43	0
SRR17255305	QP	0.01	SBS44	1
SRR17255305	QP	0.01	SBS45	1
SRR17255305	QP	0.01	SBS46	0
SRR17255305	QP	0.01	SBS47	1
SRR17255305	QP	0.01	SBS48	1
SRR17255305	QP	0.01	SBS49	1
SRR17255305	QP	0.01	SBS50	1
SRR17255305	QP	0.01	SBS51	0.0566127
SRR17255305	QP	0.01	SBS52	1
SRR17255305	QP	0.01	SBS53	1
SRR17255305	QP	0.01	SBS54	0
SRR17255305	QP	0.01	SBS55	1
SRR17255305	QP	0.01	SBS56	1
SRR17255305	QP	0.01	SBS57	1
SRR17255305	QP	0.01	SBS58	0
SRR17255305	QP	0.01	SBS59	1
SRR17255305	QP	0.01	SBS60	1
SRR17255305	QP	0.01	SBS84	1
SRR17255305	QP	0.01	SBS85	1.82961e-224
SRR17255305	QP	0.01	SBS86	1
SRR17255305	QP	0.01	SBS87	0
SRR17255305	QP	0.01	SBS88	1
SRR17255305	QP	0.01	SBS89	0
SRR17255305	QP	0.01	SBS90	1
SRR17255305	QP	0.05	SBS1	0
SRR17255305	QP	0.05	SBS2	1
SRR17255305	QP	0.05	SBS3	1
SRR17255305	QP	0.05	SBS4	1
SRR17255305	QP	0.05	SBS5	0
SRR17255305	QP	0.05	SBS6	1
SRR17255305	QP	0.05	SBS7a	1
SRR17255305	QP	0.05	SBS7b	1
SRR17255305	QP	0.05	SBS7c	1
SRR17255305	QP	0.05	SBS7d	1
SRR17255305	QP	0.05	SBS8	1
SRR17255305	QP	0.05	SBS9	1
SRR17255305	QP	0.05	SBS10a	1
SRR17255305	QP	0.05	SBS10b	1
SRR17255305	QP	0.05	SBS11	1
SRR17255305	QP	0.05	SBS12	1
SRR17255305	QP	0.05	SBS13	1
SRR17255305	QP	0.05	SBS14	1
SRR17255305	QP	0.05	SBS15	1
SRR17255305	QP	0.05	SBS16	1
SRR17255305	QP	0.05	SBS17a	1
SRR17255305	QP	0.05	SBS17b	1
SRR17255305	QP	0.05	SBS18	1
SRR17255305	QP	0.05	SBS19	1
SRR17255305	QP	0.05	SBS20	1
SRR17255305	QP	0.05	SBS21	1
SRR17255305	QP	0.05	SBS22	1
SRR17255305	QP	0.05	SBS23	1
SRR17255305	QP	0.05	SBS24	1
SRR17255305	QP	0.05	SBS25	1
SRR17255305	QP	0.05	SBS26	1
SRR17255305	QP	0.05	SBS27	1
SRR17255305	QP	0.05	SBS28	1
SRR17255305	QP	0.05	SBS29	1
SRR17255305	QP	0.05	SBS30	1
SRR17255305	QP	0.05	SBS31	1
SRR17255305	QP	0.05	SBS32	1
SRR17255305	QP	0.05	SBS33	1
SRR17255305	QP	0.05	SBS34	1
SRR17255305	QP	0.05	SBS35	1
SRR17255305	QP	0.05	SBS36	1
SRR17255305	QP	0.05	SBS37	0
SRR17255305	QP	0.05	SBS38	1
SRR17255305	QP	0.05	SBS39	1
SRR17255305	QP	0.05	SBS40	1
SRR17255305	QP	0.05	SBS41	1
SRR17255305	QP	0.05	SBS42	1
SRR17255305	QP	0.05	SBS43	1
SRR17255305	QP	0.05	SBS44	1
SRR17255305	QP	0.05	SBS45	1
SRR17255305	QP	0.05	SBS46	1
SRR17255305	QP	0.05	SBS47	1
SRR17255305	QP	0.05	SBS48	1
SRR17255305	QP	0.05	SBS49	1
SRR17255305	QP	0.05	SBS50	1
SRR17255305	QP	0.05	SBS51	1
SRR17255305	QP	0.05	SBS52	1
SRR17255305	QP	0.05	SBS53	1
SRR17255305	QP	0.05	SBS54	1
SRR17255305	QP	0.05	SBS55	1
SRR17255305	QP	0.05	SBS56	1
SRR17255305	QP	0.05	SBS57	1
SRR17255305	QP	0.05	SBS58	1
SRR17255305	QP	0.05	SBS59	1
SRR17255305	QP	0.05	SBS60	1
SRR17255305	QP	0.05	SBS84	1
SRR17255305	QP	0.05	SBS85	1
SRR17255305	QP	0.05	SBS86	1
SRR17255305	QP	0.05	SBS87	1
SRR17255305	QP	0.05	SBS88	1
SRR17255305	QP	0.05	SBS89	1
SRR17255305	QP	0.05	SBS90	1
SRR17255305	QP	0.1	SBS1	1
SRR17255305	QP	0.1	SBS2	1
SRR17255305	QP	0.1	SBS3	1
SRR17255305	QP	0.1	SBS4	1
SRR17255305	QP	0.1	SBS5	0
SRR17255305	QP	0.1	SBS6	1
SRR17255305	QP	0.1	SBS7a	1
SRR17255305	QP	0.1	SBS7b	1
SRR17255305	QP	0.1	SBS7c	1
SRR17255305	QP	0.1	SBS7d	1
SRR17255305	QP	0.1	SBS8	1
SRR17255305	QP	0.1	SBS9	1
SRR17255305	QP	0.1	SBS10a	1
SRR17255305	QP	0.1	SBS10b	1
SRR17255305	QP	0.1	SBS11	1
SRR17255305	QP	0.1	SBS12	1
SRR17255305	QP	0.1	SBS13	1
SRR17255305	QP	0.1	SBS14	1
SRR17255305	QP	0.1	SBS15	1
SRR17255305	QP	0.1	SBS16	1
SRR17255305	QP	0.1	SBS17a	1
SRR17255305	QP	0.1	SBS17b	1
SRR17255305	QP	0.1	SBS18	1
SRR17255305	QP	0.1	SBS19	1
SRR17255305	QP	0.1	SBS20	1
SRR17255305	QP	0.1	SBS21	1
SRR17255305	QP	0.1	SBS22	1
SRR17255305	QP	0.1	SBS23	1
SRR17255305	QP	0.1	SBS24	1
SRR17255305	QP	0.1	SBS25	1
SRR17255305	QP	0.1	SBS26	1
SRR17255305	QP	0.1	SBS27	1
SRR17255305	QP	0.1	SBS28	1
SRR17255305	QP	0.1	SBS29	1
SRR17255305	QP	0.1	SBS30	1
SRR17255305	QP	0.1	SBS31	1
SRR17255305	QP	0.1	SBS32	1
SRR17255305	QP	0.1	SBS33	1
SRR17255305	QP	0.1	SBS34	1
SRR17255305	QP	0.1	SBS35	1
SRR17255305	QP	0.1	SBS36	1
SRR17255305	QP	0.1	SBS37	1
SRR17255305	QP	0.1	SBS38	1
SRR17255305	QP	0.1	SBS39	1
SRR17255305	QP	0.1	SBS40	1
SRR17255305	QP	0.1	SBS41	1
SRR17255305	QP	0.1	SBS42	1
SRR17255305	QP	0.1	SBS43	1
SRR17255305	QP	0.1	SBS44	1
SRR17255305	QP	0.1	SBS45	1
SRR17255305	QP	0.1	SBS46	1
SRR17255305	QP	0.1	SBS47	1
SRR17255305	QP	0.1	SBS48	1
SRR17255305	QP	0.1	SBS49	1
SRR17255305	QP	0.1	SBS50	1
SRR17255305	QP	0.1	SBS51	1
SRR17255305	QP	0.1	SBS52	1
SRR17255305	QP	0.1	SBS53	1
SRR17255305	QP	0.1	SBS54	1
SRR17255305	QP	0.1	SBS55	1
SRR17255305	QP	0.1	SBS56	1
SRR17255305	QP	0.1	SBS57	1
SRR17255305	QP	0.1	SBS58	1
SRR17255305	QP	0.1	SBS59	1
SRR17255305	QP	0.1	SBS60	1
SRR17255305	QP	0.1	SBS84	1
SRR17255305	QP	0.1	SBS85	1
SRR17255305	QP	0.1	SBS86	1
SRR17255305	QP	0.1	SBS87	1
SRR17255305	QP	0.1	SBS88	1
SRR17255305	QP	0.1	SBS89	1
SRR17255305	QP	0.1	SBS90	1
SRR17255305	QP	0.25	SBS1	1
SRR17255305	QP	0.25	SBS2	1
SRR17255305	QP	0.25	SBS3	1
SRR17255305	QP	0.25	SBS4	1
SRR17255305	QP	0.25	SBS5	0
SRR17255305	QP	0.25	SBS6	1
SRR17255305	QP	0.25	SBS7a	1
SRR17255305	QP	0.25	SBS7b	1
SRR17255305	QP	0.25	SBS7c	1
SRR17255305	QP	0.25	SBS7d	1
SRR17255305	QP	0.25	SBS8	1
SRR17255305	QP	0.25	SBS9	1
SRR17255305	QP	0.25	SBS10a	1
SRR17255305	QP	0.25	SBS10b	1
SRR17255305	QP	0.25	SBS11	1
SRR17255305	QP	0.25	SBS12	1
SRR17255305	QP	0.25	SBS13	1
SRR17255305	QP	0.25	SBS14	1
SRR17255305	QP	0.25	SBS15	1
SRR17255305	QP	0.25	SBS16	1
SRR17255305	QP	0.25	SBS17a	1
SRR17255305	QP	0.25	SBS17b	1
SRR17255305	QP	0.25	SBS18	1
SRR17255305	QP	0.25	SBS19	1
SRR17255305	QP	0.25	SBS20	1
SRR17255305	QP	0.25	SBS21	1
SRR17255305	QP	0.25	SBS22	1
SRR17255305	QP	0.25	SBS23	1
SRR17255305	QP	0.25	SBS24	1
SRR17255305	QP	0.25	SBS25	1
SRR17255305	QP	0.25	SBS26	1
SRR17255305	QP	0.25	SBS27	1
SRR17255305	QP	0.25	SBS28	1
SRR17255305	QP	0.25	SBS29	1
SRR17255305	QP	0.25	SBS30	1
SRR17255305	QP	0.25	SBS31	1
SRR17255305	QP	0.25	SBS32	1
SRR17255305	QP	0.25	SBS33	1
SRR17255305	QP	0.25	SBS34	1
SRR17255305	QP	0.25	SBS35	1
SRR17255305	QP	0.25	SBS36	1
SRR17255305	QP	0.25	SBS37	1
SRR17255305	QP	0.25	SBS38	1
SRR17255305	QP	0.25	SBS39	1
SRR17255305	QP	0.25	SBS40	1
SRR17255305	QP	0.25	SBS41	1
SRR17255305	QP	0.25	SBS42	1
SRR17255305	QP	0.25	SBS43	1
SRR17255305	QP	0.25	SBS44	1
SRR17255305	QP	0.25	SBS45	1
SRR17255305	QP	0.25	SBS46	1
SRR17255305	QP	0.25	SBS47	1
SRR17255305	QP	0.25	SBS48	1
SRR17255305	QP	0.25	SBS49	1
SRR17255305	QP	0.25	SBS50	1
SRR17255305	QP	0.25	SBS51	1
SRR17255305	QP	0.25	SBS52	1
SRR17255305	QP	0.25	SBS53	1
SRR17255305	QP	0.25	SBS54	1
SRR17255305	QP	0.25	SBS55	1
SRR17255305	QP	0.25	SBS56	1
SRR17255305	QP	0.25	SBS57	1
SRR17255305	QP	0.25	SBS58	1
SRR17255305	QP	0.25	SBS59	1
SRR17255305	QP	0.25	SBS60	1
SRR17255305	QP	0.25	SBS84	1
SRR17255305	QP	0.25	SBS85	1
SRR17255305	QP	0.25	SBS86	1
SRR17255305	QP	0.25	SBS87	1
SRR17255305	QP	0.25	SBS88	1
SRR17255305	QP	0.25	SBS89	1
SRR17255305	QP	0.25	SBS90	1
SRR17255308	QP	0.01	SBS1	0
SRR17255308	QP	0.01	SBS2	1
SRR17255308	QP	0.01	SBS3	1
SRR17255308	QP	0.01	SBS4	1
SRR17255308	QP	0.01	SBS5	0
SRR17255308	QP	0.01	SBS6	6.31837e-65
SRR17255308	QP	0.01	SBS7a	1
SRR17255308	QP	0.01	SBS7b	1
SRR17255308	QP	0.01	SBS7c	0
SRR17255308	QP	0.01	SBS7d	1
SRR17255308	QP	0.01	SBS8	0
SRR17255308	QP	0.01	SBS9	1.90754e-272
SRR17255308	QP	0.01	SBS10a	1
SRR17255308	QP	0.01	SBS10b	1
SRR17255308	QP	0.01	SBS11	1
SRR17255308	QP	0.01	SBS12	1
SRR17255308	QP	0.01	SBS13	1
SRR17255308	QP	0.01	SBS14	1
SRR17255308	QP	0.01	SBS15	1
SRR17255308	QP	0.01	SBS16	1
SRR17255308	QP	0.01	SBS17a	1
SRR17255308	QP	0.01	SBS17b	1
SRR17255308	QP	0.01	SBS18	1
SRR17255308	QP	0.01	SBS19	0
SRR17255308	QP	0.01	SBS20	1
SRR17255308	QP	0.01	SBS21	1
SRR17255308	QP	0.01	SBS22	1
SRR17255308	QP	0.01	SBS23	1
SRR17255308	QP	0.01	SBS24	1
SRR17255308	QP	0.01	SBS25	1
SRR17255308	QP	0.01	SBS26	1
SRR17255308	QP	0.01	SBS27	1
SRR17255308	QP	0.01	SBS28	1
SRR17255308	QP	0.01	SBS29	1
SRR17255308	QP	0.01	SBS30	0
SRR17255308	QP	0.01	SBS31	1
SRR17255308	QP	0.01	SBS32	0
SRR17255308	QP	0.01	SBS33	0
SRR17255308	QP	0.01	SBS34	1
SRR17255308	QP	0.01	SBS35	1
SRR17255308	QP	0.01	SBS36	1
SRR17255308	QP	0.01	SBS37	0
SRR17255308	QP	0.01	SBS38	1
SRR17255308	QP	0.01	SBS39	0
SRR17255308	QP	0.01	SBS40	1
SRR17255308	QP	0.01	SBS41	1
SRR17255308	QP	0.01	SBS42	1
SRR17255308	QP	0.01	SBS43	0
SRR17255308	QP	0.01	SBS44	0
SRR17255308	QP	0.01	SBS45	1
SRR17255308	QP	0.01	SBS46	0
SRR17255308	QP	0.01	SBS47	1
SRR17255308	QP	0.01	SBS48	1
SRR17255308	QP	0.01	SBS49	1
SRR17255308	QP	0.01	SBS50	1
SRR17255308	QP	0.01	SBS51	0
SRR17255308	QP	0.01	SBS52	1
SRR17255308	QP	0.01	SBS53	1
SRR17255308	QP	0.01	SBS54	0
SRR17255308	QP	0.01	SBS55	1
SRR17255308	QP	0.01	SBS56	1
SRR17255308	QP	0.01	SBS57	1
SRR17255308	QP	0.01	SBS58	0
SRR17255308	QP	0.01	SBS59	1
SRR17255308	QP	0.01	SBS60	1
SRR17255308	QP	0.01	SBS84	1
SRR17255308	QP	0.01	SBS85	2.0646e-162
SRR17255308	QP	0.01	SBS86	1
SRR17255308	QP	0.01	SBS87	0
SRR17255308	QP	0.01	SBS88	1
SRR17255308	QP	0.01	SBS89	0
SRR17255308	QP	0.01	SBS90	1
SRR17255308	QP	0.05	SBS1	0
SRR17255308	QP	0.05	SBS2	1
SRR17255308	QP	0.05	SBS3	1
SRR17255308	QP	0.05	SBS4	1
SRR17255308	QP	0.05	SBS5	0
SRR17255308	QP	0.05	SBS6	1
SRR17255308	QP	0.05	SBS7a	1
SRR17255308	QP	0.05	SBS7b	1
SRR17255308	QP	0.05	SBS7c	1
SRR17255308	QP	0.05	SBS7d	1
SRR17255308	QP	0.05	SBS8	1.88931e-281
SRR17255308	QP	0.05	SBS9	1
SRR17255308	QP	0.05	SBS10a	1
SRR17255308	QP	0.05	SBS10b	1
SRR17255308	QP	0.05	SBS11	1
SRR17255308	QP	0.05	SBS12	1
SRR17255308	QP	0.05	SBS13	1
SRR17255308	QP	0.05	SBS14	1
SRR17255308	QP	0.05	SBS15	1
SRR17255308	QP	0.05	SBS16	1
SRR17255308	QP	0.05	SBS17a	1
SRR17255308	QP	0.05	SBS17b	1
SRR17255308	QP	0.05	SBS18	1
SRR17255308	QP	0.05	SBS19	1
SRR17255308	QP	0.05	SBS20	1
SRR17255308	QP	0.05	SBS21	1
SRR17255308	QP	0.05	SBS22	1
SRR17255308	QP	0.05	SBS23	1
SRR17255308	QP	0.05	SBS24	1
SRR17255308	QP	0.05	SBS25	1
SRR17255308	QP	0.05	SBS26	1
SRR17255308	QP	0.05	SBS27	1
SRR17255308	QP	0.05	SBS28	1
SRR17255308	QP	0.05	SBS29	1
SRR17255308	QP	0.05	SBS30	1
SRR17255308	QP	0.05	SBS31	1
SRR17255308	QP	0.05	SBS32	1
SRR17255308	QP	0.05	SBS33	1
SRR17255308	QP	0.05	SBS34	1
SRR17255308	QP	0.05	SBS35	1
SRR17255308	QP	0.05	SBS36	1
SRR17255308	QP	0.05	SBS37	0
SRR17255308	QP	0.05	SBS38	1
SRR17255308	QP	0.05	SBS39	0
SRR17255308	QP	0.05	SBS40	1
SRR17255308	QP	0.05	SBS41	1
SRR17255308	QP	0.05	SBS42	1
SRR17255308	QP	0.05	SBS43	1
SRR17255308	QP	0.05	SBS44	1
SRR17255308	QP	0.05	SBS45	1
SRR17255308	QP	0.05	SBS46	1
SRR17255308	QP	0.05	SBS47	1
SRR17255308	QP	0.05	SBS48	1
SRR17255308	QP	0.05	SBS49	1
SRR17255308	QP	0.05	SBS50	1
SRR17255308	QP	0.05	SBS51	1
SRR17255308	QP	0.05	SBS52	1
SRR17255308	QP	0.05	SBS53	1
SRR17255308	QP	0.05	SBS54	4.47979e-112
SRR17255308	QP	0.05	SBS55	1
SRR17255308	QP	0.05	SBS56	1
SRR17255308	QP	0.05	SBS57	1
SRR17255308	QP	0.05	SBS58	1
SRR17255308	QP	0.05	SBS59	1
SRR17255308	QP	0.05	SBS60	1
SRR17255308	QP	0.05	SBS84	1
SRR17255308	QP	0.05	SBS85	1
SRR17255308	QP	0.05	SBS86	1
SRR17255308	QP	0.05	SBS87	1
SRR17255308	QP	0.05	SBS88	1
SRR17255308	QP	0.05	SBS89	1
SRR17255308	QP	0.05	SBS90	1
SRR17255308	QP	0.1	SBS1	1
SRR17255308	QP	0.1	SBS2	1
SRR17255308	QP	0.1	SBS3	1
SRR17255308	QP	0.1	SBS4	1
SRR17255308	QP	0.1	SBS5	0
SRR17255308	QP	0.1	SBS6	1
SRR17255308	QP	0.1	SBS7a	1
SRR17255308	QP	0.1	SBS7b	1
SRR17255308	QP	0.1	SBS7c	1
SRR17255308	QP	0.1	SBS7d	1
SRR17255308	QP	0.1	SBS8	1
SRR17255308	QP	0.1	SBS9	1
SRR17255308	QP	0.1	SBS10a	1
SRR17255308	QP	0.1	SBS10b	1
SRR17255308	QP	0.1	SBS11	1
SRR17255308	QP	0.1	SBS12	1
SRR17255308	QP	0.1	SBS13	1
SRR17255308	QP	0.1	SBS14	1
SRR17255308	QP	0.1	SBS15	1
SRR17255308	QP	0.1	SBS16	1
SRR17255308	QP	0.1	SBS17a	1
SRR17255308	QP	0.1	SBS17b	1
SRR17255308	QP	0.1	SBS18	1
SRR17255308	QP	0.1	SBS19	1
SRR17255308	QP	0.1	SBS20	1
SRR17255308	QP	0.1	SBS21	1
SRR17255308	QP	0.1	SBS22	1
SRR17255308	QP	0.1	SBS23	1
SRR17255308	QP	0.1	SBS24	1
SRR17255308	QP	0.1	SBS25	1
SRR17255308	QP	0.1	SBS26	1
SRR17255308	QP	0.1	SBS27	1
SRR17255308	QP	0.1	SBS28	1
SRR17255308	QP	0.1	SBS29	1
SRR17255308	QP	0.1	SBS30	1
SRR17255308	QP	0.1	SBS31	1
SRR17255308	QP	0.1	SBS32	1
SRR17255308	QP	0.1	SBS33	1
SRR17255308	QP	0.1	SBS34	1
SRR17255308	QP	0.1	SBS35	1
SRR17255308	QP	0.1	SBS36	1
SRR17255308	QP	0.1	SBS37	1
SRR17255308	QP	0.1	SBS38	1
SRR17255308	QP	0.1	SBS39	1
SRR17255308	QP	0.1	SBS40	1
SRR17255308	QP	0.1	SBS41	1
SRR17255308	QP	0.1	SBS42	1
SRR17255308	QP	0.1	SBS43	1
SRR17255308	QP	0.1	SBS44	1
SRR17255308	QP	0.1	SBS45	1
SRR17255308	QP	0.1	SBS46	1
SRR17255308	QP	0.1	SBS47	1
SRR17255308	QP	0.1	SBS48	1
SRR17255308	QP	0.1	SBS49	1
SRR17255308	QP	0.1	SBS50	1
SRR17255308	QP	0.1	SBS51	1
SRR17255308	QP	0.1	SBS52	1
SRR17255308	QP	0.1	SBS53	1
SRR17255308	QP	0.1	SBS54	1
SRR17255308	QP	0.1	SBS55	1
SRR17255308	QP	0.1	SBS56	1
SRR17255308	QP	0.1	SBS57	1
SRR17255308	QP	0.1	SBS58	1
SRR17255308	QP	0.1	SBS59	1
SRR17255308	QP	0.1	SBS60	1
SRR17255308	QP	0.1	SBS84	1
SRR17255308	QP	0.1	SBS85	1
SRR17255308	QP	0.1	SBS86	1
SRR17255308	QP	0.1	SBS87	1
SRR17255308	QP	0.1	SBS88	1
SRR17255308	QP	0.1	SBS89	1
SRR17255308	QP	0.1	SBS90	1
SRR17255308	QP	0.25	SBS1	1
SRR17255308	QP	0.25	SBS2	1
SRR17255308	QP	0.25	SBS3	1
SRR17255308	QP	0.25	SBS4	1
SRR17255308	QP	0.25	SBS5	0
SRR17255308	QP	0.25	SBS6	1
SRR17255308	QP	0.25	SBS7a	1
SRR17255308	QP	0.25	SBS7b	1
SRR17255308	QP	0.25	SBS7c	1
SRR17255308	QP	0.25	SBS7d	1
SRR17255308	QP	0.25	SBS8	1
SRR17255308	QP	0.25	SBS9	1
SRR17255308	QP	0.25	SBS10a	1
SRR17255308	QP	0.25	SBS10b	1
SRR17255308	QP	0.25	SBS11	1
SRR17255308	QP	0.25	SBS12	1
SRR17255308	QP	0.25	SBS13	1
SRR17255308	QP	0.25	SBS14	1
SRR17255308	QP	0.25	SBS15	1
SRR17255308	QP	0.25	SBS16	1
SRR17255308	QP	0.25	SBS17a	1
SRR17255308	QP	0.25	SBS17b	1
SRR17255308	QP	0.25	SBS18	1
SRR17255308	QP	0.25	SBS19	1
SRR17255308	QP	0.25	SBS20	1
SRR17255308	QP	0.25	SBS21	1
SRR17255308	QP	0.25	SBS22	1
SRR17255308	QP	0.25	SBS23	1
SRR17255308	QP	0.25	SBS24	1
SRR17255308	QP	0.25	SBS25	1
SRR17255308	QP	0.25	SBS26	1
SRR17255308	QP	0.25	SBS27	1
SRR17255308	QP	0.25	SBS28	1
SRR17255308	QP	0.25	SBS29	1
SRR17255308	QP	0.25	SBS30	1
SRR17255308	QP	0.25	SBS31	1
SRR17255308	QP	0.25	SBS32	1
SRR17255308	QP	0.25	SBS33	1
SRR17255308	QP	0.25	SBS34	1
SRR17255308	QP	0.25	SBS35	1
SRR17255308	QP	0.25	SBS36	1
SRR17255308	QP	0.25	SBS37	1
SRR17255308	QP	0.25	SBS38	1
SRR17255308	QP	0.25	SBS39	1
SRR17255308	QP	0.25	SBS40	1
SRR17255308	QP	0.25	SBS41	1
SRR17255308	QP	0.25	SBS42	1
SRR17255308	QP	0.25	SBS43	1
SRR17255308	QP	0.25	SBS44	1
SRR17255308	QP	0.25	SBS45	1
SRR17255308	QP	0.25	SBS46	1
SRR17255308	QP	0.25	SBS47	1
SRR17255308	QP	0.25	SBS48	1
SRR17255308	QP	0.25	SBS49	1
SRR17255308	QP	0.25	SBS50	1
SRR17255308	QP	0.25	SBS51	1
SRR17255308	QP	0.25	SBS52	1
SRR17255308	QP	0.25	SBS53	1
SRR17255308	QP	0.25	SBS54	1
SRR17255308	QP	0.25	SBS55	1
SRR17255308	QP	0.25	SBS56	1
SRR17255308	QP	0.25	SBS57	1
SRR17255308	QP	0.25	SBS58	1
SRR17255308	QP	0.25	SBS59	1
SRR17255308	QP	0.25	SBS60	1
SRR17255308	QP	0.25	SBS84	1
SRR17255308	QP	0.25	SBS85	1
SRR17255308	QP	0.25	SBS86	1
SRR17255308	QP	0.25	SBS87	1
SRR17255308	QP	0.25	SBS88	1
SRR17255308	QP	0.25	SBS89	1
SRR17255308	QP	0.25	SBS90	1
SRR17255346	QP	0.01	SBS1	0
SRR17255346	QP	0.01	SBS2	1
SRR17255346	QP	0.01	SBS3	1
SRR17255346	QP	0.01	SBS4	1
SRR17255346	QP	0.01	SBS5	0
SRR17255346	QP	0.01	SBS6	0
SRR17255346	QP	0.01	SBS7a	1
SRR17255346	QP	0.01	SBS7b	1
SRR17255346	QP	0.01	SBS7c	0
SRR17255346	QP	0.01	SBS7d	1
SRR17255346	QP	0.01	SBS8	0
SRR17255346	QP	0.01	SBS9	0
SRR17255346	QP	0.01	SBS10a	1
SRR17255346	QP	0.01	SBS10b	1
SRR17255346	QP	0.01	SBS11	1
SRR17255346	QP	0.01	SBS12	1
SRR17255346	QP	0.01	SBS13	1
SRR17255346	QP	0.01	SBS14	1
SRR17255346	QP	0.01	SBS15	1
SRR17255346	QP	0.01	SBS16	1
SRR17255346	QP	0.01	SBS17a	1
SRR17255346	QP	0.01	SBS17b	1
SRR17255346	QP	0.01	SBS18	1
SRR17255346	QP	0.01	SBS19	0
SRR17255346	QP	0.01	SBS20	1
SRR17255346	QP	0.01	SBS21	1
SRR17255346	QP	0.01	SBS22	1
SRR17255346	QP	0.01	SBS23	1
SRR17255346	QP	0.01	SBS24	1
SRR17255346	QP	0.01	SBS25	1
SRR17255346	QP	0.01	SBS26	1
SRR17255346	QP	0.01	SBS27	1
SRR17255346	QP	0.01	SBS28	1
SRR17255346	QP	0.01	SBS29	1
SRR17255346	QP	0.01	SBS30	0
SRR17255346	QP	0.01	SBS31	1
SRR17255346	QP	0.01	SBS32	0
SRR17255346	QP	0.01	SBS33	0
SRR17255346	QP	0.01	SBS34	1
SRR17255346	QP	0.01	SBS35	1
SRR17255346	QP	0.01	SBS36	1
SRR17255346	QP	0.01	SBS37	0
SRR17255346	QP	0.01	SBS38	1
SRR17255346	QP	0.01	SBS39	0
SRR17255346	QP	0.01	SBS40	1
SRR17255346	QP	0.01	SBS41	1
SRR17255346	QP	0.01	SBS42	1
SRR17255346	QP	0.01	SBS43	0
SRR17255346	QP	0.01	SBS44	8.40564e-44
SRR17255346	QP	0.01	SBS45	1
SRR17255346	QP	0.01	SBS46	0
SRR17255346	QP	0.01	SBS47	1
SRR17255346	QP	0.01	SBS48	1
SRR17255346	QP	0.01	SBS49	1
SRR17255346	QP	0.01	SBS50	1
SRR17255346	QP	0.01	SBS51	0
SRR17255346	QP	0.01	SBS52	1
SRR17255346	QP	0.01	SBS53	1
SRR17255346	QP	0.01	SBS54	0
SRR17255346	QP	0.01	SBS55	1
SRR17255346	QP	0.01	SBS56	1
SRR17255346	QP	0.01	SBS57	1
SRR17255346	QP	0.01	SBS58	0
SRR17255346	QP	0.01	SBS59	1
SRR17255346	QP	0.01	SBS60	1
SRR17255346	QP	0.01	SBS84	1
SRR17255346	QP	0.01	SBS85	1
SRR17255346	QP	0.01	SBS86	1
SRR17255346	QP	0.01	SBS87	0
SRR17255346	QP	0.01	SBS88	1
SRR17255346	QP	0.01	SBS89	0
SRR17255346	QP	0.01	SBS90	1
SRR17255346	QP	0.05	SBS1	0
SRR17255346	QP	0.05	SBS2	1
SRR17255346	QP	0.05	SBS3	1
SRR17255346	QP	0.05	SBS4	1
SRR17255346	QP	0.05	SBS5	0
SRR17255346	QP	0.05	SBS6	1
SRR17255346	QP	0.05	SBS7a	1
SRR17255346	QP	0.05	SBS7b	1
SRR17255346	QP	0.05	SBS7c	1
SRR17255346	QP	0.05	SBS7d	1
SRR17255346	QP	0.05	SBS8	3.6425e-215
SRR17255346	QP	0.05	SBS9	1
SRR17255346	QP	0.05	SBS10a	1
SRR17255346	QP	0.05	SBS10b	1
SRR17255346	QP	0.05	SBS11	1
SRR17255346	QP	0.05	SBS12	1
SRR17255346	QP	0.05	SBS13	1
SRR17255346	QP	0.05	SBS14	1
SRR17255346	QP	0.05	SBS15	1
SRR17255346	QP	0.05	SBS16	1
SRR17255346	QP	0.05	SBS17a	1
SRR17255346	QP	0.05	SBS17b	1
SRR17255346	QP	0.05	SBS18	1
SRR17255346	QP	0.05	SBS19	1
SRR17255346	QP	0.05	SBS20	1
SRR17255346	QP	0.05	SBS21	1
SRR17255346	QP	0.05	SBS22	1
SRR17255346	QP	0.05	SBS23	1
SRR17255346	QP	0.05	SBS24	1
SRR17255346	QP	0.05	SBS25	1
SRR17255346	QP	0.05	SBS26	1
SRR17255346	QP	0.05	SBS27	1
SRR17255346	QP	0.05	SBS28	1
SRR17255346	QP	0.05	SBS29	1
SRR17255346	QP	0.05	SBS30	1
SRR17255346	QP	0.05	SBS31	1
SRR17255346	QP	0.05	SBS32	1
SRR17255346	QP	0.05	SBS33	1
SRR17255346	QP	0.05	SBS34	1
SRR17255346	QP	0.05	SBS35	1
SRR17255346	QP	0.05	SBS36	1
SRR17255346	QP	0.05	SBS37	0
SRR17255346	QP	0.05	SBS38	1
SRR17255346	QP	0.05	SBS39	0
SRR17255346	QP	0.05	SBS40	1
SRR17255346	QP	0.05	SBS41	1
SRR17255346	QP	0.05	SBS42	1
SRR17255346	QP	0.05	SBS43	1
SRR17255346	QP	0.05	SBS44	1
SRR17255346	QP	0.05	SBS45	1
SRR17255346	QP	0.05	SBS46	1
SRR17255346	QP	0.05	SBS47	1
SRR17255346	QP	0.05	SBS48	1
SRR17255346	QP	0.05	SBS49	1
SRR17255346	QP	0.05	SBS50	1
SRR17255346	QP	0.05	SBS51	1
SRR17255346	QP	0.05	SBS52	1
SRR17255346	QP	0.05	SBS53	1
SRR17255346	QP	0.05	SBS54	1
SRR17255346	QP	0.05	SBS55	1
SRR17255346	QP	0.05	SBS56	1
SRR17255346	QP	0.05	SBS57	1
SRR17255346	QP	0.05	SBS58	1
SRR17255346	QP	0.05	SBS59	1
SRR17255346	QP	0.05	SBS60	1
SRR17255346	QP	0.05	SBS84	1
SRR17255346	QP	0.05	SBS85	1
SRR17255346	QP	0.05	SBS86	1
SRR17255346	QP	0.05	SBS87	1
SRR17255346	QP	0.05	SBS88	1
SRR17255346	QP	0.05	SBS89	1
SRR17255346	QP	0.05	SBS90	1
SRR17255346	QP	0.1	SBS1	1
SRR17255346	QP	0.1	SBS2	1
SRR17255346	QP	0.1	SBS3	1
SRR17255346	QP	0.1	SBS4	1
SRR17255346	QP	0.1	SBS5	0
SRR17255346	QP	0.1	SBS6	1
SRR17255346	QP	0.1	SBS7a	1
SRR17255346	QP	0.1	SBS7b	1
SRR17255346	QP	0.1	SBS7c	1
SRR17255346	QP	0.1	SBS7d	1
SRR17255346	QP	0.1	SBS8	1
SRR17255346	QP	0.1	SBS9	1
SRR17255346	QP	0.1	SBS10a	1
SRR17255346	QP	0.1	SBS10b	1
SRR17255346	QP	0.1	SBS11	1
SRR17255346	QP	0.1	SBS12	1
SRR17255346	QP	0.1	SBS13	1
SRR17255346	QP	0.1	SBS14	1
SRR17255346	QP	0.1	SBS15	1
SRR17255346	QP	0.1	SBS16	1
SRR17255346	QP	0.1	SBS17a	1
SRR17255346	QP	0.1	SBS17b	1
SRR17255346	QP	0.1	SBS18	1
SRR17255346	QP	0.1	SBS19	1
SRR17255346	QP	0.1	SBS20	1
SRR17255346	QP	0.1	SBS21	1
SRR17255346	QP	0.1	SBS22	1
SRR17255346	QP	0.1	SBS23	1
SRR17255346	QP	0.1	SBS24	1
SRR17255346	QP	0.1	SBS25	1
SRR17255346	QP	0.1	SBS26	1
SRR17255346	QP	0.1	SBS27	1
SRR17255346	QP	0.1	SBS28	1
SRR17255346	QP	0.1	SBS29	1
SRR17255346	QP	0.1	SBS30	1
SRR17255346	QP	0.1	SBS31	1
SRR17255346	QP	0.1	SBS32	1
SRR17255346	QP	0.1	SBS33	1
SRR17255346	QP	0.1	SBS34	1
SRR17255346	QP	0.1	SBS35	1
SRR17255346	QP	0.1	SBS36	1
SRR17255346	QP	0.1	SBS37	1
SRR17255346	QP	0.1	SBS38	1
SRR17255346	QP	0.1	SBS39	1
SRR17255346	QP	0.1	SBS40	1
SRR17255346	QP	0.1	SBS41	1
SRR17255346	QP	0.1	SBS42	1
SRR17255346	QP	0.1	SBS43	1
SRR17255346	QP	0.1	SBS44	1
SRR17255346	QP	0.1	SBS45	1
SRR17255346	QP	0.1	SBS46	1
SRR17255346	QP	0.1	SBS47	1
SRR17255346	QP	0.1	SBS48	1
SRR17255346	QP	0.1	SBS49	1
SRR17255346	QP	0.1	SBS50	1
SRR17255346	QP	0.1	SBS51	1
SRR17255346	QP	0.1	SBS52	1
SRR17255346	QP	0.1	SBS53	1
SRR17255346	QP	0.1	SBS54	1
SRR17255346	QP	0.1	SBS55	1
SRR17255346	QP	0.1	SBS56	1
SRR17255346	QP	0.1	SBS57	1
SRR17255346	QP	0.1	SBS58	1
SRR17255346	QP	0.1	SBS59	1
SRR17255346	QP	0.1	SBS60	1
SRR17255346	QP	0.1	SBS84	1
SRR17255346	QP	0.1	SBS85	1
SRR17255346	QP	0.1	SBS86	1
SRR17255346	QP	0.1	SBS87	1
SRR17255346	QP	0.1	SBS88	1
SRR17255346	QP	0.1	SBS89	1
SRR17255346	QP	0.1	SBS90	1
SRR17255346	QP	0.25	SBS1	1
SRR17255346	QP	0.25	SBS2	1
SRR17255346	QP	0.25	SBS3	1
SRR17255346	QP	0.25	SBS4	1
SRR17255346	QP	0.25	SBS5	0
SRR17255346	QP	0.25	SBS6	1
SRR17255346	QP	0.25	SBS7a	1
SRR17255346	QP	0.25	SBS7b	1
SRR17255346	QP	0.25	SBS7c	1
SRR17255346	QP	0.25	SBS7d	1
SRR17255346	QP	0.25	SBS8	1
SRR17255346	QP	0.25	SBS9	1
SRR17255346	QP	0.25	SBS10a	1
SRR17255346	QP	0.25	SBS10b	1
SRR17255346	QP	0.25	SBS11	1
SRR17255346	QP	0.25	SBS12	1
SRR17255346	QP	0.25	SBS13	1
SRR17255346	QP	0.25	SBS14	1
SRR17255346	QP	0.25	SBS15	1
SRR17255346	QP	0.25	SBS16	1
SRR17255346	QP	0.25	SBS17a	1
SRR17255346	QP	0.25	SBS17b	1
SRR17255346	QP	0.25	SBS18	1
SRR17255346	QP	0.25	SBS19	1
SRR17255346	QP	0.25	SBS20	1
SRR17255346	QP	0.25	SBS21	1
SRR17255346	QP	0.25	SBS22	1
SRR17255346	QP	0.25	SBS23	1
SRR17255346	QP	0.25	SBS24	1
SRR17255346	QP	0.25	SBS25	1
SRR17255346	QP	0.25	SBS26	1
SRR17255346	QP	0.25	SBS27	1
SRR17255346	QP	0.25	SBS28	1
SRR17255346	QP	0.25	SBS29	1
SRR17255346	QP	0.25	SBS30	1
SRR17255346	QP	0.25	SBS31	1
SRR17255346	QP	0.25	SBS32	1
SRR17255346	QP	0.25	SBS33	1
SRR17255346	QP	0.25	SBS34	1
SRR17255346	QP	0.25	SBS35	1
SRR17255346	QP	0.25	SBS36	1
SRR17255346	QP	0.25	SBS37	1
SRR17255346	QP	0.25	SBS38	1
SRR17255346	QP	0.25	SBS39	1
SRR17255346	QP	0.25	SBS40	1
SRR17255346	QP	0.25	SBS41	1
SRR17255346	QP	0.25	SBS42	1
SRR17255346	QP	0.25	SBS43	1
SRR17255346	QP	0.25	SBS44	1
SRR17255346	QP	0.25	SBS45	1
SRR17255346	QP	0.25	SBS46	1
SRR17255346	QP	0.25	SBS47	1
SRR17255346	QP	0.25	SBS48	1
SRR17255346	QP	0.25	SBS49	1
SRR17255346	QP	0.25	SBS50	1
SRR17255346	QP	0.25	SBS51	1
SRR17255346	QP	0.25	SBS52	1
SRR17255346	QP	0.25	SBS53	1
SRR17255346	QP	0.25	SBS54	1
SRR17255346	QP	0.25	SBS55	1
SRR17255346	QP	0.25	SBS56	1
SRR17255346	QP	0.25	SBS57	1
SRR17255346	QP	0.25	SBS58	1
SRR17255346	QP	0.25	SBS59	1
SRR17255346	QP	0.25	SBS60	1
SRR17255346	QP	0.25	SBS84	1
SRR17255346	QP	0.25	SBS85	1
SRR17255346	QP	0.25	SBS86	1
SRR17255346	QP	0.25	SBS87	1
SRR17255346	QP	0.25	SBS88	1
SRR17255346	QP	0.25	SBS89	1
SRR17255346	QP	0.25	SBS90	1
SRR17255349	QP	0.01	SBS1	0
SRR17255349	QP	0.01	SBS2	1
SRR17255349	QP	0.01	SBS3	1
SRR17255349	QP	0.01	SBS4	1
SRR17255349	QP	0.01	SBS5	0
SRR17255349	QP	0.01	SBS6	0.998617
SRR17255349	QP	0.01	SBS7a	1
SRR17255349	QP	0.01	SBS7b	1
SRR17255349	QP	0.01	SBS7c	0
SRR17255349	QP	0.01	SBS7d	1
SRR17255349	QP	0.01	SBS8	0
SRR17255349	QP	0.01	SBS9	0
SRR17255349	QP	0.01	SBS10a	1
SRR17255349	QP	0.01	SBS10b	1
SRR17255349	QP	0.01	SBS11	1
SRR17255349	QP	0.01	SBS12	1
SRR17255349	QP	0.01	SBS13	1
SRR17255349	QP	0.01	SBS14	1
SRR17255349	QP	0.01	SBS15	1
SRR17255349	QP	0.01	SBS16	1
SRR17255349	QP	0.01	SBS17a	1
SRR17255349	QP	0.01	SBS17b	1
SRR17255349	QP	0.01	SBS18	1
SRR17255349	QP	0.01	SBS19	0
SRR17255349	QP	0.01	SBS20	1
SRR17255349	QP	0.01	SBS21	1
SRR17255349	QP	0.01	SBS22	1
SRR17255349	QP	0.01	SBS23	1
SRR17255349	QP	0.01	SBS24	1
SRR17255349	QP	0.01	SBS25	1
SRR17255349	QP	0.01	SBS26	1
SRR17255349	QP	0.01	SBS27	1
SRR17255349	QP	0.01	SBS28	1
SRR17255349	QP	0.01	SBS29	1
SRR17255349	QP	0.01	SBS30	0
SRR17255349	QP	0.01	SBS31	1
SRR17255349	QP	0.01	SBS32	0
SRR17255349	QP	0.01	SBS33	0
SRR17255349	QP	0.01	SBS34	1
SRR17255349	QP	0.01	SBS35	1
SRR17255349	QP	0.01	SBS36	1
SRR17255349	QP	0.01	SBS37	0
SRR17255349	QP	0.01	SBS38	1
SRR17255349	QP	0.01	SBS39	0
SRR17255349	QP	0.01	SBS40	1
SRR17255349	QP	0.01	SBS41	1
SRR17255349	QP	0.01	SBS42	1
SRR17255349	QP	0.01	SBS43	0
SRR17255349	QP	0.01	SBS44	0
SRR17255349	QP	0.01	SBS45	1
SRR17255349	QP	0.01	SBS46	0
SRR17255349	QP	0.01	SBS47	1
SRR17255349	QP	0.01	SBS48	1
SRR17255349	QP	0.01	SBS49	1
SRR17255349	QP	0.01	SBS50	1
SRR17255349	QP	0.01	SBS51	0
SRR17255349	QP	0.01	SBS52	1
SRR17255349	QP	0.01	SBS53	1
SRR17255349	QP	0.01	SBS54	0
SRR17255349	QP	0.01	SBS55	1
SRR17255349	QP	0.01	SBS56	1
SRR17255349	QP	0.01	SBS57	1
SRR17255349	QP	0.01	SBS58	0
SRR17255349	QP	0.01	SBS59	1
SRR17255349	QP	0.01	SBS60	1
SRR17255349	QP	0.01	SBS84	1
SRR17255349	QP	0.01	SBS85	1
SRR17255349	QP	0.01	SBS86	1
SRR17255349	QP	0.01	SBS87	0
SRR17255349	QP	0.01	SBS88	1
SRR17255349	QP	0.01	SBS89	0
SRR17255349	QP	0.01	SBS90	1
SRR17255349	QP	0.05	SBS1	0
SRR17255349	QP	0.05	SBS2	1
SRR17255349	QP	0.05	SBS3	1
SRR17255349	QP	0.05	SBS4	1
SRR17255349	QP	0.05	SBS5	0
SRR17255349	QP	0.05	SBS6	1
SRR17255349	QP	0.05	SBS7a	1
SRR17255349	QP	0.05	SBS7b	1
SRR17255349	QP	0.05	SBS7c	1
SRR17255349	QP	0.05	SBS7d	1
SRR17255349	QP	0.05	SBS8	0
SRR17255349	QP	0.05	SBS9	1
SRR17255349	QP	0.05	SBS10a	1
SRR17255349	QP	0.05	SBS10b	1
SRR17255349	QP	0.05	SBS11	1
SRR17255349	QP	0.05	SBS12	1
SRR17255349	QP	0.05	SBS13	1
SRR17255349	QP	0.05	SBS14	1
SRR17255349	QP	0.05	SBS15	1
SRR17255349	QP	0.05	SBS16	1
SRR17255349	QP	0.05	SBS17a	1
SRR17255349	QP	0.05	SBS17b	1
SRR17255349	QP	0.05	SBS18	1
SRR17255349	QP	0.05	SBS19	1
SRR17255349	QP	0.05	SBS20	1
SRR17255349	QP	0.05	SBS21	1
SRR17255349	QP	0.05	SBS22	1
SRR17255349	QP	0.05	SBS23	1
SRR17255349	QP	0.05	SBS24	1
SRR17255349	QP	0.05	SBS25	1
SRR17255349	QP	0.05	SBS26	1
SRR17255349	QP	0.05	SBS27	1
SRR17255349	QP	0.05	SBS28	1
SRR17255349	QP	0.05	SBS29	1
SRR17255349	QP	0.05	SBS30	1
SRR17255349	QP	0.05	SBS31	1
SRR17255349	QP	0.05	SBS32	1
SRR17255349	QP	0.05	SBS33	1
SRR17255349	QP	0.05	SBS34	1
SRR17255349	QP	0.05	SBS35	1
SRR17255349	QP	0.05	SBS36	1
SRR17255349	QP	0.05	SBS37	0
SRR17255349	QP	0.05	SBS38	1
SRR17255349	QP	0.05	SBS39	0
SRR17255349	QP	0.05	SBS40	1
SRR17255349	QP	0.05	SBS41	1
SRR17255349	QP	0.05	SBS42	1
SRR17255349	QP	0.05	SBS43	1
SRR17255349	QP	0.05	SBS44	1
SRR17255349	QP	0.05	SBS45	1
SRR17255349	QP	0.05	SBS46	1
SRR17255349	QP	0.05	SBS47	1
SRR17255349	QP	0.05	SBS48	1
SRR17255349	QP	0.05	SBS49	1
SRR17255349	QP	0.05	SBS50	1
SRR17255349	QP	0.05	SBS51	1
SRR17255349	QP	0.05	SBS52	1
SRR17255349	QP	0.05	SBS53	1
SRR17255349	QP	0.05	SBS54	1
SRR17255349	QP	0.05	SBS55	1
SRR17255349	QP	0.05	SBS56	1
SRR17255349	QP	0.05	SBS57	1
SRR17255349	QP	0.05	SBS58	1
SRR17255349	QP	0.05	SBS59	1
SRR17255349	QP	0.05	SBS60	1
SRR17255349	QP	0.05	SBS84	1
SRR17255349	QP	0.05	SBS85	1
SRR17255349	QP	0.05	SBS86	1
SRR17255349	QP	0.05	SBS87	1
SRR17255349	QP	0.05	SBS88	1
SRR17255349	QP	0.05	SBS89	1
SRR17255349	QP	0.05	SBS90	1
SRR17255349	QP	0.1	SBS1	1
SRR17255349	QP	0.1	SBS2	1
SRR17255349	QP	0.1	SBS3	1
SRR17255349	QP	0.1	SBS4	1
SRR17255349	QP	0.1	SBS5	0
SRR17255349	QP	0.1	SBS6	1
SRR17255349	QP	0.1	SBS7a	1
SRR17255349	QP	0.1	SBS7b	1
SRR17255349	QP	0.1	SBS7c	1
SRR17255349	QP	0.1	SBS7d	1
SRR17255349	QP	0.1	SBS8	1
SRR17255349	QP	0.1	SBS9	1
SRR17255349	QP	0.1	SBS10a	1
SRR17255349	QP	0.1	SBS10b	1
SRR17255349	QP	0.1	SBS11	1
SRR17255349	QP	0.1	SBS12	1
SRR17255349	QP	0.1	SBS13	1
SRR17255349	QP	0.1	SBS14	1
SRR17255349	QP	0.1	SBS15	1
SRR17255349	QP	0.1	SBS16	1
SRR17255349	QP	0.1	SBS17a	1
SRR17255349	QP	0.1	SBS17b	1
SRR17255349	QP	0.1	SBS18	1
SRR17255349	QP	0.1	SBS19	1
SRR17255349	QP	0.1	SBS20	1
SRR17255349	QP	0.1	SBS21	1
SRR17255349	QP	0.1	SBS22	1
SRR17255349	QP	0.1	SBS23	1
SRR17255349	QP	0.1	SBS24	1
SRR17255349	QP	0.1	SBS25	1
SRR17255349	QP	0.1	SBS26	1
SRR17255349	QP	0.1	SBS27	1
SRR17255349	QP	0.1	SBS28	1
SRR17255349	QP	0.1	SBS29	1
SRR17255349	QP	0.1	SBS30	1
SRR17255349	QP	0.1	SBS31	1
SRR17255349	QP	0.1	SBS32	1
SRR17255349	QP	0.1	SBS33	1
SRR17255349	QP	0.1	SBS34	1
SRR17255349	QP	0.1	SBS35	1
SRR17255349	QP	0.1	SBS36	1
SRR17255349	QP	0.1	SBS37	1
SRR17255349	QP	0.1	SBS38	1
SRR17255349	QP	0.1	SBS39	1
SRR17255349	QP	0.1	SBS40	1
SRR17255349	QP	0.1	SBS41	1
SRR17255349	QP	0.1	SBS42	1
SRR17255349	QP	0.1	SBS43	1
SRR17255349	QP	0.1	SBS44	1
SRR17255349	QP	0.1	SBS45	1
SRR17255349	QP	0.1	SBS46	1
SRR17255349	QP	0.1	SBS47	1
SRR17255349	QP	0.1	SBS48	1
SRR17255349	QP	0.1	SBS49	1
SRR17255349	QP	0.1	SBS50	1
SRR17255349	QP	0.1	SBS51	1
SRR17255349	QP	0.1	SBS52	1
SRR17255349	QP	0.1	SBS53	1
SRR17255349	QP	0.1	SBS54	1
SRR17255349	QP	0.1	SBS55	1
SRR17255349	QP	0.1	SBS56	1
SRR17255349	QP	0.1	SBS57	1
SRR17255349	QP	0.1	SBS58	1
SRR17255349	QP	0.1	SBS59	1
SRR17255349	QP	0.1	SBS60	1
SRR17255349	QP	0.1	SBS84	1
SRR17255349	QP	0.1	SBS85	1
SRR17255349	QP	0.1	SBS86	1
SRR17255349	QP	0.1	SBS87	1
SRR17255349	QP	0.1	SBS88	1
SRR17255349	QP	0.1	SBS89	1
SRR17255349	QP	0.1	SBS90	1
SRR17255349	QP	0.25	SBS1	1
SRR17255349	QP	0.25	SBS2	1
SRR17255349	QP	0.25	SBS3	1
SRR17255349	QP	0.25	SBS4	1
SRR17255349	QP	0.25	SBS5	0
SRR17255349	QP	0.25	SBS6	1
SRR17255349	QP	0.25	SBS7a	1
SRR17255349	QP	0.25	SBS7b	1
SRR17255349	QP	0.25	SBS7c	1
SRR17255349	QP	0.25	SBS7d	1
SRR17255349	QP	0.25	SBS8	1
SRR17255349	QP	0.25	SBS9	1
SRR17255349	QP	0.25	SBS10a	1
SRR17255349	QP	0.25	SBS10b	1
SRR17255349	QP	0.25	SBS11	1
SRR17255349	QP	0.25	SBS12	1
SRR17255349	QP	0.25	SBS13	1
SRR17255349	QP	0.25	SBS14	1
SRR17255349	QP	0.25	SBS15	1
SRR17255349	QP	0.25	SBS16	1
SRR17255349	QP	0.25	SBS17a	1
SRR17255349	QP	0.25	SBS17b	1
SRR17255349	QP	0.25	SBS18	1
SRR17255349	QP	0.25	SBS19	1
SRR17255349	QP	0.25	SBS20	1
SRR17255349	QP	0.25	SBS21	1
SRR17255349	QP	0.25	SBS22	1
SRR17255349	QP	0.25	SBS23	1
SRR17255349	QP	0.25	SBS24	1
SRR17255349	QP	0.25	SBS25	1
SRR17255349	QP	0.25	SBS26	1
SRR17255349	QP	0.25	SBS27	1
SRR17255349	QP	0.25	SBS28	1
SRR17255349	QP	0.25	SBS29	1
SRR17255349	QP	0.25	SBS30	1
SRR17255349	QP	0.25	SBS31	1
SRR17255349	QP	0.25	SBS32	1
SRR17255349	QP	0.25	SBS33	1
SRR17255349	QP	0.25	SBS34	1
SRR17255349	QP	0.25	SBS35	1
SRR17255349	QP	0.25	SBS36	1
SRR17255349	QP	0.25	SBS37	1
SRR17255349	QP	0.25	SBS38	1
SRR17255349	QP	0.25	SBS39	1
SRR17255349	QP	0.25	SBS40	1
SRR17255349	QP	0.25	SBS41	1
SRR17255349	QP	0.25	SBS42	1
SRR17255349	QP	0.25	SBS43	1
SRR17255349	QP	0.25	SBS44	1
SRR17255349	QP	0.25	SBS45	1
SRR17255349	QP	0.25	SBS46	1
SRR17255349	QP	0.25	SBS47	1
SRR17255349	QP	0.25	SBS48	1
SRR17255349	QP	0.25	SBS49	1
SRR17255349	QP	0.25	SBS50	1
SRR17255349	QP	0.25	SBS51	1
SRR17255349	QP	0.25	SBS52	1
SRR17255349	QP	0.25	SBS53	1
SRR17255349	QP	0.25	SBS54	1
SRR17255349	QP	0.25	SBS55	1
SRR17255349	QP	0.25	SBS56	1
SRR17255349	QP	0.25	SBS57	1
SRR17255349	QP	0.25	SBS58	1
SRR17255349	QP	0.25	SBS59	1
SRR17255349	QP	0.25	SBS60	1
SRR17255349	QP	0.25	SBS84	1
SRR17255349	QP	0.25	SBS85	1
SRR17255349	QP	0.25	SBS86	1
SRR17255349	QP	0.25	SBS87	1
SRR17255349	QP	0.25	SBS88	1
SRR17255349	QP	0.25	SBS89	1
SRR17255349	QP	0.25	SBS90	1
SRR17255352	QP	0.01	SBS1	0
SRR17255352	QP	0.01	SBS2	1
SRR17255352	QP	0.01	SBS3	1
SRR17255352	QP	0.01	SBS4	1
SRR17255352	QP	0.01	SBS5	0
SRR17255352	QP	0.01	SBS6	0
SRR17255352	QP	0.01	SBS7a	1
SRR17255352	QP	0.01	SBS7b	1
SRR17255352	QP	0.01	SBS7c	0
SRR17255352	QP	0.01	SBS7d	1
SRR17255352	QP	0.01	SBS8	0
SRR17255352	QP	0.01	SBS9	1
SRR17255352	QP	0.01	SBS10a	1
SRR17255352	QP	0.01	SBS10b	1
SRR17255352	QP	0.01	SBS11	1
SRR17255352	QP	0.01	SBS12	1
SRR17255352	QP	0.01	SBS13	1
SRR17255352	QP	0.01	SBS14	1
SRR17255352	QP	0.01	SBS15	1
SRR17255352	QP	0.01	SBS16	4.03989e-252
SRR17255352	QP	0.01	SBS17a	1
SRR17255352	QP	0.01	SBS17b	1
SRR17255352	QP	0.01	SBS18	1
SRR17255352	QP	0.01	SBS19	0
SRR17255352	QP	0.01	SBS20	1
SRR17255352	QP	0.01	SBS21	1
SRR17255352	QP	0.01	SBS22	1
SRR17255352	QP	0.01	SBS23	1
SRR17255352	QP	0.01	SBS24	1
SRR17255352	QP	0.01	SBS25	1
SRR17255352	QP	0.01	SBS26	1
SRR17255352	QP	0.01	SBS27	1
SRR17255352	QP	0.01	SBS28	1
SRR17255352	QP	0.01	SBS29	1
SRR17255352	QP	0.01	SBS30	0
SRR17255352	QP	0.01	SBS31	1
SRR17255352	QP	0.01	SBS32	0
SRR17255352	QP	0.01	SBS33	6.50399e-12
SRR17255352	QP	0.01	SBS34	1
SRR17255352	QP	0.01	SBS35	1
SRR17255352	QP	0.01	SBS36	1
SRR17255352	QP	0.01	SBS37	0
SRR17255352	QP	0.01	SBS38	1
SRR17255352	QP	0.01	SBS39	0
SRR17255352	QP	0.01	SBS40	1
SRR17255352	QP	0.01	SBS41	1
SRR17255352	QP	0.01	SBS42	1
SRR17255352	QP	0.01	SBS43	0
SRR17255352	QP	0.01	SBS44	1
SRR17255352	QP	0.01	SBS45	1
SRR17255352	QP	0.01	SBS46	0
SRR17255352	QP	0.01	SBS47	1
SRR17255352	QP	0.01	SBS48	1
SRR17255352	QP	0.01	SBS49	1
SRR17255352	QP	0.01	SBS50	1
SRR17255352	QP	0.01	SBS51	0
SRR17255352	QP	0.01	SBS52	1
SRR17255352	QP	0.01	SBS53	1
SRR17255352	QP	0.01	SBS54	0
SRR17255352	QP	0.01	SBS55	1
SRR17255352	QP	0.01	SBS56	1
SRR17255352	QP	0.01	SBS57	1
SRR17255352	QP	0.01	SBS58	0
SRR17255352	QP	0.01	SBS59	1
SRR17255352	QP	0.01	SBS60	1
SRR17255352	QP	0.01	SBS84	1
SRR17255352	QP	0.01	SBS85	2.95029e-36
SRR17255352	QP	0.01	SBS86	1
SRR17255352	QP	0.01	SBS87	0
SRR17255352	QP	0.01	SBS88	1
SRR17255352	QP	0.01	SBS89	0
SRR17255352	QP	0.01	SBS90	1
SRR17255352	QP	0.05	SBS1	0
SRR17255352	QP	0.05	SBS2	1
SRR17255352	QP	0.05	SBS3	1
SRR17255352	QP	0.05	SBS4	1
SRR17255352	QP	0.05	SBS5	0
SRR17255352	QP	0.05	SBS6	1
SRR17255352	QP	0.05	SBS7a	1
SRR17255352	QP	0.05	SBS7b	1
SRR17255352	QP	0.05	SBS7c	1
SRR17255352	QP	0.05	SBS7d	1
SRR17255352	QP	0.05	SBS8	1
SRR17255352	QP	0.05	SBS9	1
SRR17255352	QP	0.05	SBS10a	1
SRR17255352	QP	0.05	SBS10b	1
SRR17255352	QP	0.05	SBS11	1
SRR17255352	QP	0.05	SBS12	1
SRR17255352	QP	0.05	SBS13	1
SRR17255352	QP	0.05	SBS14	1
SRR17255352	QP	0.05	SBS15	1
SRR17255352	QP	0.05	SBS16	1
SRR17255352	QP	0.05	SBS17a	1
SRR17255352	QP	0.05	SBS17b	1
SRR17255352	QP	0.05	SBS18	1
SRR17255352	QP	0.05	SBS19	1
SRR17255352	QP	0.05	SBS20	1
SRR17255352	QP	0.05	SBS21	1
SRR17255352	QP	0.05	SBS22	1
SRR17255352	QP	0.05	SBS23	1
SRR17255352	QP	0.05	SBS24	1
SRR17255352	QP	0.05	SBS25	1
SRR17255352	QP	0.05	SBS26	1
SRR17255352	QP	0.05	SBS27	1
SRR17255352	QP	0.05	SBS28	1
SRR17255352	QP	0.05	SBS29	1
SRR17255352	QP	0.05	SBS30	1
SRR17255352	QP	0.05	SBS31	1
SRR17255352	QP	0.05	SBS32	1
SRR17255352	QP	0.05	SBS33	1
SRR17255352	QP	0.05	SBS34	1
SRR17255352	QP	0.05	SBS35	1
SRR17255352	QP	0.05	SBS36	1
SRR17255352	QP	0.05	SBS37	0
SRR17255352	QP	0.05	SBS38	1
SRR17255352	QP	0.05	SBS39	0
SRR17255352	QP	0.05	SBS40	1
SRR17255352	QP	0.05	SBS41	1
SRR17255352	QP	0.05	SBS42	1
SRR17255352	QP	0.05	SBS43	1
SRR17255352	QP	0.05	SBS44	1
SRR17255352	QP	0.05	SBS45	1
SRR17255352	QP	0.05	SBS46	1
SRR17255352	QP	0.05	SBS47	1
SRR17255352	QP	0.05	SBS48	1
SRR17255352	QP	0.05	SBS49	1
SRR17255352	QP	0.05	SBS50	1
SRR17255352	QP	0.05	SBS51	1
SRR17255352	QP	0.05	SBS52	1
SRR17255352	QP	0.05	SBS53	1
SRR17255352	QP	0.05	SBS54	0
SRR17255352	QP	0.05	SBS55	1
SRR17255352	QP	0.05	SBS56	1
SRR17255352	QP	0.05	SBS57	1
SRR17255352	QP	0.05	SBS58	1
SRR17255352	QP	0.05	SBS59	1
SRR17255352	QP	0.05	SBS60	1
SRR17255352	QP	0.05	SBS84	1
SRR17255352	QP	0.05	SBS85	1
SRR17255352	QP	0.05	SBS86	1
SRR17255352	QP	0.05	SBS87	1
SRR17255352	QP	0.05	SBS88	1
SRR17255352	QP	0.05	SBS89	1
SRR17255352	QP	0.05	SBS90	1
SRR17255352	QP	0.1	SBS1	1
SRR17255352	QP	0.1	SBS2	1
SRR17255352	QP	0.1	SBS3	1
SRR17255352	QP	0.1	SBS4	1
SRR17255352	QP	0.1	SBS5	0
SRR17255352	QP	0.1	SBS6	1
SRR17255352	QP	0.1	SBS7a	1
SRR17255352	QP	0.1	SBS7b	1
SRR17255352	QP	0.1	SBS7c	1
SRR17255352	QP	0.1	SBS7d	1
SRR17255352	QP	0.1	SBS8	1
SRR17255352	QP	0.1	SBS9	1
SRR17255352	QP	0.1	SBS10a	1
SRR17255352	QP	0.1	SBS10b	1
SRR17255352	QP	0.1	SBS11	1
SRR17255352	QP	0.1	SBS12	1
SRR17255352	QP	0.1	SBS13	1
SRR17255352	QP	0.1	SBS14	1
SRR17255352	QP	0.1	SBS15	1
SRR17255352	QP	0.1	SBS16	1
SRR17255352	QP	0.1	SBS17a	1
SRR17255352	QP	0.1	SBS17b	1
SRR17255352	QP	0.1	SBS18	1
SRR17255352	QP	0.1	SBS19	1
SRR17255352	QP	0.1	SBS20	1
SRR17255352	QP	0.1	SBS21	1
SRR17255352	QP	0.1	SBS22	1
SRR17255352	QP	0.1	SBS23	1
SRR17255352	QP	0.1	SBS24	1
SRR17255352	QP	0.1	SBS25	1
SRR17255352	QP	0.1	SBS26	1
SRR17255352	QP	0.1	SBS27	1
SRR17255352	QP	0.1	SBS28	1
SRR17255352	QP	0.1	SBS29	1
SRR17255352	QP	0.1	SBS30	1
SRR17255352	QP	0.1	SBS31	1
SRR17255352	QP	0.1	SBS32	1
SRR17255352	QP	0.1	SBS33	1
SRR17255352	QP	0.1	SBS34	1
SRR17255352	QP	0.1	SBS35	1
SRR17255352	QP	0.1	SBS36	1
SRR17255352	QP	0.1	SBS37	1
SRR17255352	QP	0.1	SBS38	1
SRR17255352	QP	0.1	SBS39	1
SRR17255352	QP	0.1	SBS40	1
SRR17255352	QP	0.1	SBS41	1
SRR17255352	QP	0.1	SBS42	1
SRR17255352	QP	0.1	SBS43	1
SRR17255352	QP	0.1	SBS44	1
SRR17255352	QP	0.1	SBS45	1
SRR17255352	QP	0.1	SBS46	1
SRR17255352	QP	0.1	SBS47	1
SRR17255352	QP	0.1	SBS48	1
SRR17255352	QP	0.1	SBS49	1
SRR17255352	QP	0.1	SBS50	1
SRR17255352	QP	0.1	SBS51	1
SRR17255352	QP	0.1	SBS52	1
SRR17255352	QP	0.1	SBS53	1
SRR17255352	QP	0.1	SBS54	1
SRR17255352	QP	0.1	SBS55	1
SRR17255352	QP	0.1	SBS56	1
SRR17255352	QP	0.1	SBS57	1
SRR17255352	QP	0.1	SBS58	1
SRR17255352	QP	0.1	SBS59	1
SRR17255352	QP	0.1	SBS60	1
SRR17255352	QP	0.1	SBS84	1
SRR17255352	QP	0.1	SBS85	1
SRR17255352	QP	0.1	SBS86	1
SRR17255352	QP	0.1	SBS87	1
SRR17255352	QP	0.1	SBS88	1
SRR17255352	QP	0.1	SBS89	1
SRR17255352	QP	0.1	SBS90	1
SRR17255352	QP	0.25	SBS1	1
SRR17255352	QP	0.25	SBS2	1
SRR17255352	QP	0.25	SBS3	1
SRR17255352	QP	0.25	SBS4	1
SRR17255352	QP	0.25	SBS5	0
SRR17255352	QP	0.25	SBS6	1
SRR17255352	QP	0.25	SBS7a	1
SRR17255352	QP	0.25	SBS7b	1
SRR17255352	QP	0.25	SBS7c	1
SRR17255352	QP	0.25	SBS7d	1
SRR17255352	QP	0.25	SBS8	1
SRR17255352	QP	0.25	SBS9	1
SRR17255352	QP	0.25	SBS10a	1
SRR17255352	QP	0.25	SBS10b	1
SRR17255352	QP	0.25	SBS11	1
SRR17255352	QP	0.25	SBS12	1
SRR17255352	QP	0.25	SBS13	1
SRR17255352	QP	0.25	SBS14	1
SRR17255352	QP	0.25	SBS15	1
SRR17255352	QP	0.25	SBS16	1
SRR17255352	QP	0.25	SBS17a	1
SRR17255352	QP	0.25	SBS17b	1
SRR17255352	QP	0.25	SBS18	1
SRR17255352	QP	0.25	SBS19	1
SRR17255352	QP	0.25	SBS20	1
SRR17255352	QP	0.25	SBS21	1
SRR17255352	QP	0.25	SBS22	1
SRR17255352	QP	0.25	SBS23	1
SRR17255352	QP	0.25	SBS24	1
SRR17255352	QP	0.25	SBS25	1
SRR17255352	QP	0.25	SBS26	1
SRR17255352	QP	0.25	SBS27	1
SRR17255352	QP	0.25	SBS28	1
SRR17255352	QP	0.25	SBS29	1
SRR17255352	QP	0.25	SBS30	1
SRR17255352	QP	0.25	SBS31	1
SRR17255352	QP	0.25	SBS32	1
SRR17255352	QP	0.25	SBS33	1
SRR17255352	QP	0.25	SBS34	1
SRR17255352	QP	0.25	SBS35	1
SRR17255352	QP	0.25	SBS36	1
SRR17255352	QP	0.25	SBS37	1
SRR17255352	QP	0.25	SBS38	1
SRR17255352	QP	0.25	SBS39	1
SRR17255352	QP	0.25	SBS40	1
SRR17255352	QP	0.25	SBS41	1
SRR17255352	QP	0.25	SBS42	1
SRR17255352	QP	0.25	SBS43	1
SRR17255352	QP	0.25	SBS44	1
SRR17255352	QP	0.25	SBS45	1
SRR17255352	QP	0.25	SBS46	1
SRR17255352	QP	0.25	SBS47	1
SRR17255352	QP	0.25	SBS48	1
SRR17255352	QP	0.25	SBS49	1
SRR17255352	QP	0.25	SBS50	1
[truncated: 6,641 more rows]
