# Supplementary material for: Somatic mutation profiles in aged military nuclear test veterans: A comparative whole-genome sequence study
Source: PLoS One. 2026 Jun 30;21(6):e0351624. doi: 10.1371/journal.pone.0351624 (PMC13318011; doi:10.1371/journal.pone.0351624)
Supplement: S1 File — Table S2. Summary of the software tools and packages used in variant calling pipeline. Table S3. Variant calling thresholds. Table S4. Summary of radiation marker genes. The cohort column indicates the enrichment in the NT, control or both cohorts. Table S5. All variants identified in the F1, F1 and F3 filtered datasets. Table S6. Annotated SNVs in the F1, F1 and F3 filtered datasets. Table S7. Annotated INDELs in the F1, F1 and F3 filtered datasets. Table S8. Control SBS bootstrap p-value Table S9. Control SBS bootstrap errors. Table S10. NTV SBS bootstrap p-value. Table S11. NTV SBS bootstrap errors. Table A12. Gene ontology terms for Control cohort. Table 13. Gene ontology terms for nuclear test cohort. Table 14. Function impact: Control cohort. Table 15. Functional impact: nuclear test cohort. Figure S1. Bootstrap signature instability for control samples. Figure S2. Bootstrap signature instability for NT samples. Raw data Figure 1. Raw data Figure 2. Raw data Figure 3. Raw data Figure 4. Raw data Figure S1. Raw data Figure S2. (ZIP) [file pone.0351624.s001.zip › Table S9 Control SBS bootstrap errors.xlsx]

## Sheet: Sheet1
method	sample	errors	type
QP	SRR17255265	4234.94	optimal
QP	SRR17255302	3767.06	optimal
QP	SRR17255305	4797.03	optimal
QP	SRR17255308	4147.68	optimal
QP	SRR17255346	4536.77	optimal
QP	SRR17255349	4607.89	optimal
QP	SRR17255352	815.767	optimal
QP	SRR17255356	4034.98	optimal
QP	SRR17255359	3822.59	optimal
QP	SRR17255362	4194.67	optimal
QP	SRR17255366	4328.86	optimal
QP	SRR17255369	4439.26	optimal
QP	SRR17255372	4449.65	optimal
QP	SRR17255375	4619.63	optimal
QP	SRR17255392	3847.13	optimal
QP	SRR17255395	4361.53	optimal
QP	SRR17255399	4312.55	optimal
QP	SRR17255402	4402.3	optimal
QP	SRR17255405	4083.26	optimal
QP	SRR17255408	3957.93	optimal
QP	SRR17255412	4491.39	optimal
QP	SRR17255415	3769.32	optimal
QP	SRR17255418	3983.63	optimal
QP	SRR17255422	3944.56	optimal
QP	SRR17255425	4483.02	optimal
QP	SRR17255428	4239.69	optimal
QP	SRR17255432	4372.27	optimal
QP	SRR17255435	4633.52	optimal
QP	SRR17255438	4080.65	optimal
QP	SRR17255441	4086.89	optimal
QP	SRR17255265	4261.99	Rep_1
QP	SRR17255265	4252.19	Rep_2
QP	SRR17255265	4259.57	Rep_3
QP	SRR17255265	4263.12	Rep_4
QP	SRR17255265	4275	Rep_5
QP	SRR17255265	4263.18	Rep_6
QP	SRR17255265	4273.72	Rep_7
QP	SRR17255265	4274.39	Rep_8
QP	SRR17255265	4262.26	Rep_9
QP	SRR17255265	4254.3	Rep_10
QP	SRR17255265	4264.04	Rep_11
QP	SRR17255265	4265.85	Rep_12
QP	SRR17255265	4264.17	Rep_13
QP	SRR17255265	4263.7	Rep_14
QP	SRR17255265	4257.67	Rep_15
QP	SRR17255265	4258.15	Rep_16
QP	SRR17255265	4264.03	Rep_17
QP	SRR17255265	4274.09	Rep_18
QP	SRR17255265	4253.2	Rep_19
QP	SRR17255265	4258.5	Rep_20
QP	SRR17255265	4261.17	Rep_21
QP	SRR17255265	4268.03	Rep_22
QP	SRR17255265	4261.58	Rep_23
QP	SRR17255265	4256.88	Rep_24
QP	SRR17255265	4254.48	Rep_25
QP	SRR17255265	4267	Rep_26
QP	SRR17255265	4260.47	Rep_27
QP	SRR17255265	4251.35	Rep_28
QP	SRR17255265	4263.59	Rep_29
QP	SRR17255265	4267.21	Rep_30
QP	SRR17255265	4260.55	Rep_31
QP	SRR17255265	4271.82	Rep_32
QP	SRR17255265	4259.06	Rep_33
QP	SRR17255265	4259.61	Rep_34
QP	SRR17255265	4253.2	Rep_35
QP	SRR17255265	4253.79	Rep_36
QP	SRR17255265	4262.5	Rep_37
QP	SRR17255265	4258.13	Rep_38
QP	SRR17255265	4249.55	Rep_39
QP	SRR17255265	4266.61	Rep_40
QP	SRR17255265	4273.16	Rep_41
QP	SRR17255265	4255.16	Rep_42
QP	SRR17255265	4273.93	Rep_43
QP	SRR17255265	4257.5	Rep_44
QP	SRR17255265	4255.83	Rep_45
QP	SRR17255265	4260.56	Rep_46
QP	SRR17255265	4259.83	Rep_47
QP	SRR17255265	4259.64	Rep_48
QP	SRR17255265	4259.75	Rep_49
QP	SRR17255265	4263.01	Rep_50
QP	SRR17255265	4262.26	Rep_51
QP	SRR17255265	4265.57	Rep_52
QP	SRR17255265	4262.79	Rep_53
QP	SRR17255265	4255.77	Rep_54
QP	SRR17255265	4263.43	Rep_55
QP	SRR17255265	4271.86	Rep_56
QP	SRR17255265	4258.34	Rep_57
QP	SRR17255265	4263.4	Rep_58
QP	SRR17255265	4253.85	Rep_59
QP	SRR17255265	4255.15	Rep_60
QP	SRR17255265	4263.16	Rep_61
QP	SRR17255265	4258.66	Rep_62
QP	SRR17255265	4255.24	Rep_63
QP	SRR17255265	4247.89	Rep_64
QP	SRR17255265	4268.08	Rep_65
QP	SRR17255265	4261.52	Rep_66
QP	SRR17255265	4270.22	Rep_67
QP	SRR17255265	4263.18	Rep_68
QP	SRR17255265	4275.99	Rep_69
QP	SRR17255265	4271.75	Rep_70
QP	SRR17255265	4253.99	Rep_71
QP	SRR17255265	4250.99	Rep_72
QP	SRR17255265	4268.1	Rep_73
QP	SRR17255265	4271.02	Rep_74
QP	SRR17255265	4272.12	Rep_75
QP	SRR17255265	4259.62	Rep_76
QP	SRR17255265	4277.15	Rep_77
QP	SRR17255265	4265.4	Rep_78
QP	SRR17255265	4258.67	Rep_79
QP	SRR17255265	4255.52	Rep_80
QP	SRR17255265	4269.39	Rep_81
QP	SRR17255265	4269.08	Rep_82
QP	SRR17255265	4268.93	Rep_83
QP	SRR17255265	4259.19	Rep_84
QP	SRR17255265	4269.15	Rep_85
QP	SRR17255265	4257.26	Rep_86
QP	SRR17255265	4267.65	Rep_87
QP	SRR17255265	4247.72	Rep_88
QP	SRR17255265	4257.3	Rep_89
QP	SRR17255265	4267.97	Rep_90
QP	SRR17255265	4257.23	Rep_91
QP	SRR17255265	4259.87	Rep_92
QP	SRR17255265	4260.53	Rep_93
QP	SRR17255265	4269.18	Rep_94
QP	SRR17255265	4270.47	Rep_95
QP	SRR17255265	4261.77	Rep_96
QP	SRR17255265	4259.26	Rep_97
QP	SRR17255265	4271.58	Rep_98
QP	SRR17255265	4257.44	Rep_99
QP	SRR17255265	4256.57	Rep_100
QP	SRR17255265	4267.73	Rep_101
QP	SRR17255265	4276.49	Rep_102
QP	SRR17255265	4254.74	Rep_103
QP	SRR17255265	4256.83	Rep_104
QP	SRR17255265	4272.13	Rep_105
QP	SRR17255265	4260.2	Rep_106
QP	SRR17255265	4262.81	Rep_107
QP	SRR17255265	4264.07	Rep_108
QP	SRR17255265	4258.25	Rep_109
QP	SRR17255265	4264.26	Rep_110
QP	SRR17255265	4256.63	Rep_111
QP	SRR17255265	4269.28	Rep_112
QP	SRR17255265	4261.51	Rep_113
QP	SRR17255265	4261.63	Rep_114
QP	SRR17255265	4257.4	Rep_115
QP	SRR17255265	4263.48	Rep_116
QP	SRR17255265	4257.07	Rep_117
QP	SRR17255265	4266.21	Rep_118
QP	SRR17255265	4259.91	Rep_119
QP	SRR17255265	4260.78	Rep_120
QP	SRR17255265	4260.27	Rep_121
QP	SRR17255265	4256.9	Rep_122
QP	SRR17255265	4257.29	Rep_123
QP	SRR17255265	4253.59	Rep_124
QP	SRR17255265	4265.11	Rep_125
QP	SRR17255265	4272.71	Rep_126
QP	SRR17255265	4275.85	Rep_127
QP	SRR17255265	4262.01	Rep_128
QP	SRR17255265	4263.3	Rep_129
QP	SRR17255265	4258.79	Rep_130
QP	SRR17255265	4260.78	Rep_131
QP	SRR17255265	4275.83	Rep_132
QP	SRR17255265	4257.33	Rep_133
QP	SRR17255265	4256.55	Rep_134
QP	SRR17255265	4269.21	Rep_135
QP	SRR17255265	4270.07	Rep_136
QP	SRR17255265	4256.36	Rep_137
QP	SRR17255265	4282.58	Rep_138
QP	SRR17255265	4258.77	Rep_139
QP	SRR17255265	4268.11	Rep_140
QP	SRR17255265	4254.29	Rep_141
QP	SRR17255265	4257.13	Rep_142
QP	SRR17255265	4260.33	Rep_143
QP	SRR17255265	4255.88	Rep_144
QP	SRR17255265	4264.36	Rep_145
QP	SRR17255265	4275.76	Rep_146
QP	SRR17255265	4256.31	Rep_147
QP	SRR17255265	4263.53	Rep_148
QP	SRR17255265	4265.71	Rep_149
QP	SRR17255265	4265.32	Rep_150
QP	SRR17255265	4271.64	Rep_151
QP	SRR17255265	4258.93	Rep_152
QP	SRR17255265	4275.9	Rep_153
QP	SRR17255265	4264.31	Rep_154
QP	SRR17255265	4254.3	Rep_155
QP	SRR17255265	4262.45	Rep_156
QP	SRR17255265	4261.93	Rep_157
QP	SRR17255265	4252.13	Rep_158
QP	SRR17255265	4255.37	Rep_159
QP	SRR17255265	4253.98	Rep_160
QP	SRR17255265	4269.81	Rep_161
QP	SRR17255265	4283.83	Rep_162
QP	SRR17255265	4255.52	Rep_163
QP	SRR17255265	4260.24	Rep_164
QP	SRR17255265	4259.77	Rep_165
QP	SRR17255265	4261.99	Rep_166
QP	SRR17255265	4248.55	Rep_167
QP	SRR17255265	4255.98	Rep_168
QP	SRR17255265	4257.59	Rep_169
QP	SRR17255265	4272.72	Rep_170
QP	SRR17255265	4260.45	Rep_171
QP	SRR17255265	4259.95	Rep_172
QP	SRR17255265	4261.18	Rep_173
QP	SRR17255265	4263.01	Rep_174
QP	SRR17255265	4261.84	Rep_175
QP	SRR17255265	4255.42	Rep_176
QP	SRR17255265	4268.9	Rep_177
QP	SRR17255265	4254.35	Rep_178
QP	SRR17255265	4268.49	Rep_179
QP	SRR17255265	4254.14	Rep_180
QP	SRR17255265	4257.09	Rep_181
QP	SRR17255265	4261.15	Rep_182
QP	SRR17255265	4261.06	Rep_183
QP	SRR17255265	4265.67	Rep_184
QP	SRR17255265	4266.48	Rep_185
QP	SRR17255265	4262.92	Rep_186
QP	SRR17255265	4262.48	Rep_187
QP	SRR17255265	4256.44	Rep_188
QP	SRR17255265	4261.08	Rep_189
QP	SRR17255265	4267.14	Rep_190
QP	SRR17255265	4250.51	Rep_191
QP	SRR17255265	4260.08	Rep_192
QP	SRR17255265	4279.18	Rep_193
QP	SRR17255265	4268.53	Rep_194
QP	SRR17255265	4266.5	Rep_195
QP	SRR17255265	4254.08	Rep_196
QP	SRR17255265	4253.4	Rep_197
QP	SRR17255265	4261.95	Rep_198
QP	SRR17255265	4273.32	Rep_199
QP	SRR17255265	4264.07	Rep_200
QP	SRR17255265	4251.53	Rep_201
QP	SRR17255265	4271.86	Rep_202
QP	SRR17255265	4262.84	Rep_203
QP	SRR17255265	4254.17	Rep_204
QP	SRR17255265	4263.18	Rep_205
QP	SRR17255265	4255.22	Rep_206
QP	SRR17255265	4261.28	Rep_207
QP	SRR17255265	4256.08	Rep_208
QP	SRR17255265	4262.45	Rep_209
QP	SRR17255265	4268.76	Rep_210
QP	SRR17255265	4267.42	Rep_211
QP	SRR17255265	4259.07	Rep_212
QP	SRR17255265	4271.63	Rep_213
QP	SRR17255265	4262.52	Rep_214
QP	SRR17255265	4251.36	Rep_215
QP	SRR17255265	4250.31	Rep_216
QP	SRR17255265	4252.15	Rep_217
QP	SRR17255265	4267.84	Rep_218
QP	SRR17255265	4265.21	Rep_219
QP	SRR17255265	4254.93	Rep_220
QP	SRR17255265	4279.9	Rep_221
QP	SRR17255265	4263.49	Rep_222
QP	SRR17255265	4270.62	Rep_223
QP	SRR17255265	4259.99	Rep_224
QP	SRR17255265	4275.12	Rep_225
QP	SRR17255265	4257.26	Rep_226
QP	SRR17255265	4265.27	Rep_227
QP	SRR17255265	4263.3	Rep_228
QP	SRR17255265	4264.55	Rep_229
QP	SRR17255265	4251.75	Rep_230
QP	SRR17255265	4268.38	Rep_231
QP	SRR17255265	4259.42	Rep_232
QP	SRR17255265	4263.66	Rep_233
QP	SRR17255265	4264.47	Rep_234
QP	SRR17255265	4265.03	Rep_235
QP	SRR17255265	4260.4	Rep_236
QP	SRR17255265	4254.44	Rep_237
QP	SRR17255265	4259.59	Rep_238
QP	SRR17255265	4259.71	Rep_239
QP	SRR17255265	4255.3	Rep_240
QP	SRR17255265	4257.1	Rep_241
QP	SRR17255265	4265.91	Rep_242
QP	SRR17255265	4262.83	Rep_243
QP	SRR17255265	4254.19	Rep_244
QP	SRR17255265	4257.84	Rep_245
QP	SRR17255265	4262.19	Rep_246
QP	SRR17255265	4278.37	Rep_247
QP	SRR17255265	4259.84	Rep_248
QP	SRR17255265	4255.76	Rep_249
QP	SRR17255265	4247.37	Rep_250
QP	SRR17255265	4266.83	Rep_251
QP	SRR17255265	4256.59	Rep_252
QP	SRR17255265	4255.57	Rep_253
QP	SRR17255265	4257.8	Rep_254
QP	SRR17255265	4262.9	Rep_255
QP	SRR17255265	4267.08	Rep_256
QP	SRR17255265	4262.74	Rep_257
QP	SRR17255265	4259.75	Rep_258
QP	SRR17255265	4262.78	Rep_259
QP	SRR17255265	4263.88	Rep_260
QP	SRR17255265	4271.96	Rep_261
QP	SRR17255265	4266.81	Rep_262
QP	SRR17255265	4251.34	Rep_263
QP	SRR17255265	4259.88	Rep_264
QP	SRR17255265	4251.78	Rep_265
QP	SRR17255265	4254.14	Rep_266
QP	SRR17255265	4277.8	Rep_267
QP	SRR17255265	4264.4	Rep_268
QP	SRR17255265	4261.88	Rep_269
QP	SRR17255265	4260.66	Rep_270
QP	SRR17255265	4257.28	Rep_271
QP	SRR17255265	4264.52	Rep_272
QP	SRR17255265	4277.06	Rep_273
QP	SRR17255265	4279.7	Rep_274
QP	SRR17255265	4259.58	Rep_275
QP	SRR17255265	4267.97	Rep_276
QP	SRR17255265	4258.97	Rep_277
QP	SRR17255265	4270.21	Rep_278
QP	SRR17255265	4251.63	Rep_279
QP	SRR17255265	4254.9	Rep_280
QP	SRR17255265	4256.03	Rep_281
QP	SRR17255265	4277.69	Rep_282
QP	SRR17255265	4264.19	Rep_283
QP	SRR17255265	4262.08	Rep_284
QP	SRR17255265	4252.46	Rep_285
QP	SRR17255265	4264.23	Rep_286
QP	SRR17255265	4256.54	Rep_287
QP	SRR17255265	4268.92	Rep_288
QP	SRR17255265	4257.86	Rep_289
QP	SRR17255265	4255.13	Rep_290
QP	SRR17255265	4261.25	Rep_291
QP	SRR17255265	4262.68	Rep_292
QP	SRR17255265	4274.08	Rep_293
QP	SRR17255265	4255.3	Rep_294
QP	SRR17255265	4257.81	Rep_295
QP	SRR17255265	4268.47	Rep_296
QP	SRR17255265	4266.2	Rep_297
QP	SRR17255265	4261.11	Rep_298
QP	SRR17255265	4269.99	Rep_299
QP	SRR17255265	4265.93	Rep_300
QP	SRR17255265	4268.26	Rep_301
QP	SRR17255265	4263.26	Rep_302
QP	SRR17255265	4274.17	Rep_303
QP	SRR17255265	4259.65	Rep_304
QP	SRR17255265	4268.77	Rep_305
QP	SRR17255265	4272.44	Rep_306
QP	SRR17255265	4256.8	Rep_307
QP	SRR17255265	4252.4	Rep_308
QP	SRR17255265	4267.87	Rep_309
QP	SRR17255265	4261.33	Rep_310
QP	SRR17255265	4252.4	Rep_311
QP	SRR17255265	4268.61	Rep_312
QP	SRR17255265	4259.86	Rep_313
QP	SRR17255265	4255.3	Rep_314
QP	SRR17255265	4253.98	Rep_315
QP	SRR17255265	4257.7	Rep_316
QP	SRR17255265	4251.02	Rep_317
QP	SRR17255265	4261.54	Rep_318
QP	SRR17255265	4266.09	Rep_319
QP	SRR17255265	4251.47	Rep_320
QP	SRR17255265	4280.36	Rep_321
QP	SRR17255265	4260.49	Rep_322
QP	SRR17255265	4261.43	Rep_323
QP	SRR17255265	4264.48	Rep_324
QP	SRR17255265	4256.4	Rep_325
QP	SRR17255265	4271.03	Rep_326
QP	SRR17255265	4257.29	Rep_327
QP	SRR17255265	4272.63	Rep_328
QP	SRR17255265	4272.19	Rep_329
QP	SRR17255265	4269.21	Rep_330
QP	SRR17255265	4263.15	Rep_331
QP	SRR17255265	4268.83	Rep_332
QP	SRR17255265	4247.37	Rep_333
QP	SRR17255265	4260.18	Rep_334
QP	SRR17255265	4247.16	Rep_335
QP	SRR17255265	4257.7	Rep_336
QP	SRR17255265	4256.75	Rep_337
QP	SRR17255265	4253.87	Rep_338
QP	SRR17255265	4260.16	Rep_339
QP	SRR17255265	4257.55	Rep_340
QP	SRR17255265	4279.69	Rep_341
QP	SRR17255265	4259.31	Rep_342
QP	SRR17255265	4272.16	Rep_343
QP	SRR17255265	4270.16	Rep_344
QP	SRR17255265	4268.6	Rep_345
QP	SRR17255265	4258.32	Rep_346
QP	SRR17255265	4262.88	Rep_347
QP	SRR17255265	4266.29	Rep_348
QP	SRR17255265	4262.31	Rep_349
QP	SRR17255265	4256.58	Rep_350
QP	SRR17255265	4258.98	Rep_351
QP	SRR17255265	4250.78	Rep_352
QP	SRR17255265	4278.56	Rep_353
QP	SRR17255265	4272.66	Rep_354
QP	SRR17255265	4266.35	Rep_355
QP	SRR17255265	4245.25	Rep_356
QP	SRR17255265	4264.49	Rep_357
QP	SRR17255265	4262.22	Rep_358
QP	SRR17255265	4261.08	Rep_359
QP	SRR17255265	4252.81	Rep_360
QP	SRR17255265	4258.76	Rep_361
QP	SRR17255265	4267.46	Rep_362
QP	SRR17255265	4259.84	Rep_363
QP	SRR17255265	4256.2	Rep_364
QP	SRR17255265	4277.42	Rep_365
QP	SRR17255265	4252.04	Rep_366
QP	SRR17255265	4257.5	Rep_367
QP	SRR17255265	4265.28	Rep_368
QP	SRR17255265	4267.16	Rep_369
QP	SRR17255265	4262.81	Rep_370
QP	SRR17255265	4270.18	Rep_371
QP	SRR17255265	4271.08	Rep_372
QP	SRR17255265	4263.46	Rep_373
QP	SRR17255265	4259.09	Rep_374
QP	SRR17255265	4258.49	Rep_375
QP	SRR17255265	4266.13	Rep_376
QP	SRR17255265	4264.86	Rep_377
QP	SRR17255265	4255.6	Rep_378
QP	SRR17255265	4259.43	Rep_379
QP	SRR17255265	4254.15	Rep_380
QP	SRR17255265	4248.98	Rep_381
QP	SRR17255265	4276.4	Rep_382
QP	SRR17255265	4257.81	Rep_383
QP	SRR17255265	4269.69	Rep_384
QP	SRR17255265	4257.22	Rep_385
QP	SRR17255265	4255.71	Rep_386
QP	SRR17255265	4261.55	Rep_387
QP	SRR17255265	4250.24	Rep_388
QP	SRR17255265	4258.6	Rep_389
QP	SRR17255265	4266.87	Rep_390
QP	SRR17255265	4266.96	Rep_391
QP	SRR17255265	4272.93	Rep_392
QP	SRR17255265	4258.9	Rep_393
QP	SRR17255265	4269.79	Rep_394
QP	SRR17255265	4277.17	Rep_395
QP	SRR17255265	4264.45	Rep_396
QP	SRR17255265	4252.54	Rep_397
QP	SRR17255265	4279.12	Rep_398
QP	SRR17255265	4261.66	Rep_399
QP	SRR17255265	4259.06	Rep_400
QP	SRR17255265	4271.48	Rep_401
QP	SRR17255265	4269.88	Rep_402
QP	SRR17255265	4250.91	Rep_403
QP	SRR17255265	4260.71	Rep_404
QP	SRR17255265	4255.03	Rep_405
QP	SRR17255265	4254.06	Rep_406
QP	SRR17255265	4255.32	Rep_407
QP	SRR17255265	4257.94	Rep_408
QP	SRR17255265	4262.96	Rep_409
QP	SRR17255265	4257.57	Rep_410
QP	SRR17255265	4263.43	Rep_411
QP	SRR17255265	4255.6	Rep_412
QP	SRR17255265	4261.55	Rep_413
QP	SRR17255265	4289.01	Rep_414
QP	SRR17255265	4259.26	Rep_415
QP	SRR17255265	4261.92	Rep_416
QP	SRR17255265	4272.03	Rep_417
QP	SRR17255265	4261.47	Rep_418
QP	SRR17255265	4268.97	Rep_419
QP	SRR17255265	4258.46	Rep_420
QP	SRR17255265	4261.94	Rep_421
QP	SRR17255265	4260.3	Rep_422
QP	SRR17255265	4255.54	Rep_423
QP	SRR17255265	4263.07	Rep_424
QP	SRR17255265	4258.98	Rep_425
QP	SRR17255265	4259.18	Rep_426
QP	SRR17255265	4258.69	Rep_427
QP	SRR17255265	4255.71	Rep_428
QP	SRR17255265	4253.73	Rep_429
QP	SRR17255265	4266.01	Rep_430
QP	SRR17255265	4263.65	Rep_431
QP	SRR17255265	4272.63	Rep_432
QP	SRR17255265	4263.62	Rep_433
QP	SRR17255265	4260.72	Rep_434
QP	SRR17255265	4251	Rep_435
QP	SRR17255265	4260.57	Rep_436
QP	SRR17255265	4261.71	Rep_437
QP	SRR17255265	4261.6	Rep_438
QP	SRR17255265	4268.12	Rep_439
QP	SRR17255265	4263.69	Rep_440
QP	SRR17255265	4264.87	Rep_441
QP	SRR17255265	4251.3	Rep_442
QP	SRR17255265	4265.4	Rep_443
QP	SRR17255265	4267.06	Rep_444
QP	SRR17255265	4266.92	Rep_445
QP	SRR17255265	4252.4	Rep_446
QP	SRR17255265	4263.65	Rep_447
QP	SRR17255265	4262.48	Rep_448
QP	SRR17255265	4261.14	Rep_449
QP	SRR17255265	4264.2	Rep_450
QP	SRR17255265	4273.21	Rep_451
QP	SRR17255265	4258.72	Rep_452
QP	SRR17255265	4259.9	Rep_453
QP	SRR17255265	4261.86	Rep_454
QP	SRR17255265	4262.46	Rep_455
QP	SRR17255265	4269.6	Rep_456
QP	SRR17255265	4262.33	Rep_457
QP	SRR17255265	4259.73	Rep_458
QP	SRR17255265	4268.65	Rep_459
QP	SRR17255265	4254.04	Rep_460
QP	SRR17255265	4269.33	Rep_461
QP	SRR17255265	4268.69	Rep_462
QP	SRR17255265	4269.2	Rep_463
QP	SRR17255265	4269.81	Rep_464
QP	SRR17255265	4256.23	Rep_465
QP	SRR17255265	4253.34	Rep_466
QP	SRR17255265	4256.95	Rep_467
QP	SRR17255265	4274.94	Rep_468
QP	SRR17255265	4256.07	Rep_469
QP	SRR17255265	4267.25	Rep_470
QP	SRR17255265	4267.12	Rep_471
QP	SRR17255265	4263.11	Rep_472
QP	SRR17255265	4258.03	Rep_473
QP	SRR17255265	4271.76	Rep_474
QP	SRR17255265	4259.84	Rep_475
QP	SRR17255265	4259.66	Rep_476
QP	SRR17255265	4258.18	Rep_477
QP	SRR17255265	4265.85	Rep_478
QP	SRR17255265	4252.45	Rep_479
QP	SRR17255265	4263.9	Rep_480
QP	SRR17255265	4252.44	Rep_481
QP	SRR17255265	4264	Rep_482
QP	SRR17255265	4250.23	Rep_483
QP	SRR17255265	4259.07	Rep_484
QP	SRR17255265	4272.55	Rep_485
QP	SRR17255265	4279.72	Rep_486
QP	SRR17255265	4268.24	Rep_487
QP	SRR17255265	4257.03	Rep_488
QP	SRR17255265	4257.68	Rep_489
QP	SRR17255265	4264.12	Rep_490
QP	SRR17255265	4255.01	Rep_491
QP	SRR17255265	4257.73	Rep_492
QP	SRR17255265	4260.07	Rep_493
QP	SRR17255265	4256.5	Rep_494
QP	SRR17255265	4267.85	Rep_495
QP	SRR17255265	4267.37	Rep_496
QP	SRR17255265	4251.47	Rep_497
QP	SRR17255265	4273.36	Rep_498
QP	SRR17255265	4263.66	Rep_499
QP	SRR17255265	4260.14	Rep_500
QP	SRR17255265	4252.68	Rep_501
QP	SRR17255265	4249.91	Rep_502
QP	SRR17255265	4262.52	Rep_503
QP	SRR17255265	4265.2	Rep_504
QP	SRR17255265	4260.55	Rep_505
QP	SRR17255265	4259.23	Rep_506
QP	SRR17255265	4256.11	Rep_507
QP	SRR17255265	4270.11	Rep_508
QP	SRR17255265	4266.2	Rep_509
QP	SRR17255265	4262.78	Rep_510
QP	SRR17255265	4256.46	Rep_511
QP	SRR17255265	4254.22	Rep_512
QP	SRR17255265	4268.67	Rep_513
QP	SRR17255265	4258.18	Rep_514
QP	SRR17255265	4266.02	Rep_515
QP	SRR17255265	4254.16	Rep_516
QP	SRR17255265	4255.54	Rep_517
QP	SRR17255265	4262.85	Rep_518
QP	SRR17255265	4265.19	Rep_519
QP	SRR17255265	4261.44	Rep_520
QP	SRR17255265	4264.52	Rep_521
QP	SRR17255265	4256.81	Rep_522
QP	SRR17255265	4263.03	Rep_523
QP	SRR17255265	4259.58	Rep_524
QP	SRR17255265	4283.77	Rep_525
QP	SRR17255265	4267.36	Rep_526
QP	SRR17255265	4259.91	Rep_527
QP	SRR17255265	4255.5	Rep_528
QP	SRR17255265	4260.97	Rep_529
QP	SRR17255265	4254.32	Rep_530
QP	SRR17255265	4264.27	Rep_531
QP	SRR17255265	4276.17	Rep_532
QP	SRR17255265	4263.47	Rep_533
QP	SRR17255265	4258.97	Rep_534
QP	SRR17255265	4264.62	Rep_535
QP	SRR17255265	4255.61	Rep_536
QP	SRR17255265	4251.73	Rep_537
QP	SRR17255265	4255.38	Rep_538
QP	SRR17255265	4265.74	Rep_539
QP	SRR17255265	4268.47	Rep_540
QP	SRR17255265	4248.46	Rep_541
QP	SRR17255265	4264.69	Rep_542
QP	SRR17255265	4259.94	Rep_543
QP	SRR17255265	4264.86	Rep_544
QP	SRR17255265	4268.49	Rep_545
QP	SRR17255265	4262	Rep_546
QP	SRR17255265	4260.4	Rep_547
QP	SRR17255265	4255.75	Rep_548
QP	SRR17255265	4260.74	Rep_549
QP	SRR17255265	4250.93	Rep_550
QP	SRR17255265	4261.77	Rep_551
QP	SRR17255265	4261.77	Rep_552
QP	SRR17255265	4271.58	Rep_553
QP	SRR17255265	4265.58	Rep_554
QP	SRR17255265	4255.31	Rep_555
QP	SRR17255265	4261.02	Rep_556
QP	SRR17255265	4257.06	Rep_557
QP	SRR17255265	4259.07	Rep_558
QP	SRR17255265	4260.81	Rep_559
QP	SRR17255265	4261.34	Rep_560
QP	SRR17255265	4259.08	Rep_561
QP	SRR17255265	4264.44	Rep_562
QP	SRR17255265	4273.79	Rep_563
QP	SRR17255265	4270.06	Rep_564
QP	SRR17255265	4256.68	Rep_565
QP	SRR17255265	4256.54	Rep_566
QP	SRR17255265	4257.08	Rep_567
QP	SRR17255265	4265.76	Rep_568
QP	SRR17255265	4258.96	Rep_569
QP	SRR17255265	4257.56	Rep_570
QP	SRR17255265	4270.41	Rep_571
QP	SRR17255265	4281.78	Rep_572
QP	SRR17255265	4273.28	Rep_573
QP	SRR17255265	4260.63	Rep_574
QP	SRR17255265	4260.12	Rep_575
QP	SRR17255265	4260.9	Rep_576
QP	SRR17255265	4264.95	Rep_577
QP	SRR17255265	4250.93	Rep_578
QP	SRR17255265	4260.71	Rep_579
QP	SRR17255265	4265.9	Rep_580
QP	SRR17255265	4250.67	Rep_581
QP	SRR17255265	4258.2	Rep_582
QP	SRR17255265	4267.27	Rep_583
QP	SRR17255265	4253.92	Rep_584
QP	SRR17255265	4264.18	Rep_585
QP	SRR17255265	4261.12	Rep_586
QP	SRR17255265	4251.08	Rep_587
QP	SRR17255265	4267.81	Rep_588
QP	SRR17255265	4248.36	Rep_589
QP	SRR17255265	4260.28	Rep_590
QP	SRR17255265	4265.67	Rep_591
QP	SRR17255265	4269.41	Rep_592
QP	SRR17255265	4259.02	Rep_593
QP	SRR17255265	4250.86	Rep_594
QP	SRR17255265	4263.33	Rep_595
QP	SRR17255265	4253.79	Rep_596
QP	SRR17255265	4252.54	Rep_597
QP	SRR17255265	4254.18	Rep_598
QP	SRR17255265	4254.52	Rep_599
QP	SRR17255265	4259.43	Rep_600
QP	SRR17255265	4258.68	Rep_601
QP	SRR17255265	4274.37	Rep_602
QP	SRR17255265	4265.3	Rep_603
QP	SRR17255265	4266.26	Rep_604
QP	SRR17255265	4267.01	Rep_605
QP	SRR17255265	4263.25	Rep_606
QP	SRR17255265	4265.57	Rep_607
QP	SRR17255265	4267.69	Rep_608
QP	SRR17255265	4261.33	Rep_609
QP	SRR17255265	4284.97	Rep_610
QP	SRR17255265	4252.04	Rep_611
QP	SRR17255265	4266.48	Rep_612
QP	SRR17255265	4252.92	Rep_613
QP	SRR17255265	4253.77	Rep_614
QP	SRR17255265	4253.77	Rep_615
QP	SRR17255265	4266.87	Rep_616
QP	SRR17255265	4283.73	Rep_617
QP	SRR17255265	4261.41	Rep_618
QP	SRR17255265	4250.92	Rep_619
QP	SRR17255265	4253.49	Rep_620
QP	SRR17255265	4255.86	Rep_621
QP	SRR17255265	4267.81	Rep_622
QP	SRR17255265	4261.18	Rep_623
QP	SRR17255265	4256.22	Rep_624
QP	SRR17255265	4261.9	Rep_625
QP	SRR17255265	4260.75	Rep_626
QP	SRR17255265	4265.69	Rep_627
QP	SRR17255265	4263.36	Rep_628
QP	SRR17255265	4260.8	Rep_629
QP	SRR17255265	4261.73	Rep_630
QP	SRR17255265	4266.61	Rep_631
QP	SRR17255265	4252.75	Rep_632
QP	SRR17255265	4254.1	Rep_633
QP	SRR17255265	4258.51	Rep_634
QP	SRR17255265	4253.38	Rep_635
QP	SRR17255265	4278.23	Rep_636
QP	SRR17255265	4273.05	Rep_637
QP	SRR17255265	4261.08	Rep_638
QP	SRR17255265	4256.91	Rep_639
QP	SRR17255265	4265.46	Rep_640
QP	SRR17255265	4264.72	Rep_641
QP	SRR17255265	4260.03	Rep_642
QP	SRR17255265	4254.84	Rep_643
QP	SRR17255265	4262.16	Rep_644
QP	SRR17255265	4253.2	Rep_645
QP	SRR17255265	4255.64	Rep_646
QP	SRR17255265	4268.81	Rep_647
QP	SRR17255265	4263.82	Rep_648
QP	SRR17255265	4271.38	Rep_649
QP	SRR17255265	4259.49	Rep_650
QP	SRR17255265	4260.36	Rep_651
QP	SRR17255265	4265	Rep_652
QP	SRR17255265	4258.92	Rep_653
QP	SRR17255265	4266.64	Rep_654
QP	SRR17255265	4272.23	Rep_655
QP	SRR17255265	4252.26	Rep_656
QP	SRR17255265	4264.22	Rep_657
QP	SRR17255265	4267.53	Rep_658
QP	SRR17255265	4255.16	Rep_659
QP	SRR17255265	4261.98	Rep_660
QP	SRR17255265	4260.28	Rep_661
QP	SRR17255265	4263.75	Rep_662
QP	SRR17255265	4269.08	Rep_663
QP	SRR17255265	4275.48	Rep_664
QP	SRR17255265	4258.75	Rep_665
QP	SRR17255265	4270.31	Rep_666
QP	SRR17255265	4259.84	Rep_667
QP	SRR17255265	4260.82	Rep_668
QP	SRR17255265	4255.23	Rep_669
QP	SRR17255265	4272.48	Rep_670
QP	SRR17255265	4256.79	Rep_671
QP	SRR17255265	4273.52	Rep_672
QP	SRR17255265	4262.07	Rep_673
QP	SRR17255265	4258.56	Rep_674
QP	SRR17255265	4261.07	Rep_675
QP	SRR17255265	4257.68	Rep_676
QP	SRR17255265	4254.43	Rep_677
QP	SRR17255265	4257.74	Rep_678
QP	SRR17255265	4282.75	Rep_679
QP	SRR17255265	4276.47	Rep_680
QP	SRR17255265	4255.55	Rep_681
QP	SRR17255265	4252.69	Rep_682
QP	SRR17255265	4252.07	Rep_683
QP	SRR17255265	4256.61	Rep_684
QP	SRR17255265	4260.84	Rep_685
QP	SRR17255265	4256.91	Rep_686
QP	SRR17255265	4257.37	Rep_687
QP	SRR17255265	4268.56	Rep_688
QP	SRR17255265	4253.64	Rep_689
QP	SRR17255265	4253.13	Rep_690
QP	SRR17255265	4265	Rep_691
QP	SRR17255265	4274.29	Rep_692
QP	SRR17255265	4262.97	Rep_693
QP	SRR17255265	4250.42	Rep_694
QP	SRR17255265	4258.4	Rep_695
QP	SRR17255265	4269.23	Rep_696
QP	SRR17255265	4268.72	Rep_697
QP	SRR17255265	4260.01	Rep_698
QP	SRR17255265	4264.83	Rep_699
QP	SRR17255265	4265.08	Rep_700
QP	SRR17255265	4264.07	Rep_701
QP	SRR17255265	4265.4	Rep_702
QP	SRR17255265	4265.25	Rep_703
QP	SRR17255265	4265.15	Rep_704
QP	SRR17255265	4257.53	Rep_705
QP	SRR17255265	4258.77	Rep_706
QP	SRR17255265	4265.07	Rep_707
QP	SRR17255265	4260.07	Rep_708
QP	SRR17255265	4267.12	Rep_709
QP	SRR17255265	4260.13	Rep_710
QP	SRR17255265	4255.72	Rep_711
QP	SRR17255265	4271.98	Rep_712
QP	SRR17255265	4262.27	Rep_713
QP	SRR17255265	4256.21	Rep_714
QP	SRR17255265	4263.45	Rep_715
QP	SRR17255265	4254.34	Rep_716
QP	SRR17255265	4252.67	Rep_717
QP	SRR17255265	4256.71	Rep_718
QP	SRR17255265	4252.8	Rep_719
QP	SRR17255265	4247.45	Rep_720
QP	SRR17255265	4263.33	Rep_721
QP	SRR17255265	4263.13	Rep_722
QP	SRR17255265	4255.25	Rep_723
QP	SRR17255265	4284.04	Rep_724
QP	SRR17255265	4255.58	Rep_725
QP	SRR17255265	4260.33	Rep_726
QP	SRR17255265	4263.22	Rep_727
QP	SRR17255265	4267.92	Rep_728
QP	SRR17255265	4254.68	Rep_729
QP	SRR17255265	4274.28	Rep_730
QP	SRR17255265	4255.17	Rep_731
QP	SRR17255265	4258.4	Rep_732
QP	SRR17255265	4258.57	Rep_733
QP	SRR17255265	4262.37	Rep_734
QP	SRR17255265	4253.15	Rep_735
QP	SRR17255265	4262.17	Rep_736
QP	SRR17255265	4258.58	Rep_737
QP	SRR17255265	4263.17	Rep_738
QP	SRR17255265	4266.16	Rep_739
QP	SRR17255265	4271.26	Rep_740
QP	SRR17255265	4264.58	Rep_741
QP	SRR17255265	4255.21	Rep_742
QP	SRR17255265	4271.21	Rep_743
QP	SRR17255265	4255.77	Rep_744
QP	SRR17255265	4262.15	Rep_745
QP	SRR17255265	4270.63	Rep_746
QP	SRR17255265	4276.43	Rep_747
QP	SRR17255265	4261.58	Rep_748
QP	SRR17255265	4257.62	Rep_749
QP	SRR17255265	4265.44	Rep_750
QP	SRR17255265	4260.68	Rep_751
QP	SRR17255265	4264.98	Rep_752
QP	SRR17255265	4254.62	Rep_753
QP	SRR17255265	4272.03	Rep_754
QP	SRR17255265	4254.94	Rep_755
QP	SRR17255265	4269.45	Rep_756
QP	SRR17255265	4257.15	Rep_757
QP	SRR17255265	4252.57	Rep_758
QP	SRR17255265	4255.73	Rep_759
QP	SRR17255265	4261.56	Rep_760
QP	SRR17255265	4274.27	Rep_761
QP	SRR17255265	4278.23	Rep_762
QP	SRR17255265	4253.2	Rep_763
QP	SRR17255265	4266.5	Rep_764
QP	SRR17255265	4259.26	Rep_765
QP	SRR17255265	4256.57	Rep_766
QP	SRR17255265	4252.44	Rep_767
QP	SRR17255265	4263.62	Rep_768
QP	SRR17255265	4272.11	Rep_769
QP	SRR17255265	4258.01	Rep_770
QP	SRR17255265	4254.76	Rep_771
QP	SRR17255265	4271.23	Rep_772
QP	SRR17255265	4252.41	Rep_773
QP	SRR17255265	4261.29	Rep_774
QP	SRR17255265	4259.45	Rep_775
QP	SRR17255265	4261.99	Rep_776
QP	SRR17255265	4272.43	Rep_777
QP	SRR17255265	4273.7	Rep_778
QP	SRR17255265	4270.94	Rep_779
QP	SRR17255265	4263.86	Rep_780
QP	SRR17255265	4262.72	Rep_781
QP	SRR17255265	4257.1	Rep_782
QP	SRR17255265	4253.48	Rep_783
QP	SRR17255265	4261.93	Rep_784
QP	SRR17255265	4256.56	Rep_785
QP	SRR17255265	4270.08	Rep_786
QP	SRR17255265	4268.18	Rep_787
QP	SRR17255265	4263.09	Rep_788
QP	SRR17255265	4248.72	Rep_789
QP	SRR17255265	4274.47	Rep_790
QP	SRR17255265	4254.76	Rep_791
QP	SRR17255265	4248.75	Rep_792
QP	SRR17255265	4261.12	Rep_793
QP	SRR17255265	4265.55	Rep_794
QP	SRR17255265	4249.83	Rep_795
QP	SRR17255265	4276.86	Rep_796
QP	SRR17255265	4270.14	Rep_797
QP	SRR17255265	4251.34	Rep_798
QP	SRR17255265	4260.2	Rep_799
QP	SRR17255265	4260.24	Rep_800
QP	SRR17255265	4270.69	Rep_801
QP	SRR17255265	4263.3	Rep_802
QP	SRR17255265	4258.58	Rep_803
QP	SRR17255265	4263.13	Rep_804
QP	SRR17255265	4273.3	Rep_805
QP	SRR17255265	4262.24	Rep_806
QP	SRR17255265	4257.13	Rep_807
QP	SRR17255265	4268.1	Rep_808
QP	SRR17255265	4265.3	Rep_809
QP	SRR17255265	4267.46	Rep_810
QP	SRR17255265	4255.39	Rep_811
QP	SRR17255265	4260.52	Rep_812
QP	SRR17255265	4258.52	Rep_813
QP	SRR17255265	4270.09	Rep_814
QP	SRR17255265	4263.42	Rep_815
QP	SRR17255265	4266.8	Rep_816
QP	SRR17255265	4257.31	Rep_817
QP	SRR17255265	4264.06	Rep_818
QP	SRR17255265	4253.21	Rep_819
QP	SRR17255265	4282.02	Rep_820
QP	SRR17255265	4254.65	Rep_821
QP	SRR17255265	4261.19	Rep_822
QP	SRR17255265	4268.94	Rep_823
QP	SRR17255265	4272.64	Rep_824
QP	SRR17255265	4265.18	Rep_825
QP	SRR17255265	4258.73	Rep_826
QP	SRR17255265	4249.29	Rep_827
QP	SRR17255265	4257.61	Rep_828
QP	SRR17255265	4262.41	Rep_829
QP	SRR17255265	4266.15	Rep_830
QP	SRR17255265	4266.05	Rep_831
QP	SRR17255265	4263.31	Rep_832
QP	SRR17255265	4250.31	Rep_833
QP	SRR17255265	4253.37	Rep_834
QP	SRR17255265	4260.46	Rep_835
QP	SRR17255265	4252.95	Rep_836
QP	SRR17255265	4262.69	Rep_837
QP	SRR17255265	4259.92	Rep_838
QP	SRR17255265	4260.33	Rep_839
QP	SRR17255265	4274.43	Rep_840
QP	SRR17255265	4256.46	Rep_841
QP	SRR17255265	4265.28	Rep_842
QP	SRR17255265	4253.56	Rep_843
QP	SRR17255265	4259.01	Rep_844
QP	SRR17255265	4259.56	Rep_845
QP	SRR17255265	4270.31	Rep_846
QP	SRR17255265	4271.05	Rep_847
QP	SRR17255265	4258.39	Rep_848
QP	SRR17255265	4266.17	Rep_849
QP	SRR17255265	4261.57	Rep_850
QP	SRR17255265	4257.34	Rep_851
QP	SRR17255265	4263.98	Rep_852
QP	SRR17255265	4270.71	Rep_853
QP	SRR17255265	4264.18	Rep_854
QP	SRR17255265	4274.81	Rep_855
QP	SRR17255265	4263.67	Rep_856
QP	SRR17255265	4262.85	Rep_857
QP	SRR17255265	4255.1	Rep_858
QP	SRR17255265	4262.24	Rep_859
QP	SRR17255265	4258.32	Rep_860
QP	SRR17255265	4259.01	Rep_861
QP	SRR17255265	4261.07	Rep_862
QP	SRR17255265	4259.04	Rep_863
QP	SRR17255265	4272.05	Rep_864
QP	SRR17255265	4264.48	Rep_865
QP	SRR17255265	4257.47	Rep_866
QP	SRR17255265	4256.94	Rep_867
QP	SRR17255265	4259.76	Rep_868
QP	SRR17255265	4263.55	Rep_869
QP	SRR17255265	4259.6	Rep_870
QP	SRR17255265	4268	Rep_871
QP	SRR17255265	4263.13	Rep_872
QP	SRR17255265	4265.9	Rep_873
QP	SRR17255265	4267.2	Rep_874
QP	SRR17255265	4258.06	Rep_875
QP	SRR17255265	4267.32	Rep_876
QP	SRR17255265	4260.23	Rep_877
QP	SRR17255265	4271.39	Rep_878
QP	SRR17255265	4264.72	Rep_879
QP	SRR17255265	4252.9	Rep_880
QP	SRR17255265	4267.33	Rep_881
QP	SRR17255265	4270.12	Rep_882
QP	SRR17255265	4254.34	Rep_883
QP	SRR17255265	4270.49	Rep_884
QP	SRR17255265	4273.28	Rep_885
QP	SRR17255265	4252.91	Rep_886
QP	SRR17255265	4273.1	Rep_887
QP	SRR17255265	4263.89	Rep_888
QP	SRR17255265	4261.61	Rep_889
QP	SRR17255265	4263.44	Rep_890
QP	SRR17255265	4270.35	Rep_891
QP	SRR17255265	4254.39	Rep_892
QP	SRR17255265	4270.41	Rep_893
QP	SRR17255265	4255.77	Rep_894
QP	SRR17255265	4262.57	Rep_895
QP	SRR17255265	4255.87	Rep_896
QP	SRR17255265	4254.75	Rep_897
QP	SRR17255265	4270.24	Rep_898
QP	SRR17255265	4258.6	Rep_899
QP	SRR17255265	4265.64	Rep_900
QP	SRR17255265	4259.74	Rep_901
QP	SRR17255265	4262.36	Rep_902
QP	SRR17255265	4269.97	Rep_903
QP	SRR17255265	4264.08	Rep_904
QP	SRR17255265	4265.66	Rep_905
QP	SRR17255265	4252.94	Rep_906
QP	SRR17255265	4264.92	Rep_907
QP	SRR17255265	4277.23	Rep_908
QP	SRR17255265	4275.8	Rep_909
QP	SRR17255265	4265.4	Rep_910
QP	SRR17255265	4265.97	Rep_911
QP	SRR17255265	4274.13	Rep_912
QP	SRR17255265	4264.88	Rep_913
QP	SRR17255265	4276.97	Rep_914
QP	SRR17255265	4272.74	Rep_915
QP	SRR17255265	4257.03	Rep_916
QP	SRR17255265	4264.32	Rep_917
QP	SRR17255265	4259.84	Rep_918
QP	SRR17255265	4260.24	Rep_919
QP	SRR17255265	4259.45	Rep_920
QP	SRR17255265	4286.1	Rep_921
QP	SRR17255265	4253.49	Rep_922
QP	SRR17255265	4252.44	Rep_923
QP	SRR17255265	4275.55	Rep_924
QP	SRR17255265	4272.78	Rep_925
QP	SRR17255265	4267.27	Rep_926
QP	SRR17255265	4256.19	Rep_927
QP	SRR17255265	4254.98	Rep_928
QP	SRR17255265	4268.81	Rep_929
QP	SRR17255265	4283.69	Rep_930
QP	SRR17255265	4256.48	Rep_931
QP	SRR17255265	4266.18	Rep_932
QP	SRR17255265	4251.78	Rep_933
QP	SRR17255265	4257.12	Rep_934
QP	SRR17255265	4256.77	Rep_935
QP	SRR17255265	4255.51	Rep_936
QP	SRR17255265	4256.3	Rep_937
QP	SRR17255265	4258.88	Rep_938
QP	SRR17255265	4264.9	Rep_939
QP	SRR17255265	4257.89	Rep_940
QP	SRR17255265	4268.66	Rep_941
QP	SRR17255265	4274.2	Rep_942
QP	SRR17255265	4256.24	Rep_943
QP	SRR17255265	4257.88	Rep_944
QP	SRR17255265	4263.03	Rep_945
QP	SRR17255265	4260.25	Rep_946
QP	SRR17255265	4270.87	Rep_947
QP	SRR17255265	4251.36	Rep_948
QP	SRR17255265	4264.09	Rep_949
QP	SRR17255265	4267.9	Rep_950
QP	SRR17255265	4263.72	Rep_951
QP	SRR17255265	4262.34	Rep_952
QP	SRR17255265	4272.9	Rep_953
QP	SRR17255265	4262.04	Rep_954
QP	SRR17255265	4260.51	Rep_955
QP	SRR17255265	4273.74	Rep_956
QP	SRR17255265	4258.81	Rep_957
QP	SRR17255265	4279.2	Rep_958
QP	SRR17255265	4250.65	Rep_959
QP	SRR17255265	4254.02	Rep_960
QP	SRR17255265	4261.18	Rep_961
QP	SRR17255265	4266.04	Rep_962
QP	SRR17255265	4264.09	Rep_963
QP	SRR17255265	4249.54	Rep_964
QP	SRR17255265	4261.97	Rep_965
QP	SRR17255265	4256.19	Rep_966
QP	SRR17255265	4258.18	Rep_967
QP	SRR17255265	4258.28	Rep_968
QP	SRR17255265	4272.04	Rep_969
QP	SRR17255265	4270.94	Rep_970
QP	SRR17255265	4261.73	Rep_971
QP	SRR17255265	4263.9	Rep_972
QP	SRR17255265	4253.19	Rep_973
QP	SRR17255265	4266.42	Rep_974
QP	SRR17255265	4267.28	Rep_975
QP	SRR17255265	4247.78	Rep_976
QP	SRR17255265	4258.51	Rep_977
QP	SRR17255265	4259.23	Rep_978
QP	SRR17255265	4261.93	Rep_979
QP	SRR17255265	4269.73	Rep_980
QP	SRR17255265	4249.63	Rep_981
QP	SRR17255265	4258.41	Rep_982
QP	SRR17255265	4257.83	Rep_983
QP	SRR17255265	4261.67	Rep_984
QP	SRR17255265	4253.12	Rep_985
QP	SRR17255265	4276.17	Rep_986
QP	SRR17255265	4267.32	Rep_987
QP	SRR17255265	4258.77	Rep_988
QP	SRR17255265	4253.35	Rep_989
QP	SRR17255265	4255.41	Rep_990
QP	SRR17255265	4265.97	Rep_991
QP	SRR17255265	4257.52	Rep_992
QP	SRR17255265	4265.84	Rep_993
QP	SRR17255265	4261.83	Rep_994
QP	SRR17255265	4259.73	Rep_995
QP	SRR17255265	4258.78	Rep_996
QP	SRR17255265	4262.89	Rep_997
QP	SRR17255265	4254.72	Rep_998
QP	SRR17255265	4255.64	Rep_999
QP	SRR17255265	4254.57	Rep_1000
QP	SRR17255302	3790.77	Rep_1
QP	SRR17255302	3780.8	Rep_2
QP	SRR17255302	3788.79	Rep_3
QP	SRR17255302	3791.62	Rep_4
QP	SRR17255302	3782.68	Rep_5
QP	SRR17255302	3809.67	Rep_6
QP	SRR17255302	3794.89	Rep_7
QP	SRR17255302	3796.92	Rep_8
QP	SRR17255302	3805.32	Rep_9
QP	SRR17255302	3784.17	Rep_10
QP	SRR17255302	3811.35	Rep_11
QP	SRR17255302	3798.79	Rep_12
QP	SRR17255302	3793.91	Rep_13
QP	SRR17255302	3795.7	Rep_14
QP	SRR17255302	3797.75	Rep_15
QP	SRR17255302	3785.41	Rep_16
QP	SRR17255302	3795.87	Rep_17
QP	SRR17255302	3786.73	Rep_18
QP	SRR17255302	3803.75	Rep_19
QP	SRR17255302	3781	Rep_20
QP	SRR17255302	3795.64	Rep_21
QP	SRR17255302	3794.9	Rep_22
QP	SRR17255302	3793.44	Rep_23
QP	SRR17255302	3798.41	Rep_24
QP	SRR17255302	3810.15	Rep_25
QP	SRR17255302	3785.1	Rep_26
QP	SRR17255302	3802.46	Rep_27
QP	SRR17255302	3795.7	Rep_28
QP	SRR17255302	3802.53	Rep_29
QP	SRR17255302	3786.7	Rep_30
QP	SRR17255302	3794.45	Rep_31
QP	SRR17255302	3797.91	Rep_32
QP	SRR17255302	3789.52	Rep_33
QP	SRR17255302	3805.19	Rep_34
QP	SRR17255302	3798.69	Rep_35
QP	SRR17255302	3793.32	Rep_36
QP	SRR17255302	3792.13	Rep_37
QP	SRR17255302	3784.79	Rep_38
QP	SRR17255302	3803.23	Rep_39
QP	SRR17255302	3799.72	Rep_40
QP	SRR17255302	3797.2	Rep_41
QP	SRR17255302	3793.95	Rep_42
QP	SRR17255302	3797.99	Rep_43
QP	SRR17255302	3789.73	Rep_44
QP	SRR17255302	3791.59	Rep_45
QP	SRR17255302	3795.56	Rep_46
QP	SRR17255302	3795.09	Rep_47
QP	SRR17255302	3791.54	Rep_48
QP	SRR17255302	3825.93	Rep_49
QP	SRR17255302	3795.45	Rep_50
QP	SRR17255302	3802.51	Rep_51
QP	SRR17255302	3789.75	Rep_52
QP	SRR17255302	3788.87	Rep_53
QP	SRR17255302	3792.81	Rep_54
QP	SRR17255302	3798.01	Rep_55
QP	SRR17255302	3791.36	Rep_56
QP	SRR17255302	3807.93	Rep_57
QP	SRR17255302	3796.13	Rep_58
QP	SRR17255302	3787.94	Rep_59
QP	SRR17255302	3797.35	Rep_60
QP	SRR17255302	3798.35	Rep_61
QP	SRR17255302	3796.9	Rep_62
QP	SRR17255302	3795.96	Rep_63
QP	SRR17255302	3798.1	Rep_64
QP	SRR17255302	3802.97	Rep_65
QP	SRR17255302	3788.98	Rep_66
QP	SRR17255302	3789.07	Rep_67
QP	SRR17255302	3803.47	Rep_68
QP	SRR17255302	3785.28	Rep_69
QP	SRR17255302	3792.42	Rep_70
QP	SRR17255302	3806.73	Rep_71
QP	SRR17255302	3801.84	Rep_72
QP	SRR17255302	3799.86	Rep_73
QP	SRR17255302	3786.87	Rep_74
QP	SRR17255302	3790.84	Rep_75
QP	SRR17255302	3809.12	Rep_76
QP	SRR17255302	3797.66	Rep_77
QP	SRR17255302	3791.45	Rep_78
QP	SRR17255302	3783.89	Rep_79
QP	SRR17255302	3794.89	Rep_80
QP	SRR17255302	3793.02	Rep_81
QP	SRR17255302	3807.17	Rep_82
QP	SRR17255302	3803.26	Rep_83
QP	SRR17255302	3811.48	Rep_84
QP	SRR17255302	3797.05	Rep_85
QP	SRR17255302	3797.84	Rep_86
QP	SRR17255302	3817.58	Rep_87
QP	SRR17255302	3792.32	Rep_88
QP	SRR17255302	3801.15	Rep_89
QP	SRR17255302	3792.04	Rep_90
QP	SRR17255302	3799.5	Rep_91
QP	SRR17255302	3796.59	Rep_92
QP	SRR17255302	3797.32	Rep_93
QP	SRR17255302	3794.48	Rep_94
QP	SRR17255302	3800.83	Rep_95
QP	SRR17255302	3795.91	Rep_96
QP	SRR17255302	3795.81	Rep_97
QP	SRR17255302	3791.12	Rep_98
QP	SRR17255302	3793.9	Rep_99
QP	SRR17255302	3799.79	Rep_100
QP	SRR17255302	3790.82	Rep_101
QP	SRR17255302	3807.99	Rep_102
QP	SRR17255302	3799.74	Rep_103
QP	SRR17255302	3808.9	Rep_104
QP	SRR17255302	3788.12	Rep_105
QP	SRR17255302	3787.52	Rep_106
QP	SRR17255302	3795.17	Rep_107
QP	SRR17255302	3800.68	Rep_108
QP	SRR17255302	3790.03	Rep_109
QP	SRR17255302	3788.29	Rep_110
QP	SRR17255302	3797.91	Rep_111
QP	SRR17255302	3801.26	Rep_112
QP	SRR17255302	3794.96	Rep_113
QP	SRR17255302	3792.55	Rep_114
QP	SRR17255302	3798.38	Rep_115
QP	SRR17255302	3799.97	Rep_116
QP	SRR17255302	3786.51	Rep_117
QP	SRR17255302	3806.87	Rep_118
QP	SRR17255302	3807.37	Rep_119
QP	SRR17255302	3786.99	Rep_120
QP	SRR17255302	3797.34	Rep_121
QP	SRR17255302	3789.58	Rep_122
QP	SRR17255302	3805.44	Rep_123
QP	SRR17255302	3794.23	Rep_124
QP	SRR17255302	3795.55	Rep_125
QP	SRR17255302	3787.21	Rep_126
QP	SRR17255302	3809.18	Rep_127
QP	SRR17255302	3807.71	Rep_128
QP	SRR17255302	3787.66	Rep_129
QP	SRR17255302	3789.72	Rep_130
QP	SRR17255302	3788.74	Rep_131
QP	SRR17255302	3806.55	Rep_132
QP	SRR17255302	3793.97	Rep_133
QP	SRR17255302	3791.83	Rep_134
QP	SRR17255302	3783.6	Rep_135
QP	SRR17255302	3793.17	Rep_136
QP	SRR17255302	3792.91	Rep_137
QP	SRR17255302	3805.61	Rep_138
QP	SRR17255302	3790.56	Rep_139
QP	SRR17255302	3788.61	Rep_140
QP	SRR17255302	3794.29	Rep_141
QP	SRR17255302	3804.72	Rep_142
QP	SRR17255302	3793.81	Rep_143
QP	SRR17255302	3799.96	Rep_144
QP	SRR17255302	3792.97	Rep_145
QP	SRR17255302	3808.18	Rep_146
QP	SRR17255302	3792.85	Rep_147
QP	SRR17255302	3782.26	Rep_148
QP	SRR17255302	3789.9	Rep_149
QP	SRR17255302	3782.04	Rep_150
QP	SRR17255302	3804.78	Rep_151
QP	SRR17255302	3791.18	Rep_152
QP	SRR17255302	3791.2	Rep_153
QP	SRR17255302	3790.85	Rep_154
QP	SRR17255302	3793.53	Rep_155
QP	SRR17255302	3800.39	Rep_156
QP	SRR17255302	3785.78	Rep_157
QP	SRR17255302	3796.61	Rep_158
QP	SRR17255302	3803.13	Rep_159
QP	SRR17255302	3808.39	Rep_160
QP	SRR17255302	3786.87	Rep_161
QP	SRR17255302	3782.1	Rep_162
QP	SRR17255302	3811.67	Rep_163
QP	SRR17255302	3793.59	Rep_164
QP	SRR17255302	3803.4	Rep_165
QP	SRR17255302	3790.57	Rep_166
QP	SRR17255302	3793.41	Rep_167
QP	SRR17255302	3792.32	Rep_168
QP	SRR17255302	3785.25	Rep_169
QP	SRR17255302	3791.57	Rep_170
QP	SRR17255302	3792.74	Rep_171
QP	SRR17255302	3816.88	Rep_172
QP	SRR17255302	3788.61	Rep_173
QP	SRR17255302	3804.73	Rep_174
QP	SRR17255302	3782.85	Rep_175
QP	SRR17255302	3805.96	Rep_176
QP	SRR17255302	3800.49	Rep_177
QP	SRR17255302	3788.15	Rep_178
QP	SRR17255302	3797.23	Rep_179
QP	SRR17255302	3804.7	Rep_180
QP	SRR17255302	3787.43	Rep_181
QP	SRR17255302	3800.89	Rep_182
QP	SRR17255302	3789.18	Rep_183
QP	SRR17255302	3806.91	Rep_184
QP	SRR17255302	3797.75	Rep_185
QP	SRR17255302	3790.92	Rep_186
QP	SRR17255302	3799.33	Rep_187
QP	SRR17255302	3794.2	Rep_188
QP	SRR17255302	3810.52	Rep_189
QP	SRR17255302	3793.88	Rep_190
QP	SRR17255302	3791.62	Rep_191
QP	SRR17255302	3784.06	Rep_192
QP	SRR17255302	3786.9	Rep_193
QP	SRR17255302	3795.51	Rep_194
QP	SRR17255302	3792.96	Rep_195
QP	SRR17255302	3775.98	Rep_196
QP	SRR17255302	3809.83	Rep_197
QP	SRR17255302	3793.94	Rep_198
QP	SRR17255302	3790.12	Rep_199
QP	SRR17255302	3797.46	Rep_200
QP	SRR17255302	3798.4	Rep_201
QP	SRR17255302	3793.94	Rep_202
QP	SRR17255302	3786.94	Rep_203
QP	SRR17255302	3792.75	Rep_204
QP	SRR17255302	3803.51	Rep_205
QP	SRR17255302	3800.03	Rep_206
QP	SRR17255302	3791.32	Rep_207
QP	SRR17255302	3820.19	Rep_208
QP	SRR17255302	3784.68	Rep_209
QP	SRR17255302	3792.83	Rep_210
QP	SRR17255302	3805.37	Rep_211
QP	SRR17255302	3794.51	Rep_212
QP	SRR17255302	3779	Rep_213
QP	SRR17255302	3802.86	Rep_214
QP	SRR17255302	3794.43	Rep_215
QP	SRR17255302	3795.23	Rep_216
QP	SRR17255302	3783.24	Rep_217
QP	SRR17255302	3792.57	Rep_218
QP	SRR17255302	3800.18	Rep_219
QP	SRR17255302	3788.63	Rep_220
QP	SRR17255302	3804.31	Rep_221
QP	SRR17255302	3792.57	Rep_222
QP	SRR17255302	3788.88	Rep_223
QP	SRR17255302	3801.5	Rep_224
QP	SRR17255302	3799.77	Rep_225
QP	SRR17255302	3804.05	Rep_226
QP	SRR17255302	3800.4	Rep_227
QP	SRR17255302	3782.76	Rep_228
QP	SRR17255302	3793.04	Rep_229
QP	SRR17255302	3784.89	Rep_230
QP	SRR17255302	3801.78	Rep_231
QP	SRR17255302	3783.62	Rep_232
QP	SRR17255302	3810.17	Rep_233
QP	SRR17255302	3792.01	Rep_234
QP	SRR17255302	3782.24	Rep_235
QP	SRR17255302	3814.75	Rep_236
QP	SRR17255302	3811.95	Rep_237
QP	SRR17255302	3782.7	Rep_238
QP	SRR17255302	3799.74	Rep_239
QP	SRR17255302	3795.93	Rep_240
QP	SRR17255302	3802.42	Rep_241
QP	SRR17255302	3791.38	Rep_242
QP	SRR17255302	3786.22	Rep_243
QP	SRR17255302	3792.14	Rep_244
QP	SRR17255302	3795.12	Rep_245
QP	SRR17255302	3790.5	Rep_246
QP	SRR17255302	3792.72	Rep_247
QP	SRR17255302	3797.9	Rep_248
QP	SRR17255302	3800.77	Rep_249
QP	SRR17255302	3814.08	Rep_250
QP	SRR17255302	3818	Rep_251
QP	SRR17255302	3794.63	Rep_252
QP	SRR17255302	3801.24	Rep_253
QP	SRR17255302	3791.04	Rep_254
QP	SRR17255302	3784.83	Rep_255
QP	SRR17255302	3788.03	Rep_256
QP	SRR17255302	3803.68	Rep_257
QP	SRR17255302	3789.8	Rep_258
QP	SRR17255302	3794.02	Rep_259
QP	SRR17255302	3796.99	Rep_260
QP	SRR17255302	3784.75	Rep_261
QP	SRR17255302	3790.47	Rep_262
QP	SRR17255302	3802.36	Rep_263
QP	SRR17255302	3797.97	Rep_264
QP	SRR17255302	3786.1	Rep_265
QP	SRR17255302	3798.64	Rep_266
QP	SRR17255302	3805.52	Rep_267
QP	SRR17255302	3797.67	Rep_268
QP	SRR17255302	3791.27	Rep_269
QP	SRR17255302	3789.58	Rep_270
QP	SRR17255302	3788.3	Rep_271
QP	SRR17255302	3787.73	Rep_272
QP	SRR17255302	3796.66	Rep_273
QP	SRR17255302	3783.29	Rep_274
QP	SRR17255302	3794.9	Rep_275
QP	SRR17255302	3787.93	Rep_276
QP	SRR17255302	3809.28	Rep_277
QP	SRR17255302	3809.47	Rep_278
QP	SRR17255302	3786.25	Rep_279
QP	SRR17255302	3806	Rep_280
QP	SRR17255302	3784.33	Rep_281
QP	SRR17255302	3798.09	Rep_282
QP	SRR17255302	3795.49	Rep_283
QP	SRR17255302	3808.33	Rep_284
QP	SRR17255302	3797.56	Rep_285
QP	SRR17255302	3796.14	Rep_286
QP	SRR17255302	3791.72	Rep_287
QP	SRR17255302	3786.72	Rep_288
QP	SRR17255302	3801.46	Rep_289
QP	SRR17255302	3791.08	Rep_290
QP	SRR17255302	3801.75	Rep_291
QP	SRR17255302	3802.86	Rep_292
QP	SRR17255302	3792.66	Rep_293
QP	SRR17255302	3789.55	Rep_294
QP	SRR17255302	3794.75	Rep_295
QP	SRR17255302	3792.55	Rep_296
QP	SRR17255302	3786.07	Rep_297
QP	SRR17255302	3803.91	Rep_298
QP	SRR17255302	3795.64	Rep_299
QP	SRR17255302	3792.66	Rep_300
QP	SRR17255302	3794.13	Rep_301
QP	SRR17255302	3801.7	Rep_302
QP	SRR17255302	3800.49	Rep_303
QP	SRR17255302	3803.46	Rep_304
QP	SRR17255302	3798.45	Rep_305
QP	SRR17255302	3792.93	Rep_306
QP	SRR17255302	3807.05	Rep_307
QP	SRR17255302	3795.78	Rep_308
QP	SRR17255302	3796.57	Rep_309
QP	SRR17255302	3791.76	Rep_310
QP	SRR17255302	3808.55	Rep_311
QP	SRR17255302	3791.26	Rep_312
QP	SRR17255302	3792.64	Rep_313
QP	SRR17255302	3801.86	Rep_314
QP	SRR17255302	3801.59	Rep_315
QP	SRR17255302	3796.54	Rep_316
QP	SRR17255302	3786.73	Rep_317
QP	SRR17255302	3803.22	Rep_318
QP	SRR17255302	3813.94	Rep_319
QP	SRR17255302	3803.44	Rep_320
QP	SRR17255302	3796.99	Rep_321
QP	SRR17255302	3815.9	Rep_322
QP	SRR17255302	3786.33	Rep_323
QP	SRR17255302	3800.57	Rep_324
QP	SRR17255302	3797.24	Rep_325
QP	SRR17255302	3784.4	Rep_326
QP	SRR17255302	3792.89	Rep_327
QP	SRR17255302	3781.63	Rep_328
QP	SRR17255302	3797.17	Rep_329
QP	SRR17255302	3808.78	Rep_330
QP	SRR17255302	3785.32	Rep_331
QP	SRR17255302	3805.61	Rep_332
QP	SRR17255302	3805.77	Rep_333
QP	SRR17255302	3790.56	Rep_334
QP	SRR17255302	3799.54	Rep_335
QP	SRR17255302	3791.73	Rep_336
QP	SRR17255302	3786.72	Rep_337
QP	SRR17255302	3796.66	Rep_338
QP	SRR17255302	3800.84	Rep_339
QP	SRR17255302	3806.62	Rep_340
QP	SRR17255302	3797.45	Rep_341
QP	SRR17255302	3788.26	Rep_342
QP	SRR17255302	3801.29	Rep_343
QP	SRR17255302	3812.76	Rep_344
QP	SRR17255302	3797.26	Rep_345
QP	SRR17255302	3805.16	Rep_346
QP	SRR17255302	3794.23	Rep_347
QP	SRR17255302	3792.05	Rep_348
QP	SRR17255302	3795.7	Rep_349
QP	SRR17255302	3801.58	Rep_350
QP	SRR17255302	3789.62	Rep_351
QP	SRR17255302	3797.27	Rep_352
QP	SRR17255302	3811.81	Rep_353
QP	SRR17255302	3802.15	Rep_354
QP	SRR17255302	3785.1	Rep_355
QP	SRR17255302	3784.96	Rep_356
QP	SRR17255302	3789.44	Rep_357
QP	SRR17255302	3810.02	Rep_358
QP	SRR17255302	3804.98	Rep_359
QP	SRR17255302	3791.14	Rep_360
QP	SRR17255302	3803.3	Rep_361
QP	SRR17255302	3790.98	Rep_362
QP	SRR17255302	3803.88	Rep_363
QP	SRR17255302	3798.95	Rep_364
QP	SRR17255302	3791.06	Rep_365
QP	SRR17255302	3792.26	Rep_366
QP	SRR17255302	3825.86	Rep_367
QP	SRR17255302	3803.86	Rep_368
QP	SRR17255302	3802.65	Rep_369
QP	SRR17255302	3792.18	Rep_370
QP	SRR17255302	3809.43	Rep_371
QP	SRR17255302	3785.27	Rep_372
QP	SRR17255302	3782.22	Rep_373
QP	SRR17255302	3809.28	Rep_374
QP	SRR17255302	3800.76	Rep_375
QP	SRR17255302	3814.9	Rep_376
QP	SRR17255302	3793.55	Rep_377
QP	SRR17255302	3797.42	Rep_378
QP	SRR17255302	3793.02	Rep_379
QP	SRR17255302	3789.12	Rep_380
QP	SRR17255302	3796.61	Rep_381
QP	SRR17255302	3810.91	Rep_382
QP	SRR17255302	3801.59	Rep_383
QP	SRR17255302	3800.04	Rep_384
QP	SRR17255302	3805.38	Rep_385
QP	SRR17255302	3796.8	Rep_386
QP	SRR17255302	3788.28	Rep_387
QP	SRR17255302	3787.45	Rep_388
QP	SRR17255302	3797.82	Rep_389
QP	SRR17255302	3784.44	Rep_390
QP	SRR17255302	3802.48	Rep_391
QP	SRR17255302	3795.7	Rep_392
QP	SRR17255302	3789.09	Rep_393
QP	SRR17255302	3797.52	Rep_394
QP	SRR17255302	3789.55	Rep_395
QP	SRR17255302	3796.63	Rep_396
QP	SRR17255302	3788.3	Rep_397
QP	SRR17255302	3805.75	Rep_398
QP	SRR17255302	3801.42	Rep_399
QP	SRR17255302	3805.62	Rep_400
QP	SRR17255302	3790.09	Rep_401
QP	SRR17255302	3789.62	Rep_402
QP	SRR17255302	3799.49	Rep_403
QP	SRR17255302	3802.43	Rep_404
QP	SRR17255302	3796.28	Rep_405
QP	SRR17255302	3808.39	Rep_406
QP	SRR17255302	3812.74	Rep_407
QP	SRR17255302	3802.33	Rep_408
QP	SRR17255302	3793.63	Rep_409
QP	SRR17255302	3802.93	Rep_410
QP	SRR17255302	3805.24	Rep_411
QP	SRR17255302	3791.64	Rep_412
QP	SRR17255302	3802.82	Rep_413
QP	SRR17255302	3795.11	Rep_414
QP	SRR17255302	3780.83	Rep_415
QP	SRR17255302	3801.02	Rep_416
QP	SRR17255302	3788.45	Rep_417
QP	SRR17255302	3800.21	Rep_418
QP	SRR17255302	3799.37	Rep_419
QP	SRR17255302	3799.66	Rep_420
QP	SRR17255302	3792.07	Rep_421
QP	SRR17255302	3800.74	Rep_422
QP	SRR17255302	3785.2	Rep_423
QP	SRR17255302	3795.17	Rep_424
QP	SRR17255302	3794.49	Rep_425
QP	SRR17255302	3790.08	Rep_426
QP	SRR17255302	3792.1	Rep_427
QP	SRR17255302	3787.25	Rep_428
QP	SRR17255302	3783.45	Rep_429
QP	SRR17255302	3788.19	Rep_430
QP	SRR17255302	3788.01	Rep_431
QP	SRR17255302	3806.51	Rep_432
QP	SRR17255302	3792.2	Rep_433
QP	SRR17255302	3791.46	Rep_434
QP	SRR17255302	3789.09	Rep_435
QP	SRR17255302	3799.76	Rep_436
QP	SRR17255302	3798.93	Rep_437
QP	SRR17255302	3807.66	Rep_438
QP	SRR17255302	3792.69	Rep_439
QP	SRR17255302	3789.53	Rep_440
QP	SRR17255302	3785.7	Rep_441
QP	SRR17255302	3782.93	Rep_442
QP	SRR17255302	3799.87	Rep_443
QP	SRR17255302	3815.53	Rep_444
QP	SRR17255302	3798.78	Rep_445
QP	SRR17255302	3790.03	Rep_446
QP	SRR17255302	3785.38	Rep_447
QP	SRR17255302	3788.61	Rep_448
QP	SRR17255302	3787.66	Rep_449
QP	SRR17255302	3796.46	Rep_450
QP	SRR17255302	3788.25	Rep_451
QP	SRR17255302	3802.49	Rep_452
QP	SRR17255302	3790.44	Rep_453
QP	SRR17255302	3801.35	Rep_454
QP	SRR17255302	3791.23	Rep_455
QP	SRR17255302	3788.81	Rep_456
QP	SRR17255302	3791.97	Rep_457
QP	SRR17255302	3808.73	Rep_458
QP	SRR17255302	3794.23	Rep_459
QP	SRR17255302	3798.29	Rep_460
QP	SRR17255302	3802.63	Rep_461
QP	SRR17255302	3798.15	Rep_462
QP	SRR17255302	3790.05	Rep_463
QP	SRR17255302	3795.1	Rep_464
QP	SRR17255302	3790.96	Rep_465
QP	SRR17255302	3800.45	Rep_466
QP	SRR17255302	3809.39	Rep_467
QP	SRR17255302	3796.17	Rep_468
QP	SRR17255302	3786.81	Rep_469
QP	SRR17255302	3794.32	Rep_470
QP	SRR17255302	3800.26	Rep_471
QP	SRR17255302	3790.28	Rep_472
QP	SRR17255302	3789.44	Rep_473
QP	SRR17255302	3796.17	Rep_474
QP	SRR17255302	3806.52	Rep_475
QP	SRR17255302	3795.26	Rep_476
QP	SRR17255302	3779.45	Rep_477
QP	SRR17255302	3785.8	Rep_478
QP	SRR17255302	3777.31	Rep_479
QP	SRR17255302	3791	Rep_480
QP	SRR17255302	3785.59	Rep_481
QP	SRR17255302	3807.18	Rep_482
QP	SRR17255302	3798.29	Rep_483
QP	SRR17255302	3784.26	Rep_484
QP	SRR17255302	3788.7	Rep_485
QP	SRR17255302	3787.17	Rep_486
QP	SRR17255302	3793.57	Rep_487
QP	SRR17255302	3785.75	Rep_488
QP	SRR17255302	3798.99	Rep_489
QP	SRR17255302	3795.54	Rep_490
QP	SRR17255302	3797.52	Rep_491
QP	SRR17255302	3796.23	Rep_492
QP	SRR17255302	3803.54	Rep_493
QP	SRR17255302	3791.52	Rep_494
QP	SRR17255302	3786.21	Rep_495
QP	SRR17255302	3787.09	Rep_496
QP	SRR17255302	3798.38	Rep_497
QP	SRR17255302	3785.75	Rep_498
QP	SRR17255302	3804.65	Rep_499
QP	SRR17255302	3804.77	Rep_500
QP	SRR17255302	3806.36	Rep_501
QP	SRR17255302	3810.56	Rep_502
QP	SRR17255302	3796.11	Rep_503
QP	SRR17255302	3787.98	Rep_504
QP	SRR17255302	3796.45	Rep_505
QP	SRR17255302	3799.59	Rep_506
QP	SRR17255302	3810.08	Rep_507
QP	SRR17255302	3789.97	Rep_508
QP	SRR17255302	3793.65	Rep_509
QP	SRR17255302	3794.74	Rep_510
QP	SRR17255302	3796.48	Rep_511
QP	SRR17255302	3796.45	Rep_512
QP	SRR17255302	3797.48	Rep_513
QP	SRR17255302	3793.23	Rep_514
QP	SRR17255302	3786.34	Rep_515
QP	SRR17255302	3799.76	Rep_516
QP	SRR17255302	3796.5	Rep_517
QP	SRR17255302	3791.21	Rep_518
QP	SRR17255302	3797.22	Rep_519
QP	SRR17255302	3798.86	Rep_520
QP	SRR17255302	3813.63	Rep_521
QP	SRR17255302	3814.26	Rep_522
QP	SRR17255302	3794.41	Rep_523
QP	SRR17255302	3815.62	Rep_524
QP	SRR17255302	3791.5	Rep_525
QP	SRR17255302	3787.95	Rep_526
QP	SRR17255302	3794.27	Rep_527
QP	SRR17255302	3797.73	Rep_528
QP	SRR17255302	3792.54	Rep_529
QP	SRR17255302	3799.51	Rep_530
QP	SRR17255302	3789.34	Rep_531
QP	SRR17255302	3791.15	Rep_532
QP	SRR17255302	3798.68	Rep_533
QP	SRR17255302	3785.5	Rep_534
QP	SRR17255302	3799.22	Rep_535
QP	SRR17255302	3792.01	Rep_536
QP	SRR17255302	3795.54	Rep_537
QP	SRR17255302	3799.6	Rep_538
QP	SRR17255302	3791.3	Rep_539
QP	SRR17255302	3795.68	Rep_540
QP	SRR17255302	3808.47	Rep_541
QP	SRR17255302	3788.98	Rep_542
QP	SRR17255302	3794.36	Rep_543
QP	SRR17255302	3796.94	Rep_544
QP	SRR17255302	3799.29	Rep_545
QP	SRR17255302	3808.02	Rep_546
QP	SRR17255302	3799.89	Rep_547
QP	SRR17255302	3784.46	Rep_548
QP	SRR17255302	3792.45	Rep_549
QP	SRR17255302	3802.15	Rep_550
QP	SRR17255302	3786.81	Rep_551
QP	SRR17255302	3802.95	Rep_552
QP	SRR17255302	3804.42	Rep_553
QP	SRR17255302	3793.74	Rep_554
QP	SRR17255302	3788.79	Rep_555
QP	SRR17255302	3795.56	Rep_556
QP	SRR17255302	3798.03	Rep_557
QP	SRR17255302	3799.29	Rep_558
QP	SRR17255302	3783.48	Rep_559
QP	SRR17255302	3796.72	Rep_560
QP	SRR17255302	3799.33	Rep_561
QP	SRR17255302	3790.74	Rep_562
QP	SRR17255302	3788.01	Rep_563
QP	SRR17255302	3783.22	Rep_564
QP	SRR17255302	3789.76	Rep_565
QP	SRR17255302	3793.86	Rep_566
QP	SRR17255302	3801.81	Rep_567
QP	SRR17255302	3792.14	Rep_568
QP	SRR17255302	3811.72	Rep_569
QP	SRR17255302	3795.21	Rep_570
QP	SRR17255302	3801.3	Rep_571
QP	SRR17255302	3795.53	Rep_572
QP	SRR17255302	3804.57	Rep_573
QP	SRR17255302	3796.85	Rep_574
QP	SRR17255302	3795.02	Rep_575
QP	SRR17255302	3800.15	Rep_576
QP	SRR17255302	3798.63	Rep_577
QP	SRR17255302	3790.16	Rep_578
QP	SRR17255302	3790.62	Rep_579
QP	SRR17255302	3803.64	Rep_580
QP	SRR17255302	3810.81	Rep_581
QP	SRR17255302	3789.94	Rep_582
QP	SRR17255302	3793.16	Rep_583
QP	SRR17255302	3789.64	Rep_584
QP	SRR17255302	3812.99	Rep_585
QP	SRR17255302	3783.81	Rep_586
QP	SRR17255302	3797.12	Rep_587
QP	SRR17255302	3798.53	Rep_588
QP	SRR17255302	3812.74	Rep_589
QP	SRR17255302	3796.76	Rep_590
QP	SRR17255302	3806.71	Rep_591
QP	SRR17255302	3803.48	Rep_592
QP	SRR17255302	3794.31	Rep_593
QP	SRR17255302	3785.61	Rep_594
QP	SRR17255302	3796.09	Rep_595
QP	SRR17255302	3810.43	Rep_596
QP	SRR17255302	3800.54	Rep_597
QP	SRR17255302	3789.03	Rep_598
QP	SRR17255302	3806.74	Rep_599
QP	SRR17255302	3782.11	Rep_600
QP	SRR17255302	3794.99	Rep_601
QP	SRR17255302	3795.53	Rep_602
QP	SRR17255302	3798.19	Rep_603
QP	SRR17255302	3786	Rep_604
QP	SRR17255302	3788.49	Rep_605
QP	SRR17255302	3797.22	Rep_606
QP	SRR17255302	3796.07	Rep_607
QP	SRR17255302	3793.55	Rep_608
QP	SRR17255302	3796.87	Rep_609
QP	SRR17255302	3784.78	Rep_610
QP	SRR17255302	3794.44	Rep_611
QP	SRR17255302	3798.31	Rep_612
QP	SRR17255302	3802.18	Rep_613
QP	SRR17255302	3793.76	Rep_614
QP	SRR17255302	3803.21	Rep_615
QP	SRR17255302	3804.38	Rep_616
QP	SRR17255302	3787.81	Rep_617
QP	SRR17255302	3799.39	Rep_618
QP	SRR17255302	3793.54	Rep_619
QP	SRR17255302	3794.27	Rep_620
QP	SRR17255302	3788.46	Rep_621
QP	SRR17255302	3819.9	Rep_622
QP	SRR17255302	3791.22	Rep_623
QP	SRR17255302	3794.21	Rep_624
QP	SRR17255302	3795.09	Rep_625
QP	SRR17255302	3811.19	Rep_626
QP	SRR17255302	3788.77	Rep_627
QP	SRR17255302	3789.98	Rep_628
QP	SRR17255302	3793.09	Rep_629
QP	SRR17255302	3793.15	Rep_630
QP	SRR17255302	3794.82	Rep_631
QP	SRR17255302	3792.13	Rep_632
QP	SRR17255302	3795.39	Rep_633
QP	SRR17255302	3792.51	Rep_634
QP	SRR17255302	3819.05	Rep_635
QP	SRR17255302	3806.7	Rep_636
QP	SRR17255302	3795.49	Rep_637
QP	SRR17255302	3795.35	Rep_638
QP	SRR17255302	3800.73	Rep_639
QP	SRR17255302	3813.89	Rep_640
QP	SRR17255302	3785.36	Rep_641
QP	SRR17255302	3808.73	Rep_642
QP	SRR17255302	3807.35	Rep_643
QP	SRR17255302	3796.28	Rep_644
QP	SRR17255302	3790.96	Rep_645
QP	SRR17255302	3786.76	Rep_646
QP	SRR17255302	3787.38	Rep_647
QP	SRR17255302	3784.57	Rep_648
QP	SRR17255302	3790.3	Rep_649
QP	SRR17255302	3807.73	Rep_650
QP	SRR17255302	3794.39	Rep_651
QP	SRR17255302	3794.55	Rep_652
QP	SRR17255302	3793.61	Rep_653
QP	SRR17255302	3796.98	Rep_654
QP	SRR17255302	3796.74	Rep_655
QP	SRR17255302	3799.57	Rep_656
QP	SRR17255302	3807.35	Rep_657
QP	SRR17255302	3790.53	Rep_658
QP	SRR17255302	3807.57	Rep_659
QP	SRR17255302	3795.22	Rep_660
QP	SRR17255302	3784.67	Rep_661
QP	SRR17255302	3786.66	Rep_662
QP	SRR17255302	3810.82	Rep_663
QP	SRR17255302	3794.27	Rep_664
QP	SRR17255302	3810.67	Rep_665
QP	SRR17255302	3814.06	Rep_666
QP	SRR17255302	3804.72	Rep_667
QP	SRR17255302	3789.38	Rep_668
QP	SRR17255302	3798.77	Rep_669
QP	SRR17255302	3780.98	Rep_670
QP	SRR17255302	3782.98	Rep_671
QP	SRR17255302	3802.83	Rep_672
QP	SRR17255302	3799.33	Rep_673
QP	SRR17255302	3802.48	Rep_674
QP	SRR17255302	3794.84	Rep_675
QP	SRR17255302	3798.09	Rep_676
QP	SRR17255302	3792.35	Rep_677
QP	SRR17255302	3795.93	Rep_678
QP	SRR17255302	3801.51	Rep_679
QP	SRR17255302	3789.81	Rep_680
QP	SRR17255302	3777.2	Rep_681
QP	SRR17255302	3789.28	Rep_682
QP	SRR17255302	3812.87	Rep_683
QP	SRR17255302	3790.25	Rep_684
QP	SRR17255302	3801.46	Rep_685
QP	SRR17255302	3798.16	Rep_686
QP	SRR17255302	3812.78	Rep_687
QP	SRR17255302	3796.16	Rep_688
QP	SRR17255302	3786.1	Rep_689
QP	SRR17255302	3796.82	Rep_690
QP	SRR17255302	3791.99	Rep_691
QP	SRR17255302	3803.11	Rep_692
QP	SRR17255302	3783.52	Rep_693
QP	SRR17255302	3793.23	Rep_694
QP	SRR17255302	3796.62	Rep_695
QP	SRR17255302	3787.83	Rep_696
QP	SRR17255302	3780.01	Rep_697
QP	SRR17255302	3798.6	Rep_698
QP	SRR17255302	3799.22	Rep_699
QP	SRR17255302	3789.95	Rep_700
QP	SRR17255302	3786.62	Rep_701
QP	SRR17255302	3792.31	Rep_702
QP	SRR17255302	3797.72	Rep_703
QP	SRR17255302	3791.93	Rep_704
QP	SRR17255302	3804.33	Rep_705
QP	SRR17255302	3789.57	Rep_706
QP	SRR17255302	3808.01	Rep_707
QP	SRR17255302	3801.39	Rep_708
QP	SRR17255302	3792.12	Rep_709
QP	SRR17255302	3794.22	Rep_710
QP	SRR17255302	3797.65	Rep_711
QP	SRR17255302	3794.46	Rep_712
QP	SRR17255302	3791.83	Rep_713
QP	SRR17255302	3800.71	Rep_714
QP	SRR17255302	3795.21	Rep_715
QP	SRR17255302	3785.44	Rep_716
QP	SRR17255302	3797.38	Rep_717
QP	SRR17255302	3800.96	Rep_718
QP	SRR17255302	3791.02	Rep_719
QP	SRR17255302	3795.99	Rep_720
QP	SRR17255302	3796.64	Rep_721
QP	SRR17255302	3793.58	Rep_722
QP	SRR17255302	3788.37	Rep_723
QP	SRR17255302	3795.31	Rep_724
QP	SRR17255302	3791.62	Rep_725
QP	SRR17255302	3801.3	Rep_726
QP	SRR17255302	3810.59	Rep_727
QP	SRR17255302	3811.19	Rep_728
QP	SRR17255302	3797.21	Rep_729
QP	SRR17255302	3790.34	Rep_730
QP	SRR17255302	3791.97	Rep_731
QP	SRR17255302	3801.7	Rep_732
QP	SRR17255302	3804.36	Rep_733
QP	SRR17255302	3797.08	Rep_734
QP	SRR17255302	3799.04	Rep_735
QP	SRR17255302	3791.04	Rep_736
QP	SRR17255302	3793.59	Rep_737
QP	SRR17255302	3785.97	Rep_738
QP	SRR17255302	3790.27	Rep_739
QP	SRR17255302	3802.81	Rep_740
QP	SRR17255302	3788.35	Rep_741
QP	SRR17255302	3788.81	Rep_742
QP	SRR17255302	3797.99	Rep_743
QP	SRR17255302	3793.64	Rep_744
QP	SRR17255302	3792.08	Rep_745
QP	SRR17255302	3812.8	Rep_746
QP	SRR17255302	3789.37	Rep_747
QP	SRR17255302	3790.48	Rep_748
QP	SRR17255302	3804.57	Rep_749
QP	SRR17255302	3807.12	Rep_750
QP	SRR17255302	3806.02	Rep_751
QP	SRR17255302	3792.02	Rep_752
QP	SRR17255302	3803.3	Rep_753
QP	SRR17255302	3787.89	Rep_754
QP	SRR17255302	3793.43	Rep_755
QP	SRR17255302	3794.98	Rep_756
QP	SRR17255302	3787.91	Rep_757
QP	SRR17255302	3804.19	Rep_758
QP	SRR17255302	3787.85	Rep_759
QP	SRR17255302	3800.38	Rep_760
QP	SRR17255302	3792.74	Rep_761
QP	SRR17255302	3801.76	Rep_762
QP	SRR17255302	3791.46	Rep_763
QP	SRR17255302	3807.39	Rep_764
QP	SRR17255302	3791.76	Rep_765
QP	SRR17255302	3791.21	Rep_766
QP	SRR17255302	3792.68	Rep_767
QP	SRR17255302	3789.89	Rep_768
QP	SRR17255302	3802.27	Rep_769
QP	SRR17255302	3794.03	Rep_770
QP	SRR17255302	3792.88	Rep_771
QP	SRR17255302	3798.06	Rep_772
QP	SRR17255302	3792.98	Rep_773
QP	SRR17255302	3786.51	Rep_774
QP	SRR17255302	3794.64	Rep_775
QP	SRR17255302	3798.32	Rep_776
QP	SRR17255302	3792.95	Rep_777
QP	SRR17255302	3813.18	Rep_778
QP	SRR17255302	3787.65	Rep_779
QP	SRR17255302	3788.68	Rep_780
QP	SRR17255302	3802.14	Rep_781
QP	SRR17255302	3799.49	Rep_782
QP	SRR17255302	3793.27	Rep_783
QP	SRR17255302	3807.75	Rep_784
QP	SRR17255302	3792.41	Rep_785
QP	SRR17255302	3790.29	Rep_786
QP	SRR17255302	3801.45	Rep_787
QP	SRR17255302	3790.33	Rep_788
QP	SRR17255302	3794	Rep_789
QP	SRR17255302	3793.1	Rep_790
QP	SRR17255302	3785.69	Rep_791
QP	SRR17255302	3800.31	Rep_792
QP	SRR17255302	3800.82	Rep_793
QP	SRR17255302	3800.07	Rep_794
QP	SRR17255302	3799.51	Rep_795
QP	SRR17255302	3782.26	Rep_796
QP	SRR17255302	3794.13	Rep_797
QP	SRR17255302	3800.07	Rep_798
QP	SRR17255302	3801.61	Rep_799
QP	SRR17255302	3794.28	Rep_800
QP	SRR17255302	3809.05	Rep_801
QP	SRR17255302	3794.81	Rep_802
QP	SRR17255302	3796.01	Rep_803
QP	SRR17255302	3801.77	Rep_804
QP	SRR17255302	3820.38	Rep_805
QP	SRR17255302	3793.6	Rep_806
QP	SRR17255302	3790.84	Rep_807
QP	SRR17255302	3794.25	Rep_808
QP	SRR17255302	3793.95	Rep_809
QP	SRR17255302	3785.03	Rep_810
QP	SRR17255302	3797.8	Rep_811
QP	SRR17255302	3791.66	Rep_812
QP	SRR17255302	3793.6	Rep_813
QP	SRR17255302	3799.33	Rep_814
QP	SRR17255302	3791.56	Rep_815
QP	SRR17255302	3783.91	Rep_816
QP	SRR17255302	3822.24	Rep_817
QP	SRR17255302	3811.88	Rep_818
QP	SRR17255302	3795.61	Rep_819
QP	SRR17255302	3796.19	Rep_820
QP	SRR17255302	3785.37	Rep_821
QP	SRR17255302	3802.75	Rep_822
QP	SRR17255302	3799.76	Rep_823
QP	SRR17255302	3800.22	Rep_824
QP	SRR17255302	3783.02	Rep_825
QP	SRR17255302	3800.68	Rep_826
QP	SRR17255302	3788.74	Rep_827
QP	SRR17255302	3792.05	Rep_828
QP	SRR17255302	3791.15	Rep_829
QP	SRR17255302	3793.11	Rep_830
QP	SRR17255302	3809.79	Rep_831
QP	SRR17255302	3800.6	Rep_832
QP	SRR17255302	3801.42	Rep_833
QP	SRR17255302	3797.42	Rep_834
QP	SRR17255302	3802.36	Rep_835
QP	SRR17255302	3790.5	Rep_836
QP	SRR17255302	3792.29	Rep_837
QP	SRR17255302	3803	Rep_838
QP	SRR17255302	3791.3	Rep_839
QP	SRR17255302	3806.11	Rep_840
QP	SRR17255302	3800.22	Rep_841
QP	SRR17255302	3789.15	Rep_842
QP	SRR17255302	3788.96	Rep_843
QP	SRR17255302	3811.58	Rep_844
QP	SRR17255302	3794.61	Rep_845
QP	SRR17255302	3791.84	Rep_846
QP	SRR17255302	3791.46	Rep_847
QP	SRR17255302	3793.09	Rep_848
QP	SRR17255302	3806.41	Rep_849
QP	SRR17255302	3791.79	Rep_850
QP	SRR17255302	3784.17	Rep_851
QP	SRR17255302	3794.83	Rep_852
QP	SRR17255302	3797.9	Rep_853
QP	SRR17255302	3789.91	Rep_854
QP	SRR17255302	3797.47	Rep_855
QP	SRR17255302	3790.06	Rep_856
QP	SRR17255302	3803.33	Rep_857
QP	SRR17255302	3789.67	Rep_858
QP	SRR17255302	3792.84	Rep_859
QP	SRR17255302	3785.82	Rep_860
QP	SRR17255302	3798.51	Rep_861
QP	SRR17255302	3808.22	Rep_862
QP	SRR17255302	3807.16	Rep_863
QP	SRR17255302	3794.95	Rep_864
QP	SRR17255302	3798.87	Rep_865
QP	SRR17255302	3801.38	Rep_866
QP	SRR17255302	3793.32	Rep_867
QP	SRR17255302	3793.16	Rep_868
QP	SRR17255302	3792.02	Rep_869
QP	SRR17255302	3791.05	Rep_870
QP	SRR17255302	3798.04	Rep_871
QP	SRR17255302	3798.17	Rep_872
QP	SRR17255302	3795.29	Rep_873
QP	SRR17255302	3801.15	Rep_874
QP	SRR17255302	3794.09	Rep_875
QP	SRR17255302	3796.51	Rep_876
QP	SRR17255302	3798	Rep_877
QP	SRR17255302	3794.07	Rep_878
QP	SRR17255302	3795.63	Rep_879
QP	SRR17255302	3790.23	Rep_880
QP	SRR17255302	3805.46	Rep_881
QP	SRR17255302	3800.77	Rep_882
QP	SRR17255302	3802.15	Rep_883
QP	SRR17255302	3785.32	Rep_884
QP	SRR17255302	3797.89	Rep_885
QP	SRR17255302	3800.79	Rep_886
QP	SRR17255302	3795.95	Rep_887
QP	SRR17255302	3788.73	Rep_888
QP	SRR17255302	3789.92	Rep_889
QP	SRR17255302	3799.07	Rep_890
QP	SRR17255302	3803.51	Rep_891
QP	SRR17255302	3799.19	Rep_892
QP	SRR17255302	3805.11	Rep_893
QP	SRR17255302	3802.15	Rep_894
QP	SRR17255302	3790.63	Rep_895
QP	SRR17255302	3793.15	Rep_896
QP	SRR17255302	3799.91	Rep_897
QP	SRR17255302	3798.29	Rep_898
QP	SRR17255302	3797.15	Rep_899
QP	SRR17255302	3797.74	Rep_900
QP	SRR17255302	3788.75	Rep_901
QP	SRR17255302	3787.13	Rep_902
QP	SRR17255302	3787.51	Rep_903
QP	SRR17255302	3802.99	Rep_904
QP	SRR17255302	3796.05	Rep_905
QP	SRR17255302	3795.44	Rep_906
QP	SRR17255302	3802.82	Rep_907
QP	SRR17255302	3800.76	Rep_908
QP	SRR17255302	3800.98	Rep_909
QP	SRR17255302	3795.71	Rep_910
QP	SRR17255302	3801.13	Rep_911
QP	SRR17255302	3801.72	Rep_912
QP	SRR17255302	3803.12	Rep_913
QP	SRR17255302	3798	Rep_914
QP	SRR17255302	3780.03	Rep_915
QP	SRR17255302	3786.73	Rep_916
QP	SRR17255302	3803.99	Rep_917
QP	SRR17255302	3789.94	Rep_918
QP	SRR17255302	3791.16	Rep_919
QP	SRR17255302	3785.84	Rep_920
QP	SRR17255302	3775.93	Rep_921
QP	SRR17255302	3797.29	Rep_922
QP	SRR17255302	3788.67	Rep_923
QP	SRR17255302	3790.31	Rep_924
QP	SRR17255302	3798.06	Rep_925
QP	SRR17255302	3795.57	Rep_926
QP	SRR17255302	3798.47	Rep_927
QP	SRR17255302	3795.22	Rep_928
QP	SRR17255302	3786.49	Rep_929
QP	SRR17255302	3797.03	Rep_930
QP	SRR17255302	3798.84	Rep_931
QP	SRR17255302	3791.99	Rep_932
QP	SRR17255302	3782.23	Rep_933
QP	SRR17255302	3789.62	Rep_934
QP	SRR17255302	3790.61	Rep_935
QP	SRR17255302	3788.35	Rep_936
QP	SRR17255302	3790.96	Rep_937
QP	SRR17255302	3802.52	Rep_938
QP	SRR17255302	3798.14	Rep_939
QP	SRR17255302	3792.15	Rep_940
QP	SRR17255302	3790.2	Rep_941
QP	SRR17255302	3804.27	Rep_942
QP	SRR17255302	3789.16	Rep_943
QP	SRR17255302	3784.75	Rep_944
QP	SRR17255302	3803.71	Rep_945
QP	SRR17255302	3795.93	Rep_946
QP	SRR17255302	3804.09	Rep_947
QP	SRR17255302	3804.74	Rep_948
QP	SRR17255302	3809.2	Rep_949
QP	SRR17255302	3795.94	Rep_950
QP	SRR17255302	3796.66	Rep_951
QP	SRR17255302	3787.77	Rep_952
QP	SRR17255302	3787.74	Rep_953
QP	SRR17255302	3781.3	Rep_954
QP	SRR17255302	3800.39	Rep_955
QP	SRR17255302	3787.64	Rep_956
QP	SRR17255302	3793.87	Rep_957
QP	SRR17255302	3798.18	Rep_958
QP	SRR17255302	3797.3	Rep_959
QP	SRR17255302	3783.91	Rep_960
QP	SRR17255302	3808.49	Rep_961
QP	SRR17255302	3793.87	Rep_962
QP	SRR17255302	3794.5	Rep_963
QP	SRR17255302	3792.97	Rep_964
QP	SRR17255302	3802.51	Rep_965
QP	SRR17255302	3804.98	Rep_966
QP	SRR17255302	3797.96	Rep_967
QP	SRR17255302	3795.74	Rep_968
QP	SRR17255302	3800.03	Rep_969
[truncated: 28,031 more rows]
